# Supplementary material for: Conserved transcriptomic profile between mouse and human colitis allows unsupervised patient stratification
Source: Nat Commun. 2019 Jun 28;10:2892. doi: 10.1038/s41467-019-10769-x (PMC6598981; doi:10.1038/s41467-019-10769-x)
Supplement: Supplementary file 3 — Supplementary data set 1 [file 41467_2019_10769_MOESM3_ESM.xlsx]

## Sheet: all
Dataset S1. List of all DEGs identified in the colon during mouse experimental colitis. The list of genes in each gene module are shown in separate sheets and indicated in a separate column.
GeneName	module	logFC.d02	logFC.d04	logFC.d06	logFC.d07	logFC.d08	logFC.d10	logFC.d12	logFC.d14	logCPM	LR	PValue	FDR
Cemip	1	4.37609	4.85421	5.13465	4.66548	2.47198	5.93849	3.57353	2.08015	1.83747	372.696	1.28794e-75	1.99966e-71
Tnip3	1	1.39331	2.10847	2.85896	2.31611	1.2118	1.69842	0.78532	-0.398338	2.44136	308.342	6.89792e-62	5.35485e-58
Il4ra	1	0.920603	1.12281	1.44869	1.41286	0.969741	1.52076	0.748514	0.597116	6.64448	290.877	3.5958e-58	1.86094e-54
Sval1	1	1.91767	2.24414	4.36967	4.51593	4.59969	3.41515	3.33422	2.45214	2.51521	288.871	9.60356e-58	3.72762e-54
Il11	1	2.67189	4.88226	4.37248	3.9646	1.40957	4.11916	0.841852	-0.662794	0.050168	277.229	2.8652e-55	8.89703e-52
Mmp10	1	5.79748	6.79526	7.17479	6.79651	4.68484	6.49701	4.21281	2.68024	1.80084	256.092	8.80011e-51	2.27717e-47
Dbp	2	-1.28651	-1.82609	-3.53781	-2.91179	-1.56311	-1.53466	-1.78808	-1.51619	5.8179	254.972	1.52087e-50	3.3733e-47
Mmp3	1	4.85488	6.38446	6.03997	5.74704	2.45664	7.11208	2.88083	1.98216	3.22113	248.01	4.54906e-49	8.82859e-46
Prss22	1	6.94749	8.48651	8.91038	8.18025	6.80048	8.11488	6.74152	3.49885	0.487383	239.847	2.4393e-47	4.20806e-44
Il1r2	1	0.463174	1.18717	1.83822	1.42616	0.630892	3.05157	-0.446489	-0.324208	0.680156	233.78	4.69531e-46	7.28995e-43
Cyp1b1	1	2.21213	3.88303	3.20761	3.26753	0.871995	3.93543	1.47199	0.715069	1.21585	228.875	5.12106e-45	7.22814e-42
Slc10a2	2	-0.730652	-1.23027	-1.90025	-2.01843	-1.14602	0.0350101	0.0738335	-0.510445	5.67961	223.829	5.97576e-44	7.73164e-41
Mfsd2a	3	1.79667	2.08781	2.31983	2.04975	-0.315669	0.684883	0.364	0.116628	2.7034	217.847	1.09728e-42	1.3105e-39
Mcpt2	4	2.44761	4.75177	7.11614	7.39916	7.1364	5.08812	6.60765	5.42294	0.363468	199.018	1.02868e-38	1.14081e-35
A2m	1	1.10542	3.96445	6.94001	5.96559	3.0098	5.88896	3.09785	2.15937	-0.949563	194.61	8.72394e-38	9.02986e-35
Gfap	5	2.06294	2.04435	1.59533	1.47512	0.583973	2.4315	1.55544	1.23181	3.81584	192.744	2.15516e-37	2.09132e-34
Adamts4	5	2.77926	3.78432	3.51255	3.77278	2.57978	5.11174	3.03027	2.79339	3.59363	189.885	8.60918e-37	7.86271e-34
Per2	2	-2.43912	-2.47445	-2.05645	-1.5522	-0.884391	-0.499522	-1.06582	-1.20203	3.5962	181.246	5.63449e-35	4.86006e-32
Mmp13	1	1.2223	2.55246	3.00585	2.36496	1.22527	3.30617	0.897057	0.80844	2.75799	179.927	1.06669e-34	8.71658e-32
Ugt8a	6	-0.547681	-0.600516	-1.71549	-1.92759	-0.731659	0.712165	0.800822	-0.252249	2.78158	179.819	1.12353e-34	8.72198e-32
Chrdl2	5	3.0595	4.4589	4.15504	3.82407	1.2573	4.77123	3.57657	2.80027	2.4973	179.13	1.56815e-34	1.15938e-31
Lbp	1	0.973711	1.65376	1.88815	1.74507	0.747619	2.55138	0.468082	0.840646	3.71669	178.774	1.86192e-34	1.31401e-31
Mcpt1	4	0.65327	3.06271	5.02815	5.20886	5.00551	3.26422	4.57587	3.96084	1.31671	175.117	1.09046e-33	7.36107e-31
Kng2	1	2.4292	3.70073	3.32558	3.14391	0.734417	4.23321	2.03943	0.460699	-0.46633	173.804	2.05552e-33	1.32975e-30
Cyp4b1	6	-0.655486	-0.948293	-2.16482	-1.7681	-0.723656	0.387214	0.453597	0.55673	6.25147	172.757	3.40814e-33	2.11659e-30
Ciart	2	-2.42871	-2.95501	-3.61401	-3.29378	-2.29946	-0.833768	-2.1194	-2.06138	1.92715	165.453	1.15593e-31	6.90267e-29
Kcne4	4	0.409745	1.41387	0.62014	0.735973	0.524612	2.92157	0.438655	0.385307	2.98862	164.14	2.17688e-31	1.25179e-28
Tmigd1	6	-0.341186	-0.474943	-0.974125	-1.02993	-0.564826	0.387729	0.709689	0.140529	7.35719	162.269	5.36282e-31	2.97368e-28
Cys1	7	-1.96822	-1.99315	-2.5918	-1.82026	-1.13662	-2.31129	-1.84506	-1.1234	2.04791	158.309	3.61028e-30	1.93287e-27
Selp	1	2.21197	2.82801	2.89903	2.9377	1.84319	3.78565	1.59483	1.8703	2.3168	157.67	4.90872e-30	2.54043e-27
Csf3	3	3.09694	5.47649	5.26057	5.06408	1.55809	6.35598	-0.873	-1.23132	-1.64195	157.58	5.12704e-30	2.56782e-27
Lcn2	1	1.50506	3.25426	3.8652	3.85838	1.89263	5.84206	1.30139	1.2817	3.50487	157.252	6.00425e-30	2.91319e-27
Lpo	2	-0.873294	-0.881592	-1.47233	-1.30626	-1.38436	0.178393	-0.0254169	-0.11346	5.83712	156.322	9.39054e-30	4.41811e-27
Tmem173	3	0.879781	1.41498	1.308	1.40839	0.317647	0.969271	-0.186401	0.163573	3.77268	156.168	1.01123e-29	4.61777e-27
Tifab	3	0.284273	0.531385	0.918014	1.05158	0.820006	-0.414768	-0.592893	0.334713	3.03626	153.968	2.91354e-29	1.29244e-26
Duoxa2	1	1.1651	2.25445	3.36143	3.20978	2.21672	2.95665	2.13627	0.522525	6.22504	153.907	2.99985e-29	1.29377e-26
Ms4a4c	1	0.946212	1.79452	1.74787	2.26002	1.01394	1.75253	-1.12694	0.953094	0.443151	153.119	4.38108e-29	1.8384e-26
Il6	1	4.45523	6.97027	6.50252	6.00405	3.2451	6.80105	2.547	3.08478	-1.39666	151.68	8.74962e-29	3.57491e-26
Prss27	3	0.816963	1.62302	1.6234	0.986722	-1.65447	0.665329	-0.642966	-1.10468	0.858462	150.914	1.26418e-28	5.03275e-26
Spon2	5	1.47327	2.04839	2.15614	2.19772	1.83099	0.761466	1.53663	2.15687	5.92863	150.788	1.34324e-28	5.21377e-26
Cubn	6	-0.500502	-0.412284	-1.70508	-1.81474	-0.559108	1.14871	1.1729	0.309284	4.40453	147.537	6.39685e-28	2.42238e-25
Lgals2	3	0.705718	1.30385	1.42342	1.07432	-0.538782	-1.08876	-0.579467	-0.710233	3.36247	147.164	7.65289e-28	2.82902e-25
Ccr2	1	0.727925	1.69188	2.21079	2.16908	1.61864	1.42572	0.329417	0.879336	2.88322	144.286	3.04341e-27	1.09888e-24
Csf2rb	1	0.891391	1.5242	2.05616	1.99994	1.45706	2.00492	0.799938	1.17354	3.65204	143.964	3.55029e-27	1.25277e-24
Ltf	1	1.88249	2.43425	3.66384	3.61248	2.23323	3.58354	2.04016	1.64716	0.638219	141.777	1.01297e-26	3.49497e-24
Zbp1	3	0.958127	1.28193	1.75007	1.62496	1.21694	0.396799	-0.0672807	0.399566	4.993	140.448	1.91426e-26	6.46106e-24
Sstr1	6	-0.198427	-0.409319	-1.31881	-1.1423	-0.115348	1.21634	1.01213	0.544701	4.50352	138.431	5.0286e-26	1.66115e-23
Fabp2	8	-0.816022	-1.63581	-1.71124	-1.75985	-1.60585	-2.79035	-1.84919	-1.18669	7.31457	138.159	5.72751e-26	1.85261e-23
Pla2g4c	3	-0.026558	0.0144189	0.586056	0.111613	-0.950833	-2.70132	-2.9002	-2.07104	0.723309	136.712	1.14493e-25	3.62778e-23
Prnd	6	-0.629226	-0.981876	1.07304	1.7647	2.98989	-0.32221	1.43245	2.4046	0.223582	135.318	2.23041e-25	6.92586e-23
Ly6c1	1	0.608314	0.977762	0.908045	0.827482	0.228903	1.49907	0.0676249	0.164535	5.35409	134.708	2.98478e-25	9.08661e-23
Timp1	1	2.31267	3.69377	3.65282	3.35671	1.84186	3.67111	2.07973	2.00384	2.38454	134.213	3.78186e-25	1.12918e-22
Slfn2	1	0.388658	0.86845	1.21542	1.27899	0.900941	1.14202	-0.164269	0.468996	3.30307	133.842	4.51506e-25	1.32266e-22
Ly6g	1	5.93058	7.58934	8.05361	7.26725	5.84998	9.85608	6.26454	3.28304	3.32709	131.754	1.22464e-24	3.52105e-22
Inmt	8	-1.40822	-2.5176	-2.90431	-2.68325	-1.92281	-0.222764	-2.11982	-3.25242	0.884038	131.585	1.3277e-24	3.74798e-22
Trim15	3	-0.135247	-0.0876424	1.35038	1.11188	0.0969943	-0.374059	-0.928911	-1.1147	4.19671	131.472	1.40126e-24	3.88501e-22
Optc	7	0.0784195	-0.454909	-0.832911	-0.771064	0.128055	-1.35972	-0.0233495	0.236172	2.95848	130.49	2.23929e-24	6.0995e-22
Gpx2	1	0.45649	1.00818	0.982628	0.678586	-0.223256	1.03466	0.398155	0.120369	8.6744	130.285	2.46957e-24	6.61077e-22
Sphk1	4	0.776931	1.20779	0.595334	0.5262	0.228218	1.82473	0.179714	0.354906	2.55395	130.169	2.60921e-24	6.86619e-22
Vldlr	6	-0.532818	-0.5037	-0.928795	-0.875029	-0.528182	0.81052	0.292871	0.0441424	4.2067	129.703	3.25924e-24	8.43383e-22
Duoxa1	1	0.649553	1.66947	2.69267	2.32048	1.55752	2.15391	1.06297	-0.0363405	0.221544	129.517	3.56184e-24	9.06576e-22
Mmp8	4	1.83444	4.58451	6.08187	5.76633	4.92573	8.7303	3.6503	2.11881	-0.53059	128.738	5.16566e-24	1.29358e-21
Gm14137	1	0.972661	1.57742	2.57249	1.94882	1.283	1.11338	0.877678	0.171456	1.675	128.577	5.57904e-24	1.36015e-21
Nos2	1	0.630495	2.5032	4.39463	3.96783	2.27787	3.15908	0.795886	-0.725923	4.45372	128.566	5.60668e-24	1.36015e-21
Tfcp2l1	6	-0.557748	-0.712493	-0.555861	-0.44569	0.181105	0.913792	0.951421	-0.180908	8.46582	127.925	7.6132e-24	1.8185e-21
Ism1	6	-0.21753	-0.314354	-0.34909	-0.122895	0.676958	3.56741	1.03027	0.669876	1.40603	127.609	8.85121e-24	2.08218e-21
Sirpb1c	3	2.29074	3.48742	3.04654	3.4401	0.814563	2.81544	0.202917	0.842648	-0.105069	127.063	1.14833e-23	2.66104e-21
1700057G04Rik	7	-0.442192	-1.95217	-2.65069	-3.74536	-2.43405	-3.75845	-1.24942	0.0668323	-0.410544	127.02	1.17202e-23	2.676e-21
Reg3g	1	2.1738	3.75226	5.03403	4.68548	2.09992	2.68969	0.874177	-0.476702	9.6317	126.41	1.56789e-23	3.52798e-21
Adgrf1	1	2.41791	2.9535	3.67635	3.33857	1.66197	2.10606	0.596295	1.40754	0.308944	125.662	2.23904e-23	4.96619e-21
Ccl8	1	1.9814	3.44256	4.19297	4.34309	3.24582	3.42837	1.88492	2.97991	3.70724	125.467	2.45706e-23	5.37299e-21
Nxpe2	7	-0.438766	-0.721912	-1.93346	-1.85547	-1.40505	-1.58754	-1.18852	-0.398076	4.67876	125.319	2.6366e-23	5.68553e-21
Serpina3m	4	1.0547	4.35621	4.97054	4.97298	2.57939	9.9035	4.56945	2.10807	0.318048	125.163	2.83986e-23	6.03995e-21
Coro1a	1	0.298523	0.657917	1.2157	1.30088	1.13404	0.724909	0.0268532	0.828153	5.12981	125.106	2.91802e-23	6.12231e-21
Cd300a	1	0.502008	1.3473	1.93627	2.24736	2.0484	1.8806	0.835627	1.31584	2.6855	124.532	3.8355e-23	7.94e-21
Ciita	3	0.0115473	0.673272	1.52266	1.56978	1.26906	-0.012824	-0.750884	0.597904	3.42986	124.467	3.95715e-23	8.08404e-21
Slfn1	1	0.937745	2.10144	2.5557	2.34298	0.979838	2.54203	-0.0265327	1.02097	0.0612129	123.775	5.5021e-23	1.10942e-20
Tnf	1	1.80104	2.8992	4.38591	3.84946	2.73408	3.11345	1.06058	1.82907	1.3998	123.341	6.76463e-23	1.34651e-20
Myo1g	1	0.428073	0.597672	1.54691	1.48052	1.61033	1.19571	0.254291	1.28367	2.48724	123.174	7.32291e-23	1.43918e-20
Cxcl1	1	3.27574	4.75327	5.08343	4.42006	2.18935	5.94518	1.25186	2.39907	-1.07429	121.902	1.34138e-22	2.60328e-20
Retnlg	1	1.47489	2.6093	3.08804	3.38821	2.95782	2.57296	0.824901	1.12536	2.28737	121.603	1.54705e-22	2.96536e-20
Irf5	1	0.525895	0.896711	1.29219	1.17731	1.1613	0.704206	-0.0103479	0.760302	3.32477	120.494	2.62123e-22	4.96307e-20
Tef	2	-1.30155	-1.65258	-2.00772	-1.69514	-1.11166	-0.914914	-1.08069	-1.21809	5.98214	120.439	2.69065e-22	5.03314e-20
Slc35d1	7	-0.0468805	-0.429364	-1.11737	-1.22549	-0.65213	-0.542391	-0.361089	-0.462361	7.60138	119.959	3.38017e-22	6.24768e-20
Socs3	1	1.43935	2.10236	1.98435	2.24708	0.697367	2.41779	0.294574	0.415644	5.26122	119.626	3.96081e-22	7.23477e-20
Themis2	1	0.827994	1.38891	1.75976	1.78267	1.4661	1.26001	0.393521	1.04658	2.87585	119.462	4.28149e-22	7.72957e-20
Sprr2a3	1	0.776822	0.766626	1.69166	1.07787	0.518692	0.602014	0.644871	0.199476	7.93804	119.003	5.32419e-22	9.50153e-20
Il10ra	1	0.0346247	0.904124	1.47498	1.74804	1.54412	1.49912	0.428799	1.12515	2.5748	118.659	6.27215e-22	1.10661e-19
Cpxm1	3	0.604268	1.72808	2.16111	2.06177	1.23437	0.0280536	-0.422672	0.311929	2.16841	118.284	7.49316e-22	1.30718e-19
Myl7	1	0.710292	1.19721	2.55253	2.25347	1.77188	1.86871	1.25878	1.33086	2.90277	117.703	9.87674e-22	1.68274e-19
Igsf6	1	0.653969	0.920872	1.97434	2.3389	2.22444	2.21022	0.851349	1.54092	1.31635	117.688	9.9444e-22	1.68274e-19
Cd300lb	1	1.58062	2.12841	2.8326	2.55235	1.93245	1.06813	1.05905	1.36992	0.185904	117.683	9.97118e-22	1.68274e-19
Cxcl5	1	1.50828	4.7677	5.09187	4.77487	3.33986	4.76003	1.87492	1.02709	0.175756	117.082	1.32658e-21	2.21468e-19
Lag3	1	0.78234	1.29224	1.57408	1.73457	1.68912	1.44228	0.484143	1.11078	2.15935	116.097	2.11669e-21	3.49614e-19
Sla	1	0.264129	0.360119	1.14877	1.21783	1.36787	1.25704	-0.170944	0.585921	2.70114	115.932	2.28953e-21	3.74182e-19
Cipc	2	-0.626448	-0.775637	-0.958824	-0.96126	-0.523162	-0.239264	-0.199507	-0.431633	6.45602	115.45	2.87752e-21	4.65379e-19
Alas2	6	0.137316	-0.250326	0.667931	0.627554	1.12583	2.83192	1.19324	3.10963	0.304806	115.355	3.00991e-21	4.81771e-19
Cyth4	1	0.418394	0.881843	1.31817	1.40858	1.25689	0.854725	0.134228	0.699942	3.87162	114.201	5.2032e-21	8.24335e-19
Steap4	4	1.49764	1.81058	2.44655	2.08045	1.56891	3.34975	1.49363	1.03215	4.13996	113.791	6.31977e-21	9.91119e-19
Lrg1	1	1.59691	2.68867	3.0959	2.9045	0.390158	3.32436	0.563597	0.313821	5.1338	112.718	1.05136e-20	1.63234e-18
Serpina3n	1	1.54372	2.94974	3.39621	3.5771	1.56159	5.25292	1.48733	1.25597	6.61702	112.602	1.11048e-20	1.70706e-18
Nfil3	1	1.33824	1.9439	1.99496	2.16673	1.7708	2.25493	1.25274	1.09115	4.45527	112.554	1.13628e-20	1.7296e-18
C2cd4b	5	0.525168	1.56286	0.100432	-0.116354	-0.290435	1.55202	0.292694	-0.0826211	4.73672	112.361	1.24462e-20	1.87611e-18
Slc9a3	6	-1.20327	-1.09254	-1.72985	-1.44639	0.0794265	2.38201	1.79954	0.38484	7.15754	112.175	1.35951e-20	2.02959e-18
Lst1	3	0.718151	1.40992	1.34675	1.63434	1.47241	0.0510013	-0.0569735	0.605008	1.74041	112.019	1.464e-20	2.16476e-18
Gstp3	3	1.0537	1.70405	1.67749	1.21203	0.244144	0.638064	0.0378761	0.109944	1.19582	111.658	1.73663e-20	2.54367e-18
Slc20a1	2	-1.38611	-1.33635	-2.09808	-2.26175	-1.73067	-1.25355	-0.898535	-1.32587	5.781	111.597	1.78757e-20	2.59381e-18
Slc35e3	2	-0.0164581	-0.157567	-1.02196	-0.93808	-0.447609	0.190398	0.355387	0.0486292	5.08742	111.226	2.13124e-20	3.06385e-18
Ptx3	1	2.64159	5.20403	4.58087	5.15267	1.84648	5.80489	1.48559	2.65427	0.0423986	110.872	2.51981e-20	3.58922e-18
Saa3	4	0.920222	2.88568	3.62936	3.681	2.14668	5.4063	2.74867	1.37944	5.24346	110.453	3.0734e-20	4.33797e-18
Cd300c2	1	0.80727	1.43219	2.16456	2.38636	2.13711	1.81002	0.924997	1.73653	2.04365	110.335	3.24962e-20	4.54537e-18
Cd5l	8	2.06924	-0.122604	0.277841	-4.60502	-3.85463	-1.95489	0.388635	-5.17634	-2.01634	110.303	3.29947e-20	4.57388e-18
Ripk3	1	0.61784	0.892613	1.27389	0.990679	0.109887	0.79377	0.276423	-0.0830804	5.59165	109.153	5.68302e-20	7.77021e-18
Npc1l1	5	0.270893	0.565864	-0.370104	-0.556891	-0.261088	0.354903	1.30694	1.56596	1.64434	109.145	5.70529e-20	7.77021e-18
Greb1	2	-1.32608	-1.3594	-1.33686	-1.56703	-0.961081	-0.530439	-0.448444	-0.621405	2.97502	108.788	6.75677e-20	9.12222e-18
Ly6a	1	1.14133	1.61041	2.01474	1.96781	1.1059	2.03273	0.947731	0.520275	7.83815	108.433	7.99107e-20	1.06956e-17
Cd52	3	0.31499	0.709511	1.16092	1.38978	1.07693	0.0466465	-0.430171	0.547553	3.87302	108.028	9.67483e-20	1.28386e-17
Fkbp5	6	-1.12447	-1.13954	-1.01628	-0.973821	-0.231406	1.37615	0.689563	-0.391964	8.09681	107.342	1.33798e-19	1.76046e-17
Fcgr4	4	0.618653	1.60116	2.33095	2.54419	1.74245	2.79886	0.849803	0.995225	2.92273	107.144	1.46952e-19	1.9173e-17
Lcp1	1	0.591377	0.797191	1.33364	1.2552	1.03162	0.317199	0.0605709	0.623928	5.70577	106.904	1.64595e-19	2.12959e-17
Stom	1	0.637102	0.886927	1.26578	1.28424	0.420216	1.09105	0.531477	0.226457	6.42262	106.191	2.30522e-19	2.95792e-17
Ncf1	1	0.398859	1.0049	1.63445	1.72399	1.53774	1.47151	0.593146	1.27615	3.21502	105.587	3.06639e-19	3.90235e-17
Rbp2	6	-0.353163	-0.531798	-0.440359	-0.84742	-0.166152	0.974847	1.45095	1.10277	3.34069	105.021	4.00481e-19	5.0196e-17
Nt5c1a	1	2.74527	3.09301	2.65508	2.31867	1.43743	2.84918	1.5345	-0.0261022	0.0931474	105.019	4.00895e-19	5.0196e-17
Clca4b	1	2.69298	3.61597	5.71351	5.1229	3.11919	5.55247	2.54075	-0.495361	6.51004	104.887	4.26715e-19	5.30014e-17
Tmsb10	3	0.37897	0.555332	0.714651	0.582035	0.120561	0.0585049	-0.0297676	0.0901828	9.38347	104.843	4.35573e-19	5.36723e-17
Abcg1	4	0.00106331	0.109598	0.694626	1.00303	0.906789	0.473396	0.162279	0.156468	3.69095	104.527	5.05566e-19	6.18065e-17
Arhgap25	1	0.891786	1.1665	1.95801	1.88548	1.82552	1.71077	0.872122	1.59793	1.77588	104.049	6.33515e-19	7.68434e-17
Igfbp5	1	1.17876	1.97623	1.89999	1.9623	1.12989	2.28732	0.913173	0.73067	7.92106	103.911	6.76261e-19	8.13925e-17
Parvg	1	0.667496	0.573282	1.43365	1.66323	1.64897	1.04456	0.121371	1.0153	2.00542	103.66	7.61326e-19	9.06037e-17
Duox2	4	0.460662	0.974311	2.03424	2.14616	1.51809	2.28576	1.62107	0.474767	8.02078	103.651	7.64465e-19	9.06037e-17
Rasl11a	1	1.44102	2.0759	2.03815	2.02017	1.50467	2.04509	1.25002	1.39331	1.92174	103.602	7.82145e-19	9.19969e-17
Dhrs9	3	0.803086	0.585336	1.40697	0.943423	0.444629	-0.378252	0.421041	-0.525615	4.6833	103.175	9.56718e-19	1.11684e-16
Trim29	3	1.92628	1.92553	1.75435	1.17476	-0.0274968	0.894458	1.16551	0.254295	1.73669	102.841	1.11977e-18	1.29743e-16
Tyrobp	1	0.551302	1.00794	1.46697	1.61206	1.26206	0.745178	0.157078	0.732952	4.19873	102.738	1.17572e-18	1.35217e-16
Lrp8	6	0.605703	1.45503	1.03532	0.675829	-0.0553014	1.73929	1.2167	0.741466	2.04196	102.695	1.1995e-18	1.36937e-16
Fam102a	2	-1.00495	-0.894158	-1.17204	-1.06771	-0.842369	-0.703047	-0.563428	-0.946643	7.87442	102.64	1.23135e-18	1.39547e-16
Ctsc	1	0.429332	0.568927	0.764701	0.655849	0.192641	0.518334	0.217927	-0.00335042	7.07099	102.178	1.53073e-18	1.72218e-16
Ccr5	3	0.486115	1.03224	1.37428	1.56986	0.811693	0.573795	-0.468718	0.244118	2.34456	102.149	1.55191e-18	1.73345e-16
H2-Aa	3	0.218097	0.480631	0.858579	1.17864	0.908368	0.0740327	-0.67978	0.126712	7.49008	101.913	1.73436e-18	1.92341e-16
Mmp25	1	0.594344	1.09293	2.29385	2.1624	2.14776	1.91751	0.575113	0.69406	0.15661	101.866	1.7733e-18	1.94989e-16
S100a11	3	0.717111	0.847723	0.831951	0.587754	0.0282516	0.534563	0.153958	0.0204534	7.67274	101.854	1.78336e-18	1.94989e-16
Cpn2	3	1.69582	1.13251	2.72917	2.00971	-0.717609	0.769936	-0.258655	-1.436	-1.16379	101.758	1.86588e-18	2.02586e-16
Il18bp	3	0.333946	0.700363	1.2261	1.34561	0.758797	0.723219	-0.816357	0.099799	3.12933	100.72	3.04168e-18	3.27952e-16
Capg	3	0.846675	1.12677	1.21249	0.832051	0.119138	0.369961	0.407786	-0.179481	6.30883	100.652	3.14092e-18	3.36317e-16
Myo1f	1	0.241525	0.724697	1.20828	1.32024	1.06626	0.12902	-0.0929199	0.541338	3.43447	100.461	3.4366e-18	3.65457e-16
Tnfaip8l2	1	-0.0113032	0.912588	1.10691	1.13309	0.675251	0.742497	-0.183372	0.507492	2.11993	100.088	4.09506e-18	4.32516e-16
Klf15	6	-0.559529	-0.660332	-0.925804	-0.63821	0.400418	2.21628	0.350592	0.39431	2.06029	99.6956	4.92675e-18	5.16842e-16
Cacna1h	2	0.0550606	-0.089947	-0.684263	-0.492504	-0.299013	0.275451	0.100693	0.288727	5.88819	99.6597	5.01069e-18	5.2212e-16
Alpl	5	1.73499	2.66517	2.35626	2.41182	1.09193	3.85285	2.16915	1.78313	3.40271	99.117	6.4679e-18	6.69471e-16
Ethe1	7	-0.425368	-0.60964	-0.648023	-0.822849	-0.542244	-0.546303	-0.451418	-0.536963	9.28663	98.8516	7.32775e-18	7.53448e-16
Pappa2	4	0.519527	1.49519	1.91847	1.79416	0.560305	3.51112	1.44033	1.16841	2.02174	98.4539	8.83481e-18	9.0243e-16
Six5	7	0.260789	0.0652974	-0.239621	-0.175551	0.109791	-0.590782	0.385088	0.505114	4.24714	98.3554	9.2535e-18	9.39018e-16
Ank3	2	-0.453773	-0.812842	-1.11295	-1.1612	-0.557307	-0.918448	-0.436815	-0.655225	6.54255	98.1687	1.01022e-17	1.01848e-15
Ptprc	1	0.226546	0.401253	1.07786	1.15973	1.27403	0.770071	0.230211	0.946569	4.21686	97.7331	1.23976e-17	1.24184e-15
Pla2g5	1	0.439879	1.90851	2.99667	2.68773	1.19565	2.98157	1.74662	0.790062	3.82858	97.555	1.348e-17	1.34076e-15
Ren1	5	2.63715	3.71032	3.95299	3.62963	1.52114	2.13234	2.27235	2.62615	-0.691709	97.5427	1.35578e-17	1.34076e-15
Myoc	2	-0.582673	-2.05465	-1.87085	-1.01709	0.38698	-1.16085	-0.212589	-0.211289	0.474156	97.383	1.46143e-17	1.43608e-15
Csf2rb2	1	1.04789	1.55944	1.79356	1.9139	1.2036	1.63539	0.344197	0.839633	2.85752	97.1515	1.62934e-17	1.59101e-15
F10	1	1.15428	1.79965	2.50547	1.68834	0.252885	2.44779	0.517354	0.0880182	-0.298946	96.8689	1.86062e-17	1.8055e-15
Ms4a18	3	1.93778	2.20089	2.20956	2.11796	1.58398	0.462007	-0.468584	0.0810473	2.64696	96.8284	1.89642e-17	1.82881e-15
Insrr	2	-0.152081	-0.702609	-1.6278	-0.933884	-0.162792	-0.150198	-0.141984	-0.426695	3.57634	96.7541	1.96375e-17	1.88204e-15
Fxyd5	1	0.603402	1.13531	1.44428	1.40413	1.21492	1.32551	0.499188	1.08376	4.07193	96.6587	2.05369e-17	1.95617e-15
Gm5431	1	0.843486	0.916736	1.44354	1.48544	1.37379	0.249271	0.227207	0.418577	3.63058	96.6265	2.08502e-17	1.9739e-15
Hpgd	6	-0.203668	-0.363483	-0.670506	-0.500413	0.385347	0.906234	0.538461	0.527014	7.64569	96.1378	2.62275e-17	2.46793e-15
Tgm1	5	1.57227	2.07897	1.97688	1.67952	0.474202	2.69101	0.998029	1.20757	0.545372	96.0616	2.71831e-17	2.54244e-15
Hcls1	1	0.34428	0.785154	1.16778	1.2873	1.0351	0.759157	-0.109487	0.547727	4.16959	95.9924	2.80802e-17	2.61062e-15
Dio3	5	2.34833	2.94315	2.35678	1.63014	1.68319	1.55893	0.972892	1.35379	0.167759	95.9592	2.85209e-17	2.6358e-15
Lrrtm1	7	-1.00993	-1.56268	-1.96872	-2.20286	-1.53937	-3.04302	-1.2122	-1.46008	1.24785	95.8838	2.95491e-17	2.71467e-15
Fam26f	3	0.792975	1.44112	1.59519	2.05781	1.31932	0.434234	-0.739419	0.462145	0.768822	95.8693	2.97504e-17	2.71709e-15
Nfam1	1	0.352273	1.01884	1.41109	1.51326	1.05039	0.77213	0.00282867	0.665565	2.49997	95.8098	3.0593e-17	2.7777e-15
Pim3	6	-0.656199	-0.0867811	-0.704872	-0.832054	-0.628035	1.62742	0.288231	-0.304923	6.86678	95.6895	3.23695e-17	2.92192e-15
Sgk1	6	-1.22669	-0.331238	-0.934066	-0.9603	0.0910863	2.11679	1.54407	-0.195932	7.02254	95.3806	3.74201e-17	3.3583e-15
Retnlb	1	0.00724712	1.38827	2.82003	2.69198	1.06274	0.401648	0.588822	-1.29102	6.95991	95.3076	3.87243e-17	3.45537e-15
Anxa8	5	1.54077	1.59322	1.82194	1.53817	0.811763	2.39764	1.14541	1.10227	2.88182	95.0894	4.28985e-17	3.80596e-15
Fmo2	2	-0.808696	-1.17974	-1.24898	-0.840107	-0.799415	-0.0577788	-0.514966	-0.654504	4.60422	95.0246	4.4222e-17	3.90108e-15
Sult1d1	2	-0.321233	-0.701176	-0.842959	-0.82947	-0.450034	-0.471712	-0.0433183	-0.558859	8.33784	95.0081	4.4565e-17	3.90913e-15
Ifitm6	1	1.31087	2.14991	2.554	1.98294	1.12724	2.53777	0.680975	0.593774	-0.25153	94.761	5.00421e-17	4.36491e-15
Ifitm3	3	0.89607	1.30178	1.03996	1.09514	0.266144	1.13066	0.145337	0.371138	6.88043	94.659	5.24952e-17	4.55329e-15
Akr1c21	7	0.980958	1.2273	-1.19504	-2.17709	-4.29426	-0.237254	-0.897948	-0.956078	-0.825494	94.4785	5.71304e-17	4.92782e-15
Slc10a6	4	0.145599	1.16461	0.687358	1.15729	0.452887	3.65241	0.234203	1.00919	0.235923	94.3625	6.0325e-17	5.15909e-15
Hgf	1	1.2861	1.8079	1.64725	1.55497	0.660529	1.72292	0.888246	0.717002	2.30709	94.3571	6.04763e-17	5.15909e-15
Whrn	2	-0.790566	-0.746508	-1.31254	-1.24518	-0.875025	-0.657932	-0.822645	-0.542533	4.57878	94.1405	6.6943e-17	5.67955e-15
Per3	7	-1.44212	-1.72829	-1.79395	-1.61769	-0.94495	-1.37727	-1.6456	-0.905238	2.97399	94.0633	6.94098e-17	5.85683e-15
Wee1	2	-0.818308	-0.73423	-0.991298	-0.901579	-0.708093	0.0777578	0.130456	-0.368319	3.90654	93.7041	8.21361e-17	6.89321e-15
Fgr	3	0.310923	0.637248	0.927918	0.964078	0.46079	0.0156129	-0.55011	0.255711	2.43196	93.5744	8.72856e-17	7.286e-15
Ctps	4	0.439405	1.09094	0.742856	0.729219	0.0368751	1.9165	0.60903	0.163021	4.919	93.4492	9.25592e-17	7.68489e-15
Col27a1	5	0.11091	0.288109	0.246268	0.394031	0.798019	-0.314078	-0.194585	1.09959	2.94886	93.2378	1.02195e-16	8.4398e-15
Clec4d	4	0.671432	2.17934	3.30498	3.03541	2.2208	4.6507	1.83405	1.57984	-0.54684	93.1957	1.0423e-16	8.56234e-15
Ms4a6c	1	0.638987	1.01355	1.75159	1.9753	1.40728	1.90601	0.483304	1.0286	3.0403	93.0023	1.1412e-16	9.32544e-15
Clec2d	8	-1.22774	-1.41913	-0.589082	-0.639099	-0.297347	-2.06727	-2.23921	-0.072492	4.79873	92.8012	1.25392e-16	1.01928e-14
Samhd1	3	0.430897	0.669522	0.841154	0.792792	0.429525	0.183628	-0.349227	-0.033002	6.63061	92.781	1.26583e-16	1.02361e-14
Fcgr1	1	0.483241	1.3743	2.03514	2.09834	1.37049	1.45698	0.211609	0.909236	2.67355	92.7137	1.30636e-16	1.05091e-14
Muc1	1	1.41889	1.87069	1.81565	1.84745	1.10548	1.66046	0.824511	0.674375	1.22325	92.7005	1.31448e-16	1.05199e-14
Olfml3	1	0.887714	1.26553	1.24819	1.31	0.746964	0.748495	0.316947	0.468389	4.71673	92.2749	1.60433e-16	1.27738e-14
Lyz2	1	0.509136	1.0054	1.5544	1.70789	1.33801	0.671983	0.299274	1.17718	7.52248	92.2413	1.62979e-16	1.29102e-14
Kcna5	6	-0.276148	-0.000587238	-0.507942	-0.201457	0.444409	2.0589	0.581046	0.0076482	1.75284	91.889	1.92199e-16	1.51476e-14
Fut4	2	-0.337909	-0.463762	-0.811672	-0.828566	-0.985912	0.181392	-0.0762624	-0.427832	6.25778	91.86	1.94825e-16	1.52771e-14
Naaladl1	2	0.256677	-0.0853002	-1.42685	-1.20085	-0.146257	-0.0155181	0.75116	0.677	7.25289	91.8302	1.97563e-16	1.54139e-14
Nceh1	6	-0.335983	-0.166603	-0.92659	-0.770357	-0.285043	0.210956	0.506139	-0.0782727	6.45497	91.5277	2.27615e-16	1.76697e-14
Tm4sf5	3	0.920441	1.06278	0.977955	0.558825	-0.328979	0.355418	0.0289694	-0.15583	1.75153	91.4229	2.39058e-16	1.84658e-14
Sp110	3	0.807367	0.911598	1.19763	1.34119	1.14579	0.498781	-0.154947	0.885476	2.51277	91.2624	2.57692e-16	1.98065e-14
Csf3r	1	1.21461	2.04866	2.81408	2.56798	2.144	2.56482	0.953378	1.65047	1.07148	91.1977	2.6562e-16	2.03153e-14
E2f2	3	0.626179	1.24809	1.31751	0.77195	-0.123196	0.674121	0.48825	-0.0699427	4.98017	90.9228	3.02072e-16	2.299e-14
Slc16a3	1	0.465103	1.28174	2.2309	1.7867	1.6007	1.75468	1.43714	0.502364	4.17769	90.7091	3.33823e-16	2.52826e-14
Gm13304	3	0.744981	1.17257	1.29191	1.22256	0.394102	-1.04353	-0.773332	-0.259976	4.31324	90.6643	3.40888e-16	2.56924e-14
Acot5	6	-0.0538899	-1.10407	-0.915967	-1.3436	0.631657	2.63135	2.29632	1.81328	-0.316226	90.494	3.69135e-16	2.76869e-14
Reg3b	1	1.903	3.49686	4.57086	4.29808	2.44704	3.51302	2.03087	0.00319993	11.9752	90.4817	3.71272e-16	2.77133e-14
Bhlhe41	7	-0.885118	-1.41858	-1.92039	-2.12374	-1.29733	-1.473	-1.53762	-1.44463	2.57866	90.4498	3.76854e-16	2.79954e-14
Myot	1	2.01105	1.66734	2.36423	2.13549	1.19481	2.27872	1.19496	0.851874	0.564292	90.2533	4.13124e-16	3.05436e-14
Apoe	4	0.154942	0.513065	0.954616	1.26397	1.37704	1.22418	0.431455	1.00951	9.28719	90.1955	4.24432e-16	3.1231e-14
Slc6a6	2	0.0508931	-0.218926	-0.298972	-0.381869	-0.232968	0.67139	0.244859	-0.199293	8.01971	90.0261	4.59402e-16	3.36447e-14
Stat3	1	0.314673	0.468983	0.700064	0.70571	0.317776	0.755451	0.232438	0.195769	7.60746	89.9987	4.65326e-16	3.39186e-14
Tgm7	2	-2.20904	-3.20805	0.0722716	-0.138669	1.27238	-0.248686	-0.434789	-1.7164	-1.15373	89.8917	4.8918e-16	3.54907e-14
Fam43a	6	-0.580094	-0.403528	-1.19283	-1.25473	-0.239699	1.28763	1.0989	0.320674	5.70428	89.7978	5.11127e-16	3.69105e-14
Sult1a1	7	-0.542109	-0.982226	-1.41648	-1.36797	-0.947885	-1.36667	-1.13623	-0.999592	8.06724	89.7669	5.18578e-16	3.72752e-14
Dtx3l	1	0.481169	0.597093	1.05046	1.13113	0.861475	0.400145	0.110569	0.21651	6.11598	89.4205	6.09695e-16	4.36227e-14
Muc6	6	1.43016	1.13698	-0.507179	0.395124	-0.928141	1.81173	2.63092	0.863812	-0.114848	89.0523	7.24121e-16	5.1572e-14
Aqp4	1	0.13601	1.13747	1.88074	1.6587	0.293625	0.729836	0.260709	-0.462357	5.82373	88.8862	7.82533e-16	5.54777e-14
Cd14	4	0.124208	0.502869	1.19142	1.14825	0.634875	1.31287	0.346007	0.30063	5.34165	88.8149	8.09023e-16	5.7095e-14
Marco	4	0.14485	1.26371	2.28258	2.24527	0.542096	3.37426	0.997608	-0.345291	-1.11606	88.7882	8.19175e-16	5.73777e-14
Flrt3	8	0.0380345	-0.234433	-0.0958223	0.0179246	0.057424	-1.52139	-0.387173	-0.412442	5.71011	88.7849	8.20421e-16	5.73777e-14
Rtn4rl2	4	1.11614	1.81585	0.570303	0.831925	-0.330572	3.0316	0.334886	0.251287	1.25126	88.7593	8.30321e-16	5.78097e-14
H2-Eb1	3	0.172394	0.509268	0.860717	1.16491	0.967249	0.138563	-0.582601	0.299528	7.88167	88.4576	9.55907e-16	6.62563e-14
Cyp2d22	6	0.362767	0.525612	-0.339801	-0.12468	-0.0738878	0.968524	0.831603	0.603143	5.30904	88.2933	1.03213e-15	7.12218e-14
Rnase6	3	-0.0743009	0.327644	0.755003	0.818924	0.913821	-0.602564	-1.07603	-0.0154399	0.872617	88.2708	1.04301e-15	7.16538e-14
Evi2b	1	0.47637	0.767783	1.40654	1.55145	1.46052	0.594992	-0.166901	0.805355	1.08556	88.2279	1.06411e-15	7.27817e-14
Mfap3l	2	0.0837295	-0.391739	-1.04994	-0.837995	-0.343118	-0.458739	0.0619756	-0.158974	6.1137	88.1561	1.10037e-15	7.49312e-14
Ifit2	3	0.538944	1.13169	2.02309	1.66487	1.03631	-0.127576	0.109586	0.243729	4.41763	88.1331	1.11224e-15	7.51749e-14
Rgcc	2	-1.06351	-1.16567	-1.33173	-1.59067	-0.697125	-0.481691	-0.359386	-0.193038	2.70174	88.1304	1.11363e-15	7.51749e-14
Wisp2	3	0.322093	0.496071	1.25868	1.56444	-0.59416	-1.59653	-1.31635	-0.815714	-0.208062	88.0901	1.13482e-15	7.62739e-14
Alox5ap	4	0.566646	1.05879	1.40467	1.4957	1.23077	1.78692	0.495628	0.950948	3.15406	87.9418	1.21615e-15	8.13875e-14
Clec10a	1	-0.0353753	0.717799	1.19293	1.04448	0.547409	1.77495	-0.434583	0.0343471	2.29527	87.7422	1.33485e-15	8.89483e-14
Slc13a1	6	-0.416511	-0.647714	-0.982882	-0.731079	-0.116906	0.894433	0.526037	0.450534	5.68448	87.6105	1.41945e-15	9.41809e-14
Fermt3	1	0.156467	0.487373	1.04949	1.12315	0.821371	1.0068	0.260397	0.642958	3.81271	87.2812	1.65515e-15	1.08889e-13
Sash3	1	0.0505955	0.63198	1.12534	1.25916	1.0398	0.368744	0.0724004	0.604842	2.39653	87.2513	1.67833e-15	1.09948e-13
Vsig1	3	0.640395	0.556804	1.94211	0.712008	-0.48681	-0.235112	-0.0197279	-2.43489	-1.03878	86.9397	1.9409e-15	1.25924e-13
Nr1d2	2	-0.450549	-0.786777	-1.00586	-0.85844	-0.33342	-0.340857	-0.344486	-0.316411	5.60975	86.9352	1.94491e-15	1.25924e-13
Itgax	1	0.857501	1.05742	1.83129	1.96061	1.90468	1.46103	1.032	1.23378	3.76276	86.9335	1.94652e-15	1.25924e-13
Il1b	1	1.14221	2.69574	3.89023	2.94963	1.83541	2.87032	-0.131429	0.388716	2.40239	86.8082	2.06363e-15	1.32946e-13
Cd74	3	0.209311	0.58831	0.966573	1.32514	0.986935	0.235	-0.789839	0.224634	9.33422	86.7865	2.0846e-15	1.33742e-13
Hlf	8	-1.29536	-1.48907	-2.63118	-2.03904	-1.31766	-1.48594	-1.64001	-1.75599	3.30514	86.7498	2.12059e-15	1.35491e-13
Lipt2	7	-0.823208	-0.698257	-1.0945	-1.0968	-1.12397	-0.895795	-0.861244	-0.574447	3.67811	86.6495	2.22212e-15	1.41396e-13
Fdft1	5	1.36434	0.990912	1.25392	1.00746	0.848487	0.676479	1.10375	1.17783	6.81415	86.5051	2.37684e-15	1.50624e-13
Krt36	1	1.35188	2.62689	2.25835	1.70925	0.0324799	2.99252	1.74909	0.041443	-0.736841	86.3351	2.57277e-15	1.62377e-13
Fmnl1	1	-0.0445461	0.428979	0.801517	0.952879	0.959573	0.601524	-0.0353199	0.52168	3.61517	86.1943	2.74733e-15	1.72692e-13
Ifitm1	1	0.828278	1.49774	1.34047	1.37041	0.553976	2.01388	0.348642	0.779551	4.81708	86.1622	2.78868e-15	1.74585e-13
Pirb	4	1.01764	1.85897	2.55879	2.71466	2.15861	3.2568	1.10545	1.60118	2.93312	86.1385	2.81961e-15	1.75812e-13
Sell	1	1.47471	2.70099	3.39071	3.31769	2.22418	3.7048	0.82858	2.10851	1.19758	86.047	2.94248e-15	1.8274e-13
Mpeg1	1	0.691982	1.10091	1.73719	2.06311	1.796	1.54403	0.887717	1.20473	6.27021	86.0106	2.99287e-15	1.85129e-13
Lox	4	0.565722	1.56673	2.34464	2.57139	2.11856	3.15884	1.43716	1.3677	4.05957	85.8036	3.2958e-15	2.03058e-13
Ccr1	1	0.525296	1.03088	1.47397	1.3286	0.777494	1.76101	0.515525	0.67462	2.67715	85.7844	3.32544e-15	2.04074e-13
Agbl2	9	1.3875	1.0432	-0.768971	-0.994263	-1.07073	-1.46759	-0.59445	0.327412	0.213411	85.6658	3.51432e-15	2.14114e-13
Pof1b	1	0.533561	0.429961	1.03136	0.91453	0.760973	0.296063	0.501134	0.250982	6.30859	85.6644	3.51662e-15	2.14114e-13
Igfbp4	5	1.04784	1.77204	1.2886	1.29715	0.43091	1.0877	0.608327	0.592902	8.22786	85.5828	3.65281e-15	2.21537e-13
B430306N03Rik	1	1.35418	2.07988	2.08628	2.15758	1.36279	1.44823	0.0232826	0.768501	-0.0992233	85.5146	3.77078e-15	2.27015e-13
Best2	6	-0.132542	-0.994695	-0.726788	-1.08021	1.81852	2.89036	3.28926	1.30972	4.01167	85.5137	3.77237e-15	2.27015e-13
Mgp	4	0.755534	1.3423	1.18054	1.43902	1.14613	1.8816	0.660241	0.797016	5.72283	85.4144	3.9509e-15	2.36089e-13
Sulf2	1	0.100639	0.538743	0.811301	0.675292	0.0693274	0.713569	0.301809	-0.00437226	6.64833	85.413	3.95357e-15	2.36089e-13
Arhgdib	1	0.296601	0.644712	0.96749	1.11349	0.897954	0.374796	-0.264719	0.494321	4.3496	85.3999	3.9776e-15	2.36614e-13
Angpt4	3	2.13721	3.10368	2.70334	2.64299	0.663534	-0.0243118	0.513621	1.8816	-0.0162316	85.1805	4.4055e-15	2.61068e-13
Arntl	5	1.48279	1.40174	1.54286	1.43896	1.3133	0.56365	1.22016	1.28826	4.57278	84.7662	5.3427e-15	3.15402e-13
Clec4a2	1	0.45609	0.742651	1.24376	1.61188	1.50104	1.20194	-0.265295	0.686001	1.34897	84.5155	6.0039e-15	3.53093e-13
Rasd2	2	-0.875623	-1.14199	-1.0183	-0.648383	0.119167	0.146611	-0.288887	-0.745967	2.8186	84.3152	6.5905e-15	3.86129e-13
Itgb2	1	0.498515	0.951394	1.46967	1.57922	1.25852	1.07325	0.300152	0.862287	4.3585	84.2237	6.87711e-15	4.01406e-13
Ifit1bl1	1	1.30539	0.857374	2.17044	2.00762	1.88779	0.603532	0.770798	0.699047	6.59983	84.0003	7.63044e-15	4.43708e-13
Ugdh	2	-0.0779498	-0.439564	-0.74502	-0.799433	-0.182704	-0.373064	0.065782	0.0160739	8.9126	83.6872	8.82652e-15	5.09444e-13
Atp1a1	6	-0.484181	-0.610582	-0.512282	-0.452004	-0.116441	0.419183	0.416427	-0.370424	11.5148	83.6557	8.95676e-15	5.15047e-13
Cxcl16	1	0.270895	0.546334	1.0327	1.20681	1.0013	0.887916	0.255456	0.661497	4.739	83.3684	1.02367e-14	5.86475e-13
Cyba	1	0.310935	0.495974	0.785243	0.737956	0.572551	0.614201	0.332953	0.0357909	7.3243	82.8771	1.28627e-14	7.34215e-13
Fcgr3	1	0.311685	0.973958	1.5818	1.72277	1.16551	1.65691	0.291645	0.824476	4.00573	82.787	1.34125e-14	7.62791e-13
Cyp4f18	1	0.480586	1.18485	1.6807	1.77572	1.41952	1.6078	0.374909	0.861925	2.43785	82.686	1.40572e-14	7.96543e-13
B3gnt5	1	0.657998	0.875951	1.4708	1.2792	0.384051	0.651003	0.309378	0.385937	3.17752	82.5388	1.50521e-14	8.49813e-13
Trim40	1	-0.110304	0.0991614	1.10732	0.945319	0.346328	0.0111381	-0.0294084	-0.351108	4.43121	82.4251	1.58686e-14	8.92669e-13
Aldh1a1	6	-0.302143	-0.498844	-0.780736	-0.783502	-0.267035	0.341504	0.424395	0.200554	8.44448	82.3886	1.614e-14	9.04657e-13
Sirpb1a	3	1.00183	2.2664	2.42257	2.28792	1.65008	1.12109	-1.03957	0.0603262	-0.642673	82.3363	1.65364e-14	9.23538e-13
H2-DMa	3	0.253142	0.48979	0.778305	1.06735	0.761779	-0.0756305	-0.832535	-0.0540169	4.94694	82.2294	1.73786e-14	9.67098e-13
Tap1	1	0.898783	1.05936	1.562	1.59132	1.26207	0.954948	-0.0498455	0.471009	6.43399	82.2204	1.74514e-14	9.6768e-13
Nckap1l	1	0.467052	0.795964	1.36418	1.47999	1.14857	0.756887	0.267108	0.851236	3.95672	82.1659	1.78983e-14	9.88929e-13
Usp2	2	-1.87437	-1.29029	-1.76218	-1.56686	-1.0406	0.0103866	-0.749835	-0.956631	4.91619	82.0095	1.92468e-14	1.05967e-12
Hspb6	5	0.935507	0.823481	0.267234	0.214426	0.397759	0.286281	0.677373	0.58195	5.26047	81.8978	2.02713e-14	1.11213e-12
Pcsk9	5	1.91026	1.87496	2.62483	2.19717	1.38265	1.95312	2.4402	2.05484	5.14292	81.3989	2.55532e-14	1.39697e-12
Wfdc17	1	1.04547	2.02749	2.5059	2.57349	1.82634	2.1625	1.46013	1.34559	2.49557	81.3896	2.56639e-14	1.3981e-12
Klf2	6	-0.530655	0.143367	-0.87059	-0.530165	-0.317527	1.80396	-0.135571	-0.158777	5.03754	81.1736	2.83701e-14	1.54012e-12
Cyp51	5	1.10136	0.711997	0.974084	0.675566	0.461058	0.215376	1.09254	0.896281	7.05721	81.1361	2.88672e-14	1.56164e-12
Itgae	1	0.0673059	0.186635	0.929263	1.21854	1.25076	0.392228	-0.00557204	0.528793	2.84811	80.7799	3.40549e-14	1.83589e-12
Fcgr2b	1	0.979725	1.73411	1.95271	2.0489	1.42359	2.09352	0.854283	1.23223	4.6766	80.392	4.07653e-14	2.19004e-12
Ifi205	1	1.0081	1.32144	1.94132	1.62177	1.39939	1.57055	0.109075	0.828906	1.63995	80.3454	4.16553e-14	2.23014e-12
Msmo1	5	1.22607	0.760097	0.871468	0.600532	0.545055	0.131363	1.18089	1.12493	6.4331	80.2197	4.4156e-14	2.3559e-12
Slc5a3	7	-0.16909	-0.420539	-0.911139	-0.59465	-0.667886	-0.784462	0.125898	-0.758284	4.22684	80.1254	4.61271e-14	2.4365e-12
Bcl2l15	3	0.806743	2.18569	3.7382	3.65614	0.307265	0.0654136	-0.428627	-2.15221	-0.241125	80.125	4.61376e-14	2.4365e-12
Wfdc12	1	-1.31219	0.828739	0.876115	1.42812	-1.18626	2.32744	-1.28357	-1.61718	-1.62801	79.9528	4.99705e-14	2.62109e-12
Fdps	5	0.911724	0.660415	0.924393	0.738755	0.322303	0.268014	0.903313	0.785251	6.96281	79.8808	5.16651e-14	2.70085e-12
Cd48	1	0.555075	0.967573	1.53545	1.60434	1.71304	0.862903	0.56301	1.09494	1.61884	79.7718	5.43424e-14	2.83128e-12
Apobr	1	0.694339	0.977143	1.17187	1.40792	1.09188	0.656974	-0.161222	0.373665	1.87553	79.6898	5.64452e-14	2.931e-12
Ccl21a	3	1.074	1.50241	0.904461	1.07994	0.687101	0.124473	-0.239564	0.486274	6.09909	79.5816	5.93489e-14	3.07151e-12
Slc28a3	3	1.15842	0.959989	1.74366	1.36255	0.104423	-0.997446	-0.523215	-1.10512	-0.464446	79.4759	6.23275e-14	3.21494e-12
Ccr7	1	0.740163	1.62179	2.52416	2.60897	2.11404	3.14927	0.912293	2.16878	0.273764	79.3737	6.53474e-14	3.35955e-12
Odf3b	2	-0.477914	-0.955634	-1.58909	-1.69383	-0.295621	-0.157406	0.410484	0.516012	1.83454	79.2925	6.78523e-14	3.47682e-12
Arl4d	6	0.406053	0.887922	0.580863	0.591719	1.36689	3.61496	1.97143	1.35426	3.73451	79.1912	7.11111e-14	3.63181e-12
Ly6f	4	0.722127	2.12456	3.85511	4.37229	2.5164	3.92224	2.26247	0.977214	-1.59767	79.0368	7.63804e-14	3.88814e-12
Clec4a3	1	0.447191	1.12315	1.47403	1.83578	1.14704	1.12785	-0.0582335	0.925273	1.49702	78.9571	7.92527e-14	4.02117e-12
Trem2	1	1.00206	1.43508	2.11507	2.22467	2.20042	1.7677	1.23653	1.8453	1.93811	78.9227	8.05234e-14	4.07233e-12
Fat1	6	0.0373423	-0.134293	-0.177219	-0.319361	-0.0828352	0.929056	1.15395	-0.105523	7.80348	78.7111	8.88138e-14	4.47702e-12
Cd72	1	0.286904	0.60556	1.18558	1.45365	1.11884	0.544978	0.417582	0.663029	2.00935	78.644	9.16142e-14	4.60324e-12
Slc22a4	2	-1.36167	-1.60583	-1.88121	-1.86976	-1.11265	-1.35154	-0.608977	-0.875338	1.22405	78.6087	9.31216e-14	4.66389e-12
Myrfl	3	0.401287	0.534973	1.27317	1.35358	0.474776	0.171563	-0.184798	0.0900737	1.69013	78.5467	9.58349e-14	4.78435e-12
Rac2	1	0.290019	0.434722	0.678889	0.730258	0.849588	0.401204	-0.133842	0.275479	4.51231	78.4838	9.86655e-14	4.90988e-12
Col18a1	1	1.36425	1.86354	2.11721	2.05624	1.42328	2.17221	1.27076	1.23955	7.32273	78.3803	1.03504e-13	5.1342e-12
Asns	3	0.761978	0.720156	0.481436	0.479698	-0.222324	0.763376	0.0332382	0.13786	5.66683	78.3289	1.05994e-13	5.24095e-12
Cebpd	1	0.233856	1.31884	0.511823	1.01931	0.251395	2.01207	0.122346	0.0957919	5.28705	78.3078	1.07036e-13	5.27569e-12
Sppl2a	3	0.646782	0.639313	0.522793	0.285939	0.156861	0.226099	0.381398	-0.0911437	8.58266	78.1435	1.15489e-13	5.67431e-12
Gna14	4	1.09466	1.25503	2.4509	2.42126	1.8969	2.60916	1.64999	1.3409	5.53644	78.1318	1.16117e-13	5.68715e-12
Adam8	4	0.482723	0.828583	1.35781	1.5156	1.13139	1.87083	0.289434	0.702199	1.91802	77.9777	1.24698e-13	6.08824e-12
Bst1	1	0.56874	1.43121	1.77053	1.73441	0.843371	2.64472	0.313749	0.994241	0.8988	77.9608	1.25672e-13	6.11659e-12
Akr1c18	1	-0.554529	0.874356	2.35591	2.34893	1.16525	0.89433	-0.146451	0.00597488	2.98524	77.7272	1.40013e-13	6.79324e-12
Cd68	1	1.26146	1.7614	1.98902	2.02276	1.63801	1.61683	1.20768	1.46565	4.09184	77.5597	1.51284e-13	7.31726e-12
Mvd	5	1.10989	0.847045	1.13804	0.869629	0.391213	0.224168	0.860124	0.781659	5.90354	77.5123	1.5464e-13	7.45035e-12
Laptm5	1	0.567259	1.05638	1.35929	1.58173	1.20268	1.00059	0.331398	0.678252	6.26655	77.5073	1.54996e-13	7.45035e-12
Pld4	1	0.42988	0.909647	1.44508	1.5404	1.23452	0.977811	0.16559	0.808616	3.88474	77.3936	1.63364e-13	7.82834e-12
G430049J08Rik	1	1.25754	2.25804	3.62245	2.90769	2.45967	2.48084	2.27759	1.71225	-0.71988	77.2845	1.71809e-13	8.19625e-12
Ifi204	3	0.47808	0.986722	0.961718	1.16723	0.477589	0.304439	-0.754336	0.20068	2.24584	77.2809	1.72097e-13	8.19625e-12
Ms4a6d	4	1.36491	1.91525	2.42402	2.6827	2.00836	3.48793	1.65927	1.83974	2.47692	77.1373	1.83905e-13	8.73181e-12
Ubd	3	0.218536	0.674414	1.55706	1.47711	0.9965	0.221967	-2.07961	-1.24021	2.13122	76.9922	1.9666e-13	9.30895e-12
Cd300ld	3	0.582585	1.11578	1.36383	1.35716	0.580559	-0.0600214	-0.386294	0.413606	1.48295	76.7601	2.18922e-13	1.03313e-11
Cobl	6	-0.287139	-0.522622	-0.661618	-0.652528	0.0128361	0.893795	0.552834	-0.0279818	6.19049	76.4284	2.55164e-13	1.20051e-11
Irf8	1	0.291849	0.597184	0.947148	0.800731	0.504277	0.704705	-0.0113142	0.146717	7.42224	76.0493	3.03978e-13	1.42585e-11
Dock2	1	0.437609	0.803794	1.2637	1.45147	1.37564	0.995832	0.550966	0.974012	3.20587	75.9468	3.187e-13	1.4904e-11
Lair1	1	0.685598	1.07027	1.49191	1.51623	1.47791	0.906692	0.472331	0.916247	2.1055	75.9125	3.23787e-13	1.50964e-11
Tsc22d3	6	-0.474594	-0.274047	-0.18544	0.207101	0.688075	1.51454	0.390895	0.124826	5.33252	75.8205	3.37827e-13	1.57039e-11
Xcr1	1	0.294493	0.611949	1.64956	1.6358	1.76732	0.255213	0.180135	1.00894	0.382618	75.7136	3.5491e-13	1.64488e-11
Ifi47	3	0.899909	0.88114	1.34893	1.40278	1.01846	0.334757	-0.183832	0.415161	5.25712	75.6272	3.69357e-13	1.70674e-11
Neu1	6	-0.209439	-0.422441	-0.588612	-0.573483	-0.124586	0.249894	0.245648	-0.0458679	8.31	75.5644	3.80211e-13	1.75168e-11
Slc15a3	1	1.15969	1.51552	1.95586	2.12412	1.44123	1.37733	0.568929	1.26923	3.24534	75.5209	3.87912e-13	1.77775e-11
Mchr1	2	-1.5099	-0.849874	-1.38042	-0.778004	-0.54884	1.63742	-1.48643	-1.28228	1.33634	75.5196	3.8816e-13	1.77775e-11
Dnase1l3	3	0.510647	0.6052	1.13607	1.47453	1.15703	0.0494527	-0.321933	0.817213	3.14197	75.3249	4.24626e-13	1.93904e-11
Lgmn	1	0.620937	0.831206	1.03636	1.21199	0.792482	1.32609	0.520079	0.488902	7.96861	75.293	4.30914e-13	1.96198e-11
Tnfrsf1b	1	0.173065	0.380065	0.62057	0.663495	0.150253	0.649451	0.0982219	-0.120139	5.68468	75.2535	4.38849e-13	1.99227e-11
Hp	1	1.05599	3.32047	3.56193	2.9328	-0.173147	4.04307	-0.0974273	-0.324599	4.58795	75.2453	4.4051e-13	1.99398e-11
B3galt5	1	0.286188	0.463033	1.02371	0.960131	0.30954	0.541873	0.346593	0.0614526	9.02624	75.2075	4.48256e-13	2.02314e-11
Reg1	8	1.19464	0.478681	0.527984	0.820445	-0.896568	-3.24766	-2.69464	-1.1835	0.153891	75.1729	4.55467e-13	2.04973e-11
Selenbp1	2	-0.132646	-0.514232	-0.522979	-0.78713	-0.0117155	-0.294544	0.336389	0.172033	10.2144	75.1364	4.63201e-13	2.07851e-11
Fpr1	4	-0.991964	0.171752	1.2836	1.05344	1.02884	2.72602	-1.00898	0.0343123	-0.795692	75.1213	4.66426e-13	2.08695e-11
Cpn1	7	-1.5359	-1.99291	-1.35757	-1.69738	-1.32275	-2.81216	-1.14922	-1.08693	3.99668	75.0299	4.86517e-13	2.17059e-11
Slc16a11	2	0.158469	0.0787241	-1.04009	-0.788338	-0.816861	0.28874	0.141802	0.0693893	2.48901	74.9522	5.04268e-13	2.24334e-11
A4gnt	7	-0.652724	-0.924165	-0.899023	-0.895126	-0.971481	-0.930693	-1.0433	-0.437031	5.94064	74.6955	5.67603e-13	2.51789e-11
Foxp2	7	0.110708	0.0860959	-0.486606	-0.12671	0.351077	-0.647319	0.258992	0.230871	3.6782	74.67	5.74317e-13	2.52687e-11
Glipr2	5	0.705686	1.01537	0.901945	0.968589	0.625594	0.20381	0.339071	0.630238	4.69002	74.6696	5.74423e-13	2.52687e-11
C2	3	0.575218	0.627881	0.962635	0.90901	0.298712	-0.142464	-0.261711	-0.219859	3.35504	74.6693	5.74511e-13	2.52687e-11
Inhba	1	0.440543	1.75671	2.46388	1.87961	0.47941	1.80469	1.65158	1.24764	-0.280175	74.4582	6.33218e-13	2.77378e-11
Gm11361	4	4.82092	0.97595	3.20505	8.22968	10.2708	12.9714	7.98719	6.08484	-2.36973	74.4547	6.34221e-13	2.77378e-11
Idi1	5	0.88432	0.673211	0.841278	0.601438	0.277955	0.118015	1.03145	0.828334	6.26661	74.4012	6.50049e-13	2.83502e-11
Itga2	1	0.678537	0.546832	0.826634	0.80738	0.608379	0.780247	0.7158	0.490246	5.71325	74.1292	7.36851e-13	3.19794e-11
Lrfn4	2	-0.325864	-0.178827	-0.661905	-0.598055	-0.469522	0.346784	-0.226531	-0.336203	5.03984	74.1276	7.37385e-13	3.19794e-11
Cyp2c69	7	0.458178	-0.492288	-1.97576	-4.11219	-1.38542	-1.07827	-1.02725	-0.150374	-0.0269211	74.0371	7.68771e-13	3.32478e-11
Draxin	1	0.89257	2.05654	2.45167	2.74768	1.85953	3.40899	1.31496	0.820463	-0.266756	73.9305	8.07474e-13	3.48246e-11
Cdcp1	4	0.455822	0.521186	0.903211	0.932237	0.73829	0.883355	0.65587	0.461965	6.72278	73.9028	8.1784e-13	3.51739e-11
Adra2a	2	-0.497417	-0.147128	-0.708573	-0.881092	-0.497835	0.0683682	0.144368	-0.570532	7.2937	73.8873	8.23684e-13	3.53274e-11
Gabbr1	6	0.566086	0.423984	-0.0746336	-0.00262551	0.122188	0.738766	0.474422	0.365521	4.22789	73.7953	8.59314e-13	3.6754e-11
Paqr8	8	0.323085	0.158275	0.288798	-0.00128985	-0.348483	-0.899437	-0.254982	-0.677349	5.75217	73.6936	9.0052e-13	3.84107e-11
Cd86	1	0.543807	0.655352	1.175	1.35561	0.975066	0.435203	-0.144564	0.579357	1.59287	73.6428	9.21827e-13	3.92118e-11
Ptk6	4	0.616909	1.15406	2.53301	2.44518	1.60837	2.72032	0.991542	0.711595	4.62169	73.444	1.0102e-12	4.28533e-11
Higd1a	7	-0.738435	-0.702212	-0.806674	-0.775843	-0.578679	-0.626647	-0.367564	-0.206792	7.24914	73.1852	1.13794e-12	4.81408e-11
Flot2	1	0.447722	0.642308	0.448012	0.453652	0.113935	0.714212	0.233553	0.0507376	5.76193	73.1504	1.15636e-12	4.8787e-11
Lgi2	1	0.889009	1.98532	1.90909	1.85846	1.02744	1.71497	0.969124	1.1067	2.0163	73.0744	1.19746e-12	5.03841e-11
Mmp7	4	0.182477	0.815911	2.42267	2.93604	2.66357	2.75946	2.44919	2.1237	3.34686	72.9161	1.28792e-12	5.4044e-11
Lrrc25	1	0.515736	1.0934	1.53517	1.8174	1.31799	1.52362	0.452009	0.713388	2.61847	72.8282	1.34109e-12	5.61232e-11
Plaur	3	0.910747	0.61174	0.540477	0.345992	-0.323329	-0.156143	-0.603942	-0.429308	3.80615	72.7307	1.40259e-12	5.85393e-11
Ces1g	2	-0.059599	-0.149367	-1.12917	-1.13709	-0.374981	-0.678153	0.235025	0.372136	6.91904	72.6891	1.42967e-12	5.95097e-11
Selplg	1	0.182126	0.558006	0.896542	0.9757	0.925584	0.812608	-0.0910345	0.338604	4.04677	72.68	1.43572e-12	5.96015e-11
Dnaja4	7	-0.593362	-0.881465	-1.07859	-0.712877	-0.490106	-0.956253	-0.548786	-0.426985	3.66095	72.6543	1.45274e-12	6.01475e-11
Tspan33	7	-0.212841	-0.532659	-1.0938	-0.747616	-0.439902	-0.403225	-0.448995	0.081015	4.02372	72.4777	1.57563e-12	6.50617e-11
Nlrc5	1	0.681585	1.01069	1.89531	1.87023	1.82643	1.50905	0.382482	1.38952	2.22951	72.3637	1.66043e-12	6.83817e-11
Rinl	1	0.570982	1.08036	1.27947	1.45521	1.50582	1.30183	0.651637	1.05478	1.9706	72.1473	1.8341e-12	7.53339e-11
Chil3	4	3.51561	4.37421	5.02873	4.76166	2.46468	8.10567	3.68317	2.63042	1.61881	72.125	1.85298e-12	7.59085e-11
Abcc5	6	0.525198	0.325543	-0.228847	-0.294114	-0.154163	0.666215	0.380956	0.38777	4.62338	71.8592	2.09372e-12	8.55448e-11
Foxl1	5	-0.374114	-0.639615	-0.22551	-0.436758	0.0594062	-0.516915	-0.00705191	0.827026	2.39235	71.8348	2.11733e-12	8.62825e-11
Cfp	1	0.569987	1.08774	1.41125	1.35785	0.312067	1.21925	0.0204709	0.410946	3.57785	71.8098	2.1418e-12	8.70514e-11
Sh3bgr	7	0.0794439	-0.23596	-0.69647	-0.654969	0.00137644	-1.3114	0.0845044	-0.0740635	4.3543	71.7783	2.173e-12	8.80887e-11
Grem1	1	1.05794	1.7629	1.59221	1.9045	0.956819	1.3268	0.603469	0.766954	4.91161	71.7654	2.18593e-12	8.8382e-11
Nrxn2	6	0.718432	0.695928	-0.139154	0.217347	0.341436	1.36064	1.00701	0.464106	3.24413	71.6841	2.26907e-12	9.15054e-11
Tnfrsf9	1	1.33365	1.03322	1.93656	1.77982	1.32807	1.90785	0.661689	0.770172	0.655928	71.6219	2.3348e-12	9.39123e-11
Itgal	1	0.373564	0.882083	1.64668	1.74442	1.60811	1.23298	0.61951	1.19768	3.22903	71.3052	2.70036e-12	1.08056e-10
Piwil4	7	-0.537233	-0.714079	-1.16815	-0.926765	-1.40839	-0.994472	-1.08445	-0.239107	2.38421	71.2327	2.79179e-12	1.11427e-10
Psat1	4	0.191484	0.623507	0.576748	0.222827	-0.423232	1.35875	0.312145	0.0974478	3.99316	71.1503	2.89941e-12	1.15426e-10
Aqp1	2	-0.613066	-0.662695	-0.801027	-0.691342	-0.545205	-0.245948	-0.429675	-0.309536	7.7858	71.1278	2.92952e-12	1.16327e-10
Ncf4	1	0.604294	1.07178	1.60135	1.7913	1.47622	1.06632	0.543337	1.14961	2.07277	71.0549	3.02913e-12	1.1967e-10
Itih3	4	0.169087	0.443422	0.519861	0.546812	-0.47699	1.41558	-0.136109	-0.997763	0.339024	71.0122	3.08914e-12	1.21731e-10
Rhou	2	-0.798089	-0.949605	-0.987751	-1.1418	-0.666048	-0.727377	-0.203599	-0.770437	5.02412	70.9692	3.15075e-12	1.23844e-10
Ephx1	7	-0.442692	-0.559952	-1.1643	-0.877514	-0.73967	-1.06153	-0.916488	-0.503868	5.21189	70.9446	3.18645e-12	1.24932e-10
Syngr1	9	0.303506	0.216844	-0.706173	-0.371383	-0.318935	0.00350217	0.0296964	-0.0279235	3.99939	70.7625	3.46413e-12	1.35476e-10
Gpt	2	-0.427122	-0.655087	-1.11947	-1.15412	-0.605567	0.0121629	0.0142121	-0.581943	7.03992	70.7249	3.52443e-12	1.37488e-10
Spon1	4	0.710188	1.2826	1.72242	1.68229	0.860171	2.4825	0.731208	0.914035	3.59393	70.6879	3.58476e-12	1.39491e-10
Gli1	5	-0.716984	-0.742068	-0.862648	-0.836452	-0.127068	-0.712085	-0.641132	0.559643	2.4447	70.6449	3.65621e-12	1.41916e-10
Ccl22	3	0.679962	0.478571	0.939676	1.17631	0.854842	-0.830892	-0.695344	0.215605	1.52859	70.5524	3.8148e-12	1.47335e-10
Akr1b7	2	0.116026	-0.974042	-1.37816	-1.22299	-0.693416	-0.189747	-0.00588262	0.0962254	2.73739	70.5043	3.89982e-12	1.50245e-10
Clec4n	1	1.05522	1.44349	1.83897	1.96146	1.29489	1.39571	0.793873	1.40872	2.72803	70.3663	4.15467e-12	1.5888e-10
Synm	6	0.905635	0.83086	-0.0108853	0.111944	0.467428	0.52046	1.58338	0.99751	6.9892	70.3391	4.20683e-12	1.6048e-10
Lsp1	5	0.158918	0.381548	0.617323	0.755068	0.871914	-0.0358846	0.102538	0.706134	5.29428	70.2832	4.31594e-12	1.63743e-10
Plek	1	0.925767	0.906656	1.34188	1.16603	0.89616	0.881706	0.28387	0.715764	3.45458	70.2792	4.324e-12	1.63743e-10
H2-DMb1	3	0.263104	0.450656	0.817402	1.17074	0.796543	-0.055709	-0.882035	0.204576	4.60169	70.1797	4.52576e-12	1.70573e-10
Ms4a12	1	0.651686	0.553446	1.38778	1.21235	0.902127	0.422523	0.208733	0.35124	2.75804	70.0873	4.72168e-12	1.77503e-10
Fbxl22	7	0.489097	0.477475	-0.0183229	0.0781747	0.383691	-0.659658	0.520342	0.591053	4.73933	70.045	4.81405e-12	1.80539e-10
Hmgcs1	5	1.35745	0.770662	0.98774	0.610512	0.697628	0.193579	1.33931	1.30137	7.75256	70.0207	4.86799e-12	1.82121e-10
Tacr1	5	1.32447	1.85829	1.06767	1.14944	0.4322	1.74377	0.861791	0.774066	2.71576	69.7997	5.38684e-12	2.01048e-10
Ly86	1	0.38716	0.953215	1.51675	1.60457	1.43707	0.909404	0.0388139	0.950744	2.89304	69.7737	5.45152e-12	2.02974e-10
Aplnr	3	-0.0559492	0.177746	0.516604	0.494227	0.423107	-1.60038	-0.253996	0.100238	3.43802	69.6929	5.65703e-12	2.10122e-10
Gbp2	3	0.928642	1.07272	1.50622	1.55351	1.13333	0.578078	-0.665162	0.359182	5.49765	69.6549	5.7564e-12	2.13303e-10
Anxa9	5	0.815164	0.670176	1.867	2.20906	1.4771	0.121314	0.771414	1.44233	1.21248	69.5452	6.05325e-12	2.23768e-10
Aif1	3	0.679194	1.06563	1.29187	1.60415	1.2173	0.217139	-0.186517	0.859867	2.42156	69.4848	6.22314e-12	2.29502e-10
Sp100	3	0.11771	0.298822	0.628607	0.803005	0.718843	-0.118878	-0.381536	0.422209	3.69813	69.3097	6.74286e-12	2.4808e-10
Sprr1a	8	2.06652	0.254471	0.841898	0.103444	-1.2225	-1.26535	-0.338743	-1.38289	3.76913	69.2754	6.84946e-12	2.51406e-10
Ccl2	5	1.88996	2.84066	2.37516	2.44904	1.49245	1.50631	0.452888	1.74106	0.836015	69.2077	7.06515e-12	2.58711e-10
Gpr65	1	-0.300047	0.415679	0.777695	1.02872	0.952635	0.65007	-0.712813	0.101035	1.48239	69.1975	7.0984e-12	2.59317e-10
Ank1	5	0.72695	0.314101	-0.142501	-0.145657	0.469818	0.205267	0.88229	0.85738	3.23596	69.191	7.11935e-12	2.59472e-10
Gsap	1	0.547689	1.02073	1.5471	1.43356	1.27074	0.785175	0.907021	0.457237	2.53909	69.1813	7.15127e-12	2.60025e-10
Xdh	4	0.101496	0.216329	0.797886	0.882087	0.726133	1.27727	0.115434	0.26763	6.773	69.0892	7.45925e-12	2.70589e-10
Hk3	1	1.01317	1.67686	1.8646	2.18823	1.36153	1.61516	0.36109	0.983948	1.964	68.999	7.77362e-12	2.81336e-10
Ms4a10	1	0.474044	1.64075	2.02564	1.97195	1.08657	1.72559	0.161652	0.258694	0.504732	68.7991	8.51852e-12	3.06376e-10
Hbb-bt	6	0.453446	0.0665495	1.0944	0.458286	0.979299	2.28259	1.04201	3.11888	2.95385	68.7988	8.51988e-12	3.06376e-10
AB124611	1	0.747427	1.56052	1.87286	1.93673	1.28368	1.54114	-0.0728992	0.662621	1.34871	68.7975	8.52469e-12	3.06376e-10
Tifa	1	0.3794	0.991922	1.49572	1.66101	0.670563	1.86125	0.333879	0.486861	5.90586	68.669	9.04102e-12	3.24182e-10
S100a9	4	2.39873	5.56223	7.03124	5.95113	5.79103	7.33051	4.05194	3.87863	1.05053	68.6237	9.23038e-12	3.30209e-10
Gbp9	3	0.607143	0.949991	1.04239	1.24066	0.789101	0.291474	-0.461161	0.589637	2.55609	68.5524	9.53672e-12	3.40384e-10
Foxp3	1	-0.203529	0.02155	0.657982	1.47397	1.36912	-0.255199	-0.0279795	-0.0266717	0.0122267	68.5032	9.75375e-12	3.47332e-10
Dhrs3	4	0.469896	0.702504	0.783855	0.959854	0.965083	1.03599	0.530633	0.571898	6.28773	68.4038	1.02074e-11	3.62654e-10
Serpina3i	1	4.28353	6.06633	5.92207	6.38244	3.68352	8.1402	3.29987	2.63805	-1.62418	68.393	1.02579e-11	3.63615e-10
Hc	7	-1.44149	-2.40448	-2.19316	-2.95618	-2.19975	-4.07677	-2.03036	-1.19267	-0.677429	68.2784	1.08101e-11	3.81449e-10
Lgals9	3	0.39608	0.458817	0.619193	0.590855	0.00507515	-0.302553	-0.368911	-0.16529	7.89713	68.2065	1.11717e-11	3.91539e-10
Pgap1	4	0.45967	0.416143	0.481294	0.263387	0.311878	1.27115	1.20682	-0.146638	4.63292	68.191	1.12511e-11	3.93434e-10
H2-M2	5	0.924022	1.12268	1.2019	1.86449	2.30729	0.520138	1.06126	2.10449	0.515079	68.0956	1.17525e-11	4.10045e-10
Cybb	1	0.610887	1.03171	1.68107	1.95462	1.72241	1.4188	0.723383	1.2206	4.37875	67.9779	1.24028e-11	4.31762e-10
Eva1c	6	-0.650017	-0.364736	-0.805015	-0.244818	0.000671179	1.31814	0.179194	0.620555	1.15687	67.9659	1.24706e-11	4.33152e-10
Rhov	1	0.897597	1.29016	1.62114	1.45111	0.838611	1.29828	0.530309	0.590126	1.17852	67.9552	1.25318e-11	4.34304e-10
Hba-a1	5	0.135457	-0.0523448	0.821309	0.141744	0.173544	0.947453	0.269721	2.2794	3.77562	67.9311	1.2671e-11	4.38152e-10
Acat2	5	0.658841	0.542369	0.735333	0.456874	0.100658	0.015952	0.689833	0.577059	5.48324	67.5325	1.52028e-11	5.23367e-10
2010109I03Rik	8	-0.816518	-0.427819	0.361061	-0.454331	-1.49074	-0.568886	-0.280579	-1.99259	5.21651	67.5082	1.53727e-11	5.28045e-10
H2-Ab1	3	0.145252	0.454352	0.744377	1.03087	0.805029	0.188279	-0.619546	0.250212	8.32194	67.1104	1.8436e-11	6.3187e-10
Relt	1	0.698887	1.37857	1.70944	2.1719	1.54097	2.24626	0.661383	1.75885	0.831532	67.0143	1.92626e-11	6.58746e-10
Phlda2	8	0.117467	0.686398	-0.488	-0.793373	-2.59154	-1.48912	-2.26442	-2.49992	0.288658	66.8132	2.11146e-11	7.18916e-10
Cd24a	7	-0.559628	-0.693266	-1.14904	-0.988879	-0.832563	-0.867981	-0.594916	-0.296715	8.72137	66.7885	2.13547e-11	7.25498e-10
Ldah	1	0.00772271	0.243838	0.750717	0.840184	0.418402	0.230348	0.0819132	0.0113463	5.73581	66.6547	2.26989e-11	7.69482e-10
Cpm	2	0.0364506	-0.411746	-0.967939	-0.908473	-0.0472431	-0.201286	0.175252	-0.15689	5.22368	66.6047	2.32231e-11	7.85536e-10
Cmah	7	-0.301325	-0.259029	-1.12289	-1.21414	-1.31812	-0.59985	-0.246602	-0.306133	6.39861	66.5848	2.34352e-11	7.90988e-10
Grhl3	5	0.970777	1.84578	1.95395	1.69738	0.693288	0.734185	0.284558	0.921503	-0.11774	66.3756	2.57826e-11	8.68332e-10
Cd302	1	0.1911	0.623827	0.731872	0.700122	0.208848	0.775408	-0.0740547	0.13655	3.1248	66.3276	2.63524e-11	8.85602e-10
Fmo5	7	-0.563056	-0.959589	-0.956755	-0.789316	-0.382256	-1.19679	-0.553304	-0.600441	6.83222	66.2411	2.74138e-11	9.1928e-10
Ifi207	1	0.354256	1.03432	1.23283	1.40115	1.22273	1.60971	0.214736	0.589894	2.10493	66.1882	2.80834e-11	9.39704e-10
Coq10b	7	-0.628877	-0.803588	-1.09449	-1.03075	-0.921811	-1.23532	-0.704381	-0.909897	4.77195	66.1751	2.82507e-11	9.43269e-10
Tppp	7	-0.187427	-0.766146	-1.05069	-0.576887	0.199525	-1.58787	-0.0714804	-0.159896	5.73232	66.1084	2.91233e-11	9.70319e-10
Galnt15	6	-0.136722	-0.117117	-0.243037	0.139364	0.572294	2.1249	0.203888	0.665118	3.64949	66.0754	2.9566e-11	9.82958e-10
Scd2	9	0.583392	0.342415	0.754892	0.415173	0.117523	-0.564558	1.00695	0.338399	9.17017	65.9451	3.13749e-11	1.04087e-09
Spi1	1	0.519921	1.06245	1.38641	1.56888	1.2539	1.26774	0.211845	0.904354	4.02572	65.9181	3.17634e-11	1.05151e-09
Chst13	1	0.96897	1.61578	2.51354	2.34707	0.559971	1.18005	0.229847	0.522043	-0.996907	65.7705	3.39742e-11	1.12231e-09
Apoo	8	-0.460482	-0.702081	-1.02882	-1.11602	-0.847689	-1.51042	-0.71745	-1.00743	4.00607	65.7509	3.42793e-11	1.12998e-09
Fa2h	2	-0.886469	-0.967657	-0.83581	-0.941865	-0.638592	-0.340958	-0.342502	-0.925894	7.65381	65.7314	3.45848e-11	1.13764e-09
Fgf23	1	2.47608	6.35142	6.35828	5.71044	4.09678	7.46174	2.68094	1.57237	-2.48958	65.6752	3.54833e-11	1.16472e-09
Sp140	1	0.490684	0.704856	1.24519	1.58572	1.25394	0.537393	-0.266938	0.825602	2.0849	65.6669	3.56173e-11	1.16666e-09
Clec4a1	1	0.815057	1.4785	1.93384	1.99204	1.71449	2.22479	0.823124	1.44094	2.17164	65.5843	3.69829e-11	1.20883e-09
Gapt	3	0.14607	1.2635	0.781793	1.2717	0.743707	-2.18137	-1.83373	-0.37269	-0.18998	65.4728	3.89113e-11	1.26919e-09
Nxpe5	1	0.79723	1.59955	2.23007	2.03055	1.50124	1.05206	0.610611	1.2227	1.76127	65.2337	4.33884e-11	1.41226e-09
Msr1	1	1.05069	1.61154	2.16604	2.19858	1.26441	1.78316	0.928389	1.31163	2.0812	65.2003	4.40538e-11	1.43092e-09
C1qb	1	0.611284	1.03129	1.36923	1.5661	1.34056	1.29563	0.436697	1.10453	6.15656	65.1442	4.5194e-11	1.46489e-09
Tarm1	1	1.97039	3.33089	3.69938	3.65835	2.44916	4.40294	1.02596	-0.659407	-1.70675	65.1071	4.59647e-11	1.48677e-09
Prg4	8	0.67884	-1.76085	-0.150574	-2.89911	-2.61712	-0.89257	-0.157248	-3.30132	-0.736371	65.0852	4.64243e-11	1.49725e-09
Apol10b	8	0.351868	0.339933	-0.00599698	0.0565034	-0.424602	-2.11116	-1.58423	-0.653311	1.93348	65.0825	4.64817e-11	1.49725e-09
Il18	1	0.860202	1.13108	1.52134	1.50312	0.746996	0.770273	0.307145	0.0047516	4.00517	65.061	4.69379e-11	1.50881e-09
Stk17b	7	-0.27608	-0.57545	-0.795338	-0.684764	-0.17744	-1.04528	0.0311522	-0.382723	6.34003	64.9754	4.88055e-11	1.56315e-09
Plekhh1	6	-0.594127	-0.587846	-0.353055	-0.470335	-0.239214	0.202604	0.313038	-0.460111	6.43487	64.9743	4.88296e-11	1.56315e-09
Arhgef26	2	-0.68948	-0.5862	-0.554919	-0.468152	-0.425286	0.190102	-0.0277315	-0.403772	5.02197	64.9242	4.99559e-11	1.59592e-09
Lcp2	1	0.628182	1.22186	1.92721	2.21488	1.35249	1.36373	0.0536759	1.00738	1.49096	64.9141	5.01855e-11	1.59668e-09
Arhgap30	1	0.412522	0.554291	1.09147	1.22661	1.15544	0.671994	0.0441495	0.840831	3.13668	64.8829	5.09026e-11	1.61618e-09
Ybx2	9	0.160429	0.373334	-0.492983	-0.812362	-1.42805	0.238405	0.208339	0.169822	2.93577	64.8175	5.24419e-11	1.66166e-09
Tgm3	7	0.702917	-0.852519	-1.82045	-1.28795	-1.48525	-0.575578	-0.846306	1.07003	-0.834002	64.8123	5.25658e-11	1.66219e-09
Vsig2	7	-0.403325	-0.376025	-0.994616	-0.984867	-0.603127	-0.588107	-0.607779	-0.420088	3.81008	64.8066	5.27015e-11	1.6631e-09
Ankrd9	7	-0.575674	-0.531294	-0.883536	-1.22284	-1.10164	-0.550653	-0.362628	-0.808934	4.97047	64.7648	5.37142e-11	1.69162e-09
Ms4a4a	4	0.395449	1.07606	1.06555	1.25974	0.775669	2.14238	0.32982	0.784832	1.30322	64.7342	5.44678e-11	1.71188e-09
Tlr13	4	0.987646	1.20314	1.9822	2.24871	2.04126	2.95377	1.36045	1.6691	1.85409	64.6846	5.57127e-11	1.74746e-09
Myl4	5	0.776607	0.783244	0.496949	0.311261	1.0298	1.05448	1.69547	2.23604	1.74706	64.6014	5.78605e-11	1.81117e-09
Slc17a2	7	-0.424699	-0.246938	-1.9964	-1.89288	-1.224	-1.81478	-1.36838	-0.676671	0.962019	64.5619	5.89105e-11	1.83872e-09
Siglece	4	0.549061	0.78627	1.70863	1.86972	1.85229	2.99208	0.944769	1.15284	1.38779	64.5594	5.89775e-11	1.83872e-09
Itgb7	1	-0.138036	0.209568	0.775613	1.0378	1.01159	0.348019	-0.315296	0.16376	3.41184	64.5216	6e-11	1.86685e-09
Dnah17	1	1.22963	0.966112	2.21401	2.17872	0.399482	2.47555	1.16824	0.401616	0.342985	64.4451	6.21265e-11	1.92915e-09
P2ry4	6	-0.563556	-1.4305	-0.572089	-0.705212	0.870875	0.404879	1.44482	0.0734326	2.2786	64.2556	6.77196e-11	2.09863e-09
Evi2a	3	0.560115	0.700595	1.31942	1.23957	1.02197	0.0111441	-0.199025	0.746295	2.0637	64.2394	6.82205e-11	2.10994e-09
Net1	1	0.231612	0.238196	0.633253	0.53963	0.220046	0.15327	0.0374606	-0.138879	7.71113	64.2265	6.86225e-11	2.11816e-09
Clec12a	3	-0.0551848	0.402256	0.562568	0.589924	0.6364	-1.13803	-1.4579	-0.518926	0.463872	64.2013	6.94123e-11	2.13667e-09
Ms4a6b	1	0.209926	1.089	1.46325	1.6701	1.11336	1.6717	0.352983	0.850659	2.52335	64.1986	6.94975e-11	2.13667e-09
Hbb-bs	5	-0.000125435	-0.452441	0.0689279	-0.266042	-0.222095	0.341533	-0.326918	1.63399	5.44763	64.1903	6.97594e-11	2.14048e-09
Rdh16	3	0.200443	0.412457	0.880281	0.753885	-0.168181	0.360069	-0.130885	-0.465507	3.60229	64.1086	7.23992e-11	2.2171e-09
Ecscr	5	0.223987	0.82905	0.815014	0.710888	0.224351	0.53625	0.0689999	0.587569	3.06663	64.0177	7.5457e-11	2.30619e-09
Gsdmc3	8	1.30352	0.73464	0.630681	0.343897	0.00843463	-2.6563	-0.796185	-0.408207	5.8194	63.9755	7.69177e-11	2.34622e-09
Car2	7	-0.645177	-0.710918	-0.894282	-1.07098	-0.790435	-1.04649	-0.621951	-0.742758	8.673	63.858	8.11355e-11	2.47002e-09
Iigp1	3	1.6156	1.87096	2.28514	2.8154	1.79081	1.41795	-0.657628	1.34654	4.81589	63.8516	8.13728e-11	2.4724e-09
Trim10	1	-0.216642	0.984133	3.21066	3.01083	1.40014	2.66124	0.461158	1.216	-1.69429	63.8409	8.17686e-11	2.47957e-09
Gbe1	2	-0.464506	-0.909949	-0.661203	-0.839978	-0.101985	-0.0257911	0.123931	0.184379	4.59781	63.8129	8.28182e-11	2.5065e-09
Grik2	8	1.98464	-2.73647	-1.02145	-1.5344	-1.8316	-6.65711	-8.0685	-3.039	-2.283	63.7554	8.50093e-11	2.56781e-09
Eln	1	1.02343	1.64755	2.60104	2.90861	2.54632	2.39907	1.54229	2.32208	5.58965	63.7288	8.60449e-11	2.59404e-09
F830016B08Rik	3	0.249555	0.99592	1.33377	1.7205	-0.00491772	-0.968111	-3.06359	-0.798654	-0.15453	63.671	8.83361e-11	2.65796e-09
Cxcr3	1	-0.215768	-0.341618	0.384313	0.511032	1.19612	0.227751	-0.4164	0.0946502	0.87598	63.6424	8.94889e-11	2.68744e-09
Rasl10b	6	0.551447	0.640138	-0.487231	-0.0907359	0.137705	1.42201	1.04856	0.216959	1.75459	63.6336	8.98473e-11	2.69299e-09
Nucb2	5	0.811218	1.0182	0.782077	0.744806	0.195359	0.639665	0.499862	0.520061	3.76815	63.5471	9.34515e-11	2.79562e-09
Prtn3	1	0.880465	1.44416	1.46203	1.59216	0.838646	1.74798	-0.484975	0.21149	-0.530287	63.504	9.52958e-11	2.83985e-09
Batf2	3	0.136706	0.210307	0.363774	0.0973437	-0.466221	-1.08648	-1.21414	-1.07627	4.41087	63.3823	1.00713e-10	2.98767e-09
Stat1	3	0.287884	0.488067	0.905953	0.899609	0.648297	-0.0921762	-0.494099	0.12276	6.67799	63.3797	1.00833e-10	2.98767e-09
Pln	8	0.127744	-0.0320232	-0.487464	-0.369238	0.289348	-1.23427	0.0222155	-0.0522859	3.41339	63.3338	1.02959e-10	3.04483e-09
Khdc1a	4	-2.19204	1.10523	3.50194	3.38741	3.01136	4.17973	1.34278	1.35274	-1.6106	63.2615	1.06395e-10	3.14047e-09
Lpar3	8	-1.24642	-1.88831	-2.73153	-2.39932	-2.51698	-3.60855	-2.59788	-2.12989	0.664126	63.1772	1.10544e-10	3.25674e-09
Mvk	5	0.909697	0.689012	0.716387	0.390727	0.211001	0.256117	0.640158	0.502133	5.44728	63.0784	1.15616e-10	3.39972e-09
Ly6c2	3	0.0356842	0.201063	0.401819	0.66354	0.137147	0.489937	-1.84886	-0.182859	1.85097	63.0211	1.18666e-10	3.4828e-09
Il33	3	0.785492	1.49214	1.31854	1.26828	0.14664	1.03655	-0.056505	0.00128471	3.34807	62.9411	1.2305e-10	3.60468e-09
Capn11	5	3.4482	9.00978	11.7325	8.44692	5.21765	11.9185	6.59259	12.4232	-1.20399	62.8645	1.27408e-10	3.7253e-09
Ptafr	1	0.543857	0.925639	1.25716	1.21107	1.08012	0.392432	0.288979	0.907454	2.95299	62.7826	1.32231e-10	3.85183e-09
Chpt1	7	-0.00498308	-0.222754	-0.674646	-0.489548	-0.479864	-0.543287	-0.203002	-0.200522	6.38085	62.7467	1.34404e-10	3.90778e-09
Cebpb	4	0.108866	0.951288	0.087375	0.246623	-0.0869994	1.39888	-0.0574071	-0.0333488	5.87787	62.7199	1.36046e-10	3.94356e-09
Ifi209	1	0.184501	0.860559	1.2717	1.55613	1.03276	0.404133	-0.129564	0.69309	0.976362	62.7183	1.36143e-10	3.94356e-09
Parp9	3	0.0849475	0.180637	0.669249	0.62422	0.30753	-0.263075	-0.470932	-0.161609	5.86233	62.6886	1.37994e-10	3.98232e-09
H2-Q7	3	0.163813	0.441459	0.639665	0.856013	0.307281	-0.250265	-0.998079	0.0692285	5.25616	62.6829	1.38352e-10	3.98526e-09
Bmper	4	0.361881	1.12415	1.15057	1.14993	0.806749	2.07568	0.491545	0.492526	2.67479	62.6717	1.39053e-10	3.99802e-09
Spsb4	8	-1.00686	-1.0682	-1.63955	-1.36958	-1.38433	-2.34999	-1.71421	-0.945338	2.39652	62.6065	1.43231e-10	4.11055e-09
Thpo	1	0.40583	1.14232	1.99828	1.96585	0.301054	1.09038	0.414399	0.297869	0.750382	62.4927	1.50816e-10	4.32024e-09
Slc22a12	6	-2.15426	-1.999	-2.27675	-0.970218	-1.51939	2.58473	-0.511535	-1.50541	-2.04579	62.4536	1.53515e-10	4.38946e-09
Il34	1	0.619607	0.669303	0.870521	1.04066	0.426611	0.750199	-0.229749	0.0286225	2.71454	62.3889	1.58088e-10	4.51191e-09
E130208F15Rik	6	0.171639	2.86392	-1.59666	-3.92187	-2.03748	8.0126	8.63693	-1.58954	-0.13614	62.3724	1.59277e-10	4.53749e-09
Sult4a1	6	0.632319	0.55927	-0.025388	0.116923	0.303671	0.493316	0.820145	0.482724	3.53664	62.3147	1.63494e-10	4.6491e-09
Psmb9	3	0.16575	0.31025	0.782154	0.848537	0.474654	-0.173638	-0.697638	-0.028025	5.59003	62.3101	1.63835e-10	4.65027e-09
Insl5	6	0.53939	-0.0522411	-0.208234	-0.156917	0.693002	0.349341	1.17533	1.56684	1.62964	62.2013	1.72121e-10	4.87655e-09
Slamf8	1	0.577985	0.616622	1.40664	1.74581	1.68975	1.04794	0.180764	0.832239	1.63453	62.0549	1.83934e-10	5.20174e-09
Dclk1	5	0.616884	0.437336	-0.013766	0.0980465	0.359036	-0.00048443	0.785092	0.598686	5.01081	61.9378	1.9396e-10	5.47531e-09
Insig1	5	1.63496	0.633866	0.868237	0.430114	0.696302	0.177303	1.26455	1.5463	6.81087	61.8995	1.97355e-10	5.55097e-09
Hipk2	2	-0.0930501	-0.238727	-0.70626	-0.570611	-0.556279	-0.458123	0.286579	-0.469892	6.03204	61.8026	2.06209e-10	5.78951e-09
Tubb3	4	0.942783	0.919003	0.477408	0.687832	0.631875	1.54657	1.01648	0.607818	4.43748	61.677	2.18285e-10	6.11748e-09
Ms4a4b	1	-0.0799025	0.198854	0.886266	0.969704	1.53464	0.483531	-0.384925	0.77492	0.44203	61.6636	2.19612e-10	6.14361e-09
Bdkrb1	1	1.40353	2.06202	1.37302	1.70143	0.58511	2.18302	0.37435	1.03293	0.130537	61.6547	2.20506e-10	6.15751e-09
Repin1	2	-0.60874	-0.410351	-0.823893	-0.584859	-0.409653	-0.305801	-0.461151	-0.330391	4.41369	61.5885	2.27215e-10	6.33346e-09
Gbp2b	3	-1.21803	-0.631484	0.0445014	0.468814	-0.46751	-2.58321	-2.51883	-1.24279	0.670027	61.5089	2.35554e-10	6.55415e-09
Nfkbie	1	0.153089	0.584937	0.75749	0.582747	0.34853	0.490333	-0.0853151	0.308483	2.9945	61.4871	2.37889e-10	6.60727e-09
Npy4r	5	0.310903	0.30697	0.212545	0.23761	0.642	-0.558073	1.12099	0.719098	3.37627	61.482	2.38438e-10	6.6107e-09
Mmp14	4	0.498808	0.841791	0.866255	0.949961	0.659261	1.2174	0.414881	0.626655	6.9567	61.4213	2.4509e-10	6.783e-09
Slamf7	1	-0.0893652	0.290282	0.800566	0.998969	1.43626	0.302876	-0.0510512	0.756719	1.68683	61.3591	2.52082e-10	6.96409e-09
Pla2g7	1	0.263126	0.552275	0.990045	1.17182	0.847941	1.15456	0.0318944	0.531791	4.32224	61.3139	2.57294e-10	7.09545e-09
Adgre4	1	0.319935	1.81288	2.5295	2.97283	2.30086	1.81811	0.92366	1.99333	-0.539243	61.2954	2.59463e-10	7.14259e-09
Ackr1	5	1.49815	1.82138	1.16373	1.43195	0.790287	1.9624	0.978111	0.987104	2.40463	61.2676	2.62751e-10	7.22031e-09
Unc93b1	1	0.346799	0.476317	0.554673	0.692408	0.561118	0.225571	0.0313635	0.206478	6.7982	61.1768	2.73767e-10	7.50972e-09
Plxnc1	4	0.61398	0.915185	1.45998	1.62818	1.85983	0.940712	1.16476	1.54825	1.44043	61.1465	2.77551e-10	7.60009e-09
Fpr2	1	0.568259	0.855777	1.69607	1.58141	0.627975	2.63239	-0.889508	-0.113488	-0.332777	61.0316	2.92365e-10	7.9776e-09
Srgn	1	0.401299	0.812767	1.12681	1.03473	0.855062	1.01158	0.0154707	0.443135	4.00853	60.9941	2.9737e-10	8.09993e-09
Slc5a8	3	0.0398115	0.0671311	0.253624	0.264051	-0.320666	-0.663277	-0.53542	-0.746172	7.47482	60.9801	2.99261e-10	8.13718e-09
B4galnt2	8	-0.258238	-0.510367	-0.322106	-0.352228	-0.244011	-0.782556	-0.188234	-0.571159	9.54753	60.865	3.15254e-10	8.55706e-09
Tlr11	3	-0.5558	-0.426279	0.308506	1.27397	0.942787	-1.25499	-1.53022	-0.444512	-0.855271	60.8546	3.16746e-10	8.58255e-09
Slc16a9	7	-0.403982	-0.565517	-1.3783	-1.43919	-0.885095	-1.3865	-0.521844	-0.380417	4.24534	60.8115	3.22979e-10	8.72995e-09
Plac8	3	-0.149361	-0.33964	0.054539	0.002484	-0.272446	-0.447521	-0.374074	-0.881132	9.10499	60.8092	3.23311e-10	8.72995e-09
Fabp6	7	-0.00363043	-1.36481	-1.92679	-1.86954	-1.23805	-3.23743	-0.592388	-0.375084	3.50154	60.7811	3.27449e-10	8.82635e-09
Il1rl1	3	1.58782	1.42027	1.86169	1.54555	-0.0668109	0.94773	0.990559	0.385802	2.6196	60.7725	3.2872e-10	8.84525e-09
Lrp2	8	1.28795	-2.22037	-0.740816	-1.97681	-2.65002	-5.23609	-0.776012	-2.57075	-1.92367	60.7382	3.3386e-10	8.96802e-09
Abcb1a	2	-0.308142	-0.641518	-0.999606	-1.11437	-0.519134	-0.377931	-0.276008	-0.486254	9.83501	60.719	3.36774e-10	9.02606e-09
Inf2	8	-0.391267	-0.279815	-0.0259265	-0.159557	-0.641728	-0.0460095	-0.953835	-0.355389	4.84036	60.7163	3.37184e-10	9.02606e-09
Cyp2w1	8	-0.743985	-0.690362	-0.281337	-0.368474	-0.0489522	-1.38027	-0.351704	-0.516537	2.65195	60.6474	3.47858e-10	9.29577e-09
Hpn	7	-0.226162	-0.734807	-1.12476	-1.00753	-0.774837	-0.806123	-1.05285	-0.138306	1.88866	60.6188	3.52385e-10	9.40057e-09
Snai1	5	1.08045	1.34231	0.733949	0.687349	0.61412	1.52232	0.554527	1.1544	3.13964	60.6103	3.53746e-10	9.42068e-09
Tmcc3	3	0.24781	0.237282	0.681634	0.511963	0.3746	-0.303796	0.322561	-0.196632	7.98299	60.5692	3.60377e-10	9.58084e-09
Tgtp2	3	1.3674	1.67444	2.05938	2.4511	1.89489	0.98853	-0.379169	1.04671	3.94618	60.5491	3.63677e-10	9.64134e-09
Tlr9	1	0.658812	0.874957	1.44424	1.40585	1.08483	0.816076	0.150016	0.558171	1.74312	60.5477	3.63895e-10	9.64134e-09
Gm4951	3	1.24785	1.01561	1.25721	1.81058	1.05932	1.08212	-0.791704	1.11766	0.79364	60.4469	3.80871e-10	1.0074e-08
Sh2d2a	1	0.293871	0.176205	0.978902	1.42763	1.52737	0.916411	0.102837	0.851389	0.775437	60.4412	3.81856e-10	1.00828e-08
Cd5	1	0.75718	0.795356	2.18011	2.44753	2.7383	1.55562	0.861246	1.43696	-0.293565	60.4091	3.87442e-10	1.02129e-08
Scara5	4	-0.523444	-0.352039	0.290948	0.469492	0.256372	1.54378	-0.0762756	-0.0120504	4.24123	60.3872	3.91284e-10	1.02925e-08
Slc4a8	9	0.239134	0.412568	-0.794438	-0.537516	-0.350506	0.166059	-0.0650849	-0.199936	2.43276	60.3844	3.91786e-10	1.02925e-08
Pilra	1	0.508808	1.08384	1.63735	1.64708	1.39967	0.799503	0.361042	0.544957	1.32501	60.3125	4.04719e-10	1.06143e-08
Ccl7	3	1.70238	2.62163	1.70498	2.23567	0.928081	1.01035	-0.551363	1.72482	0.0678811	60.3029	4.06487e-10	1.06427e-08
Stat4	1	0.0913876	0.676265	0.940739	1.08203	1.4394	0.121839	-0.291891	0.576283	0.517776	60.2664	4.13237e-10	1.08012e-08
Pglyrp1	1	0.317065	0.67647	0.887235	0.841476	0.61324	0.929401	0.458296	0.307378	8.19358	60.2587	4.14685e-10	1.08209e-08
Zfp993	5	0.585315	1.48592	1.43895	0.504412	1.34419	0.0831651	1.3896	1.37856	0.8023	60.2182	4.22345e-10	1.10022e-08
Nts	5	0.213789	0.448448	0.214463	0.227396	0.539706	-0.0316785	0.739926	1.1694	6.0383	60.2086	4.24175e-10	1.10314e-08
Ppp1r3b	8	0.244268	-0.208016	-0.192805	-0.309833	0.316201	-1.46819	0.0401097	-0.145004	5.07313	60.183	4.2912e-10	1.11322e-08
Gm2a	1	0.351841	0.488253	0.672745	0.87231	0.784481	0.147193	0.0198697	0.387768	5.8461	60.1783	4.3003e-10	1.11322e-08
Amz1	5	0.34277	0.483438	0.693788	0.917882	1.20773	-0.0869121	0.187907	0.877623	2.04766	60.1774	4.30202e-10	1.11322e-08
Btk	3	0.597054	0.957908	1.32043	1.43404	0.834379	0.0486908	0.0635754	0.923244	1.08159	60.0194	4.62032e-10	1.18964e-08
Mybpc2	4	1.75208	2.87449	2.67901	2.46692	1.27553	4.61989	3.21072	1.83056	-0.328791	60.006	4.64839e-10	1.19488e-08
Axin2	7	-0.711466	-1.11924	-0.836229	-1.10078	-0.517486	-1.18467	-0.534947	-0.267122	5.2607	59.9912	4.67955e-10	1.20091e-08
Stk10	7	-0.57834	-0.98846	-0.869712	-0.863299	-0.594517	-1.37774	-0.521764	-0.669373	5.37818	59.8652	4.95373e-10	1.26708e-08
Cyp27a1	6	0.0698158	-0.125654	-0.278347	0.0040183	0.738793	1.18055	0.653244	0.344348	4.57564	59.7912	5.12202e-10	1.30797e-08
Rnf208	2	0.414418	0.290373	-0.658833	-0.58274	-0.50805	0.639999	0.414525	-0.0943996	1.61752	59.7733	5.16358e-10	1.31536e-08
Igtp	3	1.17103	1.25237	1.78762	1.93373	1.46116	0.685487	-0.327531	0.858972	5.05658	59.7714	5.16792e-10	1.31536e-08
Rasa4	1	0.422064	0.180325	0.801158	0.660871	0.853717	0.404823	-0.137534	0.287103	5.57849	59.7165	5.29778e-10	1.34621e-08
Cyp3a13	6	-0.577447	-0.974832	-0.430359	-0.343131	0.519606	0.627862	0.360313	-0.12408	7.4134	59.683	5.37851e-10	1.36449e-08
Edar	5	-0.843304	-0.629485	-0.385941	-0.587233	0.852502	-1.7877	0.518342	1.16122	-0.661953	59.6578	5.43987e-10	1.3778e-08
Gpr182	4	0.325073	0.529856	0.156664	0.385356	0.0263634	1.69055	0.0191727	0.297133	1.4207	59.646	5.46895e-10	1.38291e-08
Rab11fip4	2	-0.580345	-0.851584	-0.964277	-0.937944	-0.472739	-0.353597	-0.255308	-0.478504	5.07311	59.5506	5.70969e-10	1.44144e-08
Rimkla	2	-0.84069	-0.603582	-1.12673	-1.21546	-1.13736	-0.35327	0.168989	0.137339	0.522094	59.5216	5.78491e-10	1.45806e-08
Tnfrsf1a	1	0.241503	0.446193	0.417456	0.456454	0.261234	0.599865	0.0885906	0.0156066	7.09118	59.5138	5.8053e-10	1.46083e-08
Ly6i	1	0.979289	1.03647	2.10476	1.90269	0.943693	1.73028	-0.670893	0.021175	-0.834659	59.5091	5.81759e-10	1.46155e-08
Aldh1l1	3	0.166051	0.0809047	0.59327	0.585464	-0.0312256	-0.318194	-0.158444	-0.651935	5.74933	59.4673	5.92847e-10	1.487e-08
Rps29	1	0.26852	0.413109	0.588413	0.786096	0.815809	0.0665602	0.268419	0.34836	8.82087	59.3959	6.12252e-10	1.5332e-08
Chd5	6	0.730702	0.488691	-0.0825722	0.226745	0.323899	1.0269	1.46366	0.666574	2.7741	59.3041	6.38144e-10	1.59546e-08
Rnf125	1	1.34234	1.4005	1.96287	1.83605	1.42523	1.71449	1.5284	1.17308	2.02985	59.2593	6.51177e-10	1.62543e-08
Il21r	1	0.471864	1.12971	1.73434	1.81285	1.48948	1.22545	0.496367	1.42834	1.52685	59.2322	6.59181e-10	1.64277e-08
Pde11a	1	0.592118	0.851133	1.41805	1.06386	0.869624	1.3243	0.632204	0.254821	2.50147	59.1846	6.73483e-10	1.67572e-08
Sqle	5	0.971558	0.690983	0.699062	0.485906	0.274439	0.0854012	0.866997	0.712679	6.9422	59.1203	6.93323e-10	1.72097e-08
Celsr2	2	-0.0540458	-0.0789071	-0.757917	-0.46188	-0.771995	0.2298	0.185091	-0.125555	2.966	59.1185	6.93886e-10	1.72097e-08
Nccrp1	8	1.3151	1.52814	-0.701585	-0.403447	-0.971875	-2.01949	-1.33535	-1.49434	-0.138472	59.0686	7.09658e-10	1.75728e-08
Cd3e	3	0.214426	0.0953675	0.180057	0.459807	0.794086	-0.438032	-0.250477	0.127484	2.72112	58.9824	7.37792e-10	1.82404e-08
Spn	1	0.125075	0.370583	1.08147	1.14075	1.23737	0.634089	0.159552	0.543654	2.19427	58.8902	7.69119e-10	1.89847e-08
Cd84	1	0.629462	0.960272	1.34185	1.44006	1.36128	1.02226	0.693656	1.09353	2.46749	58.8858	7.70628e-10	1.89917e-08
Hsd11b2	6	0.00655928	-0.19383	0.47836	0.514495	1.30617	1.4728	1.69535	0.339083	8.8316	58.8696	7.76307e-10	1.90711e-08
Ikzf1	1	0.261368	0.530766	0.797572	1.06405	0.954799	0.38413	-0.127445	0.588787	2.73097	58.8284	7.90834e-10	1.93973e-08
Inpp5d	1	0.189442	0.474318	0.855442	1.00327	0.882713	0.93202	0.0774522	0.638384	4.01277	58.8083	7.98037e-10	1.95431e-08
Arhgap40	5	6.69324	6.20581	5.30625	5.01578	2.84769	6.37379	5.09248	4.85779	-2.02609	58.7534	8.1802e-10	2.00009e-08
Rassf4	1	0.25167	0.619099	0.925023	1.07677	0.534324	1.01452	0.571935	0.311499	5.80087	58.7089	8.346e-10	2.03422e-08
Tns4	7	-0.0941776	-0.698486	-0.657041	-0.898511	-0.437056	-0.681861	-0.514265	-0.612592	7.19887	58.4533	9.36489e-10	2.27898e-08
Alox15	3	0.45397	0.529087	1.13978	0.9418	0.429899	-1.19966	-0.461478	-0.720109	1.48074	58.2736	1.01544e-09	2.46725e-08
Gm5150	1	1.68556	1.65035	4.10437	3.71777	3.17437	3.54997	2.59143	2.28433	-1.226	58.269	1.01756e-09	2.46853e-08
Gusb	1	0.195073	0.495982	0.640081	0.529973	0.141717	0.680123	0.319275	0.0879451	6.05715	58.2621	1.02071e-09	2.47232e-08
Clec4e	1	1.89985	2.53708	3.6608	2.99556	2.1477	4.08957	0.511832	-0.269922	-0.455624	58.2432	1.02945e-09	2.48863e-08
Fcer1g	1	0.580446	1.04927	1.36852	1.56545	1.19093	1.01337	0.274959	0.723796	4.13501	58.2406	1.03065e-09	2.48863e-08
Npl	1	1.9088	2.28776	2.58005	2.52397	2.06295	2.54948	2.1784	2.21897	1.69097	58.1748	1.06164e-09	2.55948e-08
Sult1c2	7	-0.350062	-0.799364	-0.96782	-1.01157	-0.390745	-0.965782	-0.613674	-0.317857	5.30649	58.0915	1.10219e-09	2.65313e-08
Cebpe	1	-0.136957	1.75274	2.06229	2.08383	2.16055	1.37006	0.657505	1.06631	-0.825314	58.0289	1.13373e-09	2.72481e-08
Zc3h12a	4	0.616625	1.20333	1.91393	1.8548	1.51201	2.62518	1.37645	1.09953	4.98092	57.9876	1.15498e-09	2.7716e-08
Abcg3	1	0.215192	0.713614	1.1975	1.30171	1.31495	0.0191505	0.492725	0.778467	0.848969	57.9527	1.17328e-09	2.81117e-08
Gbp4	3	0.5648	1.1295	1.51527	1.65398	0.868862	0.679308	-0.610599	0.738503	2.48601	57.9403	1.17982e-09	2.82248e-08
Slc7a11	4	1.5298	1.3187	1.83041	1.63251	0.772633	2.5933	1.34365	0.632988	1.56732	57.9325	1.184e-09	2.82734e-08
Trnp1	6	0.0464159	-0.00910163	-0.869323	-0.597943	0.196287	0.298233	0.535553	0.220678	4.11363	57.9297	1.18549e-09	2.82734e-08
Mdfi	5	0.933234	1.45216	1.30822	1.08461	0.727317	1.44484	0.907632	0.818754	1.42312	57.9244	1.18829e-09	2.82966e-08
Gsdmc	8	1.24285	0.888597	0.129749	-0.317804	-1.02123	-3.1915	-1.26792	-1.3939	1.48487	57.9135	1.19413e-09	2.83921e-08
Wfdc18	3	0.865962	1.19976	1.30001	1.06995	0.226061	0.102628	-0.610738	-0.2719	2.60303	57.9079	1.19715e-09	2.84204e-08
Cxcl3	3	3.25942	4.17416	3.58664	2.80929	1.70317	3.11792	-1.05113	-2.06639	-1.3853	57.8603	1.22308e-09	2.89916e-08
Ppargc1a	6	0.210186	-0.198569	-0.365207	-0.405419	0.582221	0.690207	1.14777	0.434304	4.5866	57.81	1.25105e-09	2.96096e-08
Car14	8	-0.353167	-0.715366	-1.30977	-1.53869	-1.08658	-0.157897	-0.822216	-1.60334	0.593437	57.787	1.26409e-09	2.98725e-08
Stxbp1	5	0.909494	0.848389	0.705224	0.785554	0.883388	0.689192	0.824676	0.636995	5.25658	57.7832	1.26626e-09	2.98784e-08
Fhl3	5	1.22091	1.71056	1.26975	1.36394	0.930437	0.805032	0.902628	1.36724	2.72167	57.7401	1.29107e-09	3.03323e-08
Cmtm3	1	0.197595	0.578869	0.897163	0.8989	0.845517	0.0843245	0.230991	0.567953	3.69047	57.7396	1.29136e-09	3.03323e-08
Syt1	6	0.841464	0.508594	-0.116003	0.363679	0.357979	0.798112	1.01839	0.464304	2.99521	57.7232	1.3009e-09	3.05102e-08
Slc17a4	7	-0.168206	-0.505338	-0.230745	-0.291736	0.158257	-1.04699	0.260035	-0.126481	6.43955	57.6736	1.33023e-09	3.11511e-08
Qpct	7	0.149418	-0.0340708	-0.410745	-0.160886	0.318306	-0.687261	0.306302	0.353862	3.54047	57.6375	1.35203e-09	3.16138e-08
2018-03-01	1	0.22376	0.58247	1.12844	1.38652	0.725055	0.795752	-0.0291328	0.644979	1.41513	57.6292	1.3571e-09	3.16847e-08
Abca8a	2	-0.588226	-0.586732	-0.957584	-0.761364	-0.396414	-0.196239	-0.262856	-0.180904	3.93446	57.6233	1.36071e-09	3.17213e-08
Emb	1	0.327711	0.765098	1.19751	1.00466	0.683015	1.03179	0.0475451	0.0810356	2.96302	57.6078	1.3702e-09	3.18947e-08
Serpina10	3	-0.148465	-0.0341788	1.04445	1.71936	0.562866	-0.859999	-1.79088	-0.683966	-0.263682	57.5078	1.43326e-09	3.33126e-08
Ptpn7	3	-0.00064716	0.0770453	0.64175	0.501743	0.584086	-0.581103	-0.775793	0.309419	1.76215	57.486	1.4474e-09	3.3591e-08
Cdk6	2	-0.348041	-0.485511	-0.720984	-0.856509	-0.526334	-0.319344	0.030075	-0.210557	3.89317	57.4251	1.48757e-09	3.44715e-08
Slamf9	3	0.987965	0.874468	1.28975	1.45574	1.17903	0.126163	-0.109532	0.932895	1.33334	57.4192	1.49154e-09	3.45121e-08
Abca12	2	0.0774101	0.0551036	-0.150811	-0.150422	0.144423	0.451741	0.631797	-0.345976	6.46659	57.3811	1.51726e-09	3.50549e-08
Cd38	1	0.662899	0.723908	1.39458	1.48467	0.781654	1.23574	0.388701	0.210658	7.89517	57.3325	1.55081e-09	3.5777e-08
Cd53	1	0.484779	0.908764	1.26828	1.36519	0.998736	1.03623	0.280182	0.725988	3.44021	57.3232	1.55726e-09	3.58723e-08
Efcc1	5	-0.4991	-0.433866	-0.320327	0.199305	0.740355	-0.842096	0.0548552	0.774504	1.22136	57.3014	1.57265e-09	3.61733e-08
Sprr2a2	3	0.268682	-0.0266014	0.593424	0.155575	-0.426691	-0.566496	-0.131631	-0.504096	12.8971	57.2717	1.59376e-09	3.66045e-08
Cxcl13	6	0.636127	1.15404	1.31565	1.59539	0.468609	3.28899	1.07452	1.6205	2.28027	57.1875	1.65525e-09	3.79608e-08
Ccr3	3	0.665328	0.792238	1.02739	1.72524	1.13493	-0.716669	-0.85647	-0.251973	0.0277497	57.1327	1.6965e-09	3.88101e-08
Ngb	7	-0.0410868	-0.470498	-1.42312	-1.29762	-0.765846	-1.91009	-0.228843	-1.3139	1.61017	57.1317	1.69729e-09	3.88101e-08
Fer1l4	4	1.62066	1.54712	2.95586	2.57771	2.34081	3.41763	2.2595	1.40508	1.15973	57.0519	1.75922e-09	4.01671e-08
Hspa2	4	0.510133	0.595486	0.28768	0.590771	0.599075	1.86715	0.628473	0.5411	4.01742	57.0039	1.79756e-09	4.09822e-08
Lrrc75b	5	1.03208	0.831166	0.209452	0.170353	0.567124	0.211661	0.752515	0.60549	2.33707	56.8919	1.89038e-09	4.30351e-08
Pi16	1	-0.142596	0.572865	1.27294	1.45864	1.15455	0.388307	0.15412	0.649358	2.79094	56.8593	1.91819e-09	4.36044e-08
Plekha1	7	-0.151856	-0.4389	-0.581526	-0.583305	-0.331284	-0.672672	0.0432762	-0.144694	5.62009	56.8428	1.93251e-09	4.38658e-08
Ckm	5	0.40988	0.368815	-0.292092	-0.19484	0.538113	0.0918994	0.781674	0.582543	5.26361	56.7912	1.97784e-09	4.48291e-08
C6	1	-0.321776	1.36477	2.42725	2.51791	1.67408	1.63221	0.0992391	0.472965	0.452435	56.7737	1.99343e-09	4.51167e-08
Sct	6	-0.313066	-0.830704	-0.568714	-0.668872	-0.00436928	-0.459498	0.615788	0.266684	5.05735	56.7505	2.01426e-09	4.55216e-08
Serpina3g	1	0.65306	0.994013	1.72363	1.8408	1.40858	1.68537	-0.0270509	0.704649	2.9777	56.6318	2.12455e-09	4.79443e-08
Fes	1	0.197641	0.345375	0.778726	0.840117	0.685345	0.457788	-0.097268	0.523996	3.60328	56.4768	2.27766e-09	5.12476e-08
Unc5b	6	0.195554	0.12171	0.00344204	-0.145019	0.258409	0.473549	0.661195	0.245239	7.17218	56.4737	2.28083e-09	5.12476e-08
Hhipl1	6	-0.162996	-0.138322	0.543951	0.520997	0.50631	2.51781	0.659067	0.558989	1.12734	56.458	2.2969e-09	5.15342e-08
Ldlr	5	0.972682	0.500693	0.60191	0.41097	0.251586	0.272914	0.906749	0.673304	7.85182	56.4419	2.3136e-09	5.18031e-08
Gadd45g	1	0.259265	0.639012	0.546131	0.525284	0.58234	1.04814	-0.318791	0.982287	3.14004	56.44	2.31556e-09	5.18031e-08
C1qtnf3	5	-0.929276	-1.09574	-0.378094	0.258706	0.86129	-0.834118	-0.418423	0.487729	3.19655	56.3313	2.43131e-09	5.42364e-08
Ugt1a2	6	6.20111	5.62696	1.23603	5.49153	5.43816	8.99725	5.97147	5.68012	-2.24781	56.2902	2.47656e-09	5.51664e-08
Ankrd37	8	0.695773	-0.785208	-0.516725	-0.469064	0.359985	-3.27762	-0.459464	-0.311446	3.90294	56.2527	2.5186e-09	5.60227e-08
Smim24	7	-0.624004	-0.64765	-0.945278	-0.973035	-0.724118	-0.910044	-0.634609	-0.608556	7.70517	56.2381	2.53513e-09	5.63096e-08
Ptprn	6	0.607337	0.546501	0.0991523	0.413692	0.66933	1.31733	1.12481	0.90618	4.81069	56.2257	2.54929e-09	5.65432e-08
Ccl9	5	0.354767	0.551941	0.86017	0.940929	0.3143	0.532967	0.282799	0.659381	5.2931	56.2177	2.55843e-09	5.66651e-08
Gvin1	8	-0.67961	-0.867184	-0.252294	-0.591988	-0.434588	-2.06613	-1.60488	-0.957701	5.2216	56.1681	2.61597e-09	5.77747e-08
Tpm1	5	0.518847	0.532576	0.206375	0.244279	0.462622	-0.00372551	0.705606	0.740854	9.76784	56.1594	2.62626e-09	5.78586e-08
Slc51a	7	-0.464322	-0.642167	-0.698371	-0.66345	-0.0794294	-0.683868	-0.149921	-0.185956	7.75416	56.1586	2.62723e-09	5.78586e-08
Vcam1	4	0.703642	1.33243	1.60481	2.04736	1.47379	2.73259	1.0187	1.38568	4.27262	56.1218	2.67084e-09	5.87359e-08
Htra3	4	-0.348921	-0.31131	0.177741	0.578745	0.844042	0.93375	-0.0300802	0.228247	5.37434	56.0246	2.78995e-09	6.11818e-08
Fau	4	0.036274	0.0270686	0.0541817	0.22239	0.604148	0.123498	0.182361	0.274861	8.01594	55.9953	2.82677e-09	6.19019e-08
Ms4a7	1	0.715349	0.889625	1.20037	1.53883	1.49995	0.77099	0.798932	1.36375	3.59172	55.9488	2.88632e-09	6.3117e-08
Cnnm1	2	-0.12427	-0.316164	-0.769925	-0.70671	-0.678297	0.353483	-0.72248	-0.0980768	2.40433	55.9269	2.91484e-09	6.36509e-08
Napsa	1	0.676695	0.86215	1.46486	1.64533	1.41526	1.28721	0.281761	1.21459	2.23495	55.8881	2.96597e-09	6.46764e-08
Slc25a48	6	0.244762	0.780901	0.630648	0.0248145	-0.380555	1.32237	0.828347	0.759413	1.50803	55.7862	3.10462e-09	6.75918e-08
Clnk	5	0.0324986	-0.0235976	1.89819	2.29259	2.31882	-1.32488	0.431224	1.63734	-1.4059	55.7835	3.10837e-09	6.75918e-08
Vill	5	1.50877	1.52305	1.29664	1.11944	0.869953	1.93616	1.40991	0.910729	2.79533	55.7692	3.12832e-09	6.79304e-08
Erich5	7	-1.13653	-1.05951	-1.92538	-2.35079	-1.62358	-1.90936	-1.34879	-0.437869	-0.286694	55.7587	3.1431e-09	6.81561e-08
Cd6	1	-0.443456	0.0503922	0.944746	1.26319	1.63279	0.901033	-0.0868123	0.844385	0.313532	55.7365	3.17454e-09	6.87419e-08
Adssl1	4	0.700085	1.01866	1.21077	1.38678	1.14222	1.90592	0.677364	0.619676	1.18776	55.6851	3.24849e-09	7.02453e-08
Clca4a	8	-0.902696	-1.44712	-1.4697	-2.27448	-3.42601	-2.89027	-1.23717	-3.19247	7.29427	55.6817	3.25342e-09	7.02539e-08
Ifnar2	1	0.408099	0.78681	0.539495	0.663659	0.484308	0.597712	0.0511371	0.450129	4.61122	55.5794	3.40611e-09	7.3449e-08
Lrrc4	3	0.467815	0.92657	1.26408	0.67868	0.0659489	-0.169968	-0.448117	-0.831065	-0.0668843	55.5701	3.42026e-09	7.36518e-08
Gm20441	8	-0.833778	-5.51346	-12.3759	-4.52166	-9.26645	-16.7432	-17.6528	-14.0648	-1.24046	55.5485	3.45358e-09	7.41635e-08
Fah	7	0.406867	0.259722	-0.531794	-0.524977	-0.717749	-0.454725	-0.423567	-0.166683	3.33468	55.5444	3.45983e-09	7.41953e-08
Lman2l	8	-0.412295	-0.499952	-0.568581	-0.463015	-0.436495	-1.14511	-0.222441	-0.682826	4.92731	55.5025	3.52545e-09	7.5498e-08
Pi15	4	0.0795335	0.841437	1.05682	1.08134	0.790098	1.92899	0.392464	0.811418	1.77999	55.4961	3.53551e-09	7.56093e-08
Lpp	6	0.651696	0.507036	0.257832	0.264709	0.170908	0.535749	1.02706	0.157055	7.32187	55.4571	3.5978e-09	7.68355e-08
Mefv	1	0.614441	1.20514	1.70614	2.13762	1.13583	1.45212	0.190907	0.625319	-0.392341	55.4419	3.62249e-09	7.72566e-08
Sfrp2	9	1.21124	1.52321	1.37917	0.611718	0.125092	-0.311327	0.534949	0.694263	2.46353	55.1808	4.07169e-09	8.65988e-08
Tcap	8	-1.56226	-1.64689	-2.31306	-2.23573	-1.04272	-1.42368	-1.67152	-2.02354	-0.564367	55.1712	4.08932e-09	8.68547e-08
Trem1	1	1.3974	2.7036	4.35402	3.36405	2.83921	4.34562	1.71997	1.7671	-0.882467	55.1633	4.10379e-09	8.7043e-08
Atg16l2	5	-0.926491	-0.932608	-0.831109	-0.389216	0.116667	-0.91258	-0.51322	-0.0778135	2.39104	55.1488	4.13043e-09	8.74885e-08
Gm6169	6	3.77531	11.472	15.6849	13.5473	14.5772	23.6498	22.2833	20.7244	-2.32582	55.145	4.13756e-09	8.75201e-08
Olfml2a	9	0.386283	0.13669	-0.179094	0.112376	0.371203	-1.01199	0.172542	0.488924	2.67682	55.1051	4.21215e-09	8.89767e-08
Pik3cd	1	0.264479	0.586727	0.917508	0.984564	0.90357	0.904992	0.267749	0.691329	3.77539	55.0645	4.28934e-09	9.04841e-08
Gm2564	3	2.64514	3.40534	3.14883	2.8605	1.67359	1.35116	-3.94006	1.41385	-1.36846	55.0074	4.40026e-09	9.26046e-08
Gpr88	5	1.56461	2.04213	1.60739	1.3764	0.0968645	2.32516	1.147	1.25651	-0.198555	55.0067	4.40179e-09	9.26046e-08
Wif1	6	0.156494	0.123258	-0.253434	-0.25357	0.634623	0.891817	1.15642	0.754563	2.60881	54.9958	4.42324e-09	9.293e-08
Kcne2	7	-0.252658	-0.642974	-1.83406	-1.07058	-1.85139	-1.65142	-0.705464	0.642954	-0.744486	54.9868	4.44109e-09	9.31249e-08
Osm	1	0.967762	2.30668	3.53047	2.37978	2.37425	2.93384	1.43466	0.808357	-0.887426	54.9851	4.44452e-09	9.31249e-08
Rasgrp4	3	-0.164598	0.50778	0.530052	0.276314	0.177492	-0.450808	-1.22732	-0.307692	1.15521	54.9711	4.47238e-09	9.35824e-08
Apod	4	0.317345	0.581877	1.14787	1.57332	1.26544	3.51743	1.27402	0.0466017	3.02223	54.9294	4.55661e-09	9.52166e-08
Rnd2	9	0.634535	0.742824	-0.069536	-0.0384009	0.0124505	-0.0717535	0.568049	0.327328	3.69018	54.8857	4.64653e-09	9.69651e-08
Bhlha15	8	-1.72044	-1.25513	-0.807249	-0.937909	-2.9188	-2.17023	-1.99448	-1.52773	2.40961	54.8013	4.82544e-09	1.00564e-07
Prl2a1	3	1.99036	3.34672	3.04667	1.02884	0.0850848	3.56246	-0.00245149	-3.3337	-2.53663	54.6925	5.06607e-09	1.05437e-07
Scnn1g	6	-0.820798	-1.10888	0.292894	0.564722	4.20734	6.75812	6.72961	3.73085	0.779097	54.6882	5.07577e-09	1.05497e-07
Gpr171	1	-0.286035	0.741318	0.906527	1.05801	0.567462	0.953812	-0.206204	-0.151747	0.377336	54.6784	5.09795e-09	1.05817e-07
Cxcl2	1	2.44813	4.46651	6.21203	4.98988	5.54048	6.80752	1.40355	1.30229	0.127562	54.5529	5.39226e-09	1.11627e-07
Hoga1	8	0.493381	-0.0268157	-0.421287	-1.01672	-1.35017	0.31882	-0.735311	-0.736626	1.19451	54.5341	5.43775e-09	1.12419e-07
Fzd9	2	-0.748534	-0.908479	-1.42815	-1.3256	-1.43295	-0.477884	-0.823254	-0.773377	1.60587	54.4617	5.61673e-09	1.15965e-07
Arl5c	3	0.29264	0.0327103	0.58201	1.18872	0.812759	-0.536413	-0.60026	0.202422	0.957152	54.4514	5.64255e-09	1.16343e-07
Cenpa	9	0.399906	0.581971	0.291465	-0.285932	-0.934365	0.212572	-0.0189643	0.0664849	4.3235	54.3379	5.93626e-09	1.22226e-07
Cep55	9	0.09126	0.692306	0.508691	0.088388	-0.842383	0.219	-0.158389	0.0481548	3.11788	54.3351	5.94364e-09	1.22226e-07
Ascl2	7	-1.68446	-1.47704	-0.990805	-1.1876	-0.532744	-1.73307	-0.393549	-0.628351	2.89422	54.2171	6.2654e-09	1.28503e-07
Phospho1	7	-0.29349	-0.228966	-1.30496	-1.30591	-1.13481	-0.920635	-0.303181	-0.600922	7.25983	54.2119	6.27996e-09	1.28632e-07
Trpc4	6	0.253253	0.77192	0.440322	0.53155	1.09419	3.24484	1.66135	1.13698	0.528977	54.198	6.31914e-09	1.29263e-07
Ttyh1	9	1.49204	1.62198	0.631579	0.492949	-0.225863	1.03246	0.637099	0.469727	4.6806	54.1925	6.33468e-09	1.29411e-07
Snd1	1	0.48699	0.661297	0.878512	0.811525	0.464365	0.912016	0.643332	0.550292	7.48114	54.1842	6.35816e-09	1.2972e-07
Fam222a	2	-0.2329	-0.00064131	-0.546862	-0.798301	-0.697823	-0.314328	0.10535	-0.207317	3.04625	54.1741	6.38691e-09	1.30135e-07
Nell2	5	1.0788	0.990979	0.304514	0.566903	0.891204	0.575898	0.997981	1.14169	1.58684	54.1269	6.52324e-09	1.32739e-07
Gm2897	8	-5.99771	-4.59072	-8.77817	-9.20137	-8.2331	-13.1843	-9.47153	-5.73765	-2.60025	54.112	6.5667e-09	1.33448e-07
Cyp4f14	2	-0.60838	-1.00379	-0.834044	-0.598352	-0.317883	0.216905	0.35524	-0.0699896	7.48305	54.1077	6.57916e-09	1.33527e-07
Ly9	1	0.349997	0.789386	1.21594	1.71385	1.57323	1.13636	0.456245	1.20496	1.31254	54.0851	6.64592e-09	1.34706e-07
Icam1	1	0.517404	0.840101	1.01357	1.22696	0.708223	1.11286	0.0279591	0.725828	4.17737	54.0649	6.70627e-09	1.35752e-07
Lypd3	9	1.97391	2.47782	1.34756	1.60776	-2.31848	0.740976	0.106232	-0.0783413	-1.13506	54.0463	6.76236e-09	1.36709e-07
Tnfaip2	1	1.06994	1.51266	1.66019	1.65705	1.18819	1.84274	0.793152	1.18451	4.25383	53.8857	7.2649e-09	1.46677e-07
Gm42416	6	1.29377	3.17759	0.432379	4.84396	1.84015	10.187	8.5696	6.64553	-2.35252	53.8735	7.30479e-09	1.47291e-07
Rnf32	7	-0.868574	-0.774009	-0.865764	-0.76829	0.0405313	-0.875583	-0.473694	0.0485005	1.68269	53.8589	7.35259e-09	1.47871e-07
Sod3	5	0.892793	1.30682	1.10094	1.23364	0.377558	0.689161	0.432482	0.63054	5.89772	53.802	7.54146e-09	1.51277e-07
Csta1	1	2.53414	3.20044	4.6586	3.74851	1.89382	4.50955	3.09689	0.00813108	-0.802132	53.7784	7.62137e-09	1.52486e-07
Flrt2	7	0.198689	0.0334448	-0.544668	-0.246944	-0.141211	-0.787738	0.210629	0.208246	2.51143	53.7639	7.67102e-09	1.52961e-07
Nkd2	5	0.514361	0.232751	-0.00487297	0.284638	0.745383	0.322469	0.957184	1.01324	3.17729	53.7628	7.67464e-09	1.52961e-07
Lat	4	0.207927	-0.168751	1.02738	1.03753	1.95649	1.4395	0.703148	0.863636	0.753311	53.7386	7.75801e-09	1.54424e-07
Scd1	7	0.749485	-0.466446	-2.30013	-2.09471	-2.36346	-3.38774	-1.1459	-0.11187	7.69653	53.7093	7.86011e-09	1.56256e-07
Sh3pxd2b	4	0.643148	0.899519	0.982134	1.05822	0.710951	1.2944	0.908899	0.772599	5.28849	53.6853	7.94487e-09	1.57739e-07
Otop1	8	1.59968	1.7467	0.66017	1.53668	-1.13178	-3.37383	-2.71094	-0.952154	-1.5783	53.6801	7.96338e-09	1.57905e-07
Frmd3	6	-0.368864	-1.14028	-0.17883	0.042755	1.23783	3.45978	3.17662	2.01522	1.60142	53.6439	8.093e-09	1.6027e-07
Esm1	5	-0.255053	-0.409471	-0.335374	-0.313563	0.633714	-0.701846	0.40504	1.23517	1.52957	53.5722	8.35588e-09	1.65266e-07
Pear1	1	0.70979	0.930477	0.699984	0.773508	0.42745	1.28769	0.410222	0.344118	4.08604	53.5521	8.43113e-09	1.66542e-07
Adamtsl2	4	0.105457	0.840958	1.45284	1.56186	0.426214	3.22075	0.462706	0.710964	2.10658	53.5344	8.49828e-09	1.67655e-07
Stac	5	0.693726	0.0847347	0.240411	0.155774	1.2087	-0.24894	1.2069	1.01213	1.7022	53.5295	8.51685e-09	1.67808e-07
Slc13a3	4	1.00405	1.45798	2.02234	2.22696	1.598	3.04061	1.3093	1.35528	0.340209	53.5116	8.58523e-09	1.68941e-07
Ptpro	7	-1.64396	-0.754989	-0.827879	-0.727636	-1.33617	-0.803508	-1.15255	-0.548154	2.90015	53.4913	8.6631e-09	1.70257e-07
Penk	4	0.996609	1.08635	0.753694	0.9367	0.89348	1.60007	1.18747	0.864081	4.39713	53.4136	8.96849e-09	1.75592e-07
Ccdc85b	2	-0.545633	-0.575355	-1.01739	-0.910782	-0.532284	-0.454487	-0.5615	-0.574728	4.72963	53.4086	8.98856e-09	1.75764e-07
Cpz	1	1.00977	1.37406	2.77336	3.27524	1.71199	1.34101	0.545856	1.10635	-0.35967	53.3962	9.0384e-09	1.76516e-07
Gsdmc2	8	1.03837	0.588639	0.189233	-0.28837	-0.958778	-2.97068	-1.27524	-0.996049	7.6892	53.3698	9.14573e-09	1.78388e-07
Sirpa	1	0.455476	0.801722	1.01104	1.1748	1.059	0.804112	0.350039	0.942452	5.04029	53.2756	9.53803e-09	1.85806e-07
Clps	8	-0.0901041	-0.363797	-1.3769	-1.00832	-0.692426	-1.85884	-1.41603	0.167596	3.62258	53.2527	9.63568e-09	1.87473e-07
Card11	1	0.49988	0.743871	1.29241	1.29893	1.0041	0.267223	0.240067	0.923681	2.7437	53.2014	9.85884e-09	1.91575e-07
Syt7	7	-0.261604	-0.617938	-0.929496	-0.839933	-0.624617	-0.661358	-0.4561	-0.42651	6.74897	53.1424	1.01212e-08	1.96428e-07
Adgrb2	9	0.842314	0.52404	-0.294955	-0.107448	-0.103643	0.393815	0.656266	0.341477	1.84553	53.1383	1.01399e-08	1.96544e-07
Trpm6	7	-0.912617	-1.6244	-2.49609	-2.47318	-1.73159	-2.13607	-0.955234	-1.22525	4.84536	53.0658	1.04728e-08	2.02745e-07
C1qc	1	0.684092	1.06118	1.33093	1.62883	1.3608	1.36815	0.559397	1.12092	6.22777	52.9821	1.08711e-08	2.09931e-07
Cxcl10	1	2.90121	2.52866	3.35999	3.36355	3.01223	2.67227	0.588012	2.56852	2.39795	52.9155	1.11986e-08	2.15986e-07
Megf8	6	0.264783	0.176762	-0.304286	-0.217773	-0.0474868	0.326671	0.629732	0.142466	6.33771	52.912	1.1216e-08	2.16054e-07
Azin1	7	-0.42981	-0.598416	-0.729888	-0.816796	-0.931366	-0.840618	-0.274745	-0.876873	7.50187	52.8986	1.12829e-08	2.17073e-07
Il1rn	3	1.78586	1.28541	1.12389	0.731819	0.514642	1.34668	0.493618	0.154488	4.80735	52.8874	1.13397e-08	2.17896e-07
Cxcr2	3	0.186232	0.778692	0.862675	-0.350318	-1.08334	-0.070859	-0.72002	-1.73462	-0.548241	52.8617	1.14699e-08	2.20125e-07
Pstpip1	1	-0.0114826	0.440821	0.451101	0.674436	0.599809	0.406627	-0.586293	0.124263	1.92368	52.8446	1.15575e-08	2.21533e-07
Upk1b	9	0.759982	0.296234	-0.317281	-0.379097	-0.964507	0.165635	0.344036	0.231536	2.34012	52.8143	1.17148e-08	2.24016e-07
Skil	1	0.254555	0.542986	0.879708	0.691209	0.36545	0.236445	0.432819	-0.0413123	5.69907	52.8141	1.17159e-08	2.24016e-07
Gcnt3	2	-0.243775	-0.574277	-0.659687	-0.55294	-0.168933	-0.481295	-0.297953	-0.29817	9.11668	52.7945	1.18186e-08	2.25702e-07
Mndal	3	0.265637	0.396915	0.682391	0.729446	0.645715	-0.18569	-0.841905	0.331781	1.52992	52.7818	1.18855e-08	2.26701e-07
Tmem92	3	0.370293	0.3591	0.768731	0.763064	0.151042	-0.278163	0.248834	-0.271526	1.68866	52.7663	1.19681e-08	2.27995e-07
Zfand2a	7	-0.35681	-0.648908	-0.944904	-0.734545	-0.767744	-1.04378	-0.638657	-0.271206	4.31323	52.7373	1.21236e-08	2.30675e-07
Batf3	4	1.17183	1.16446	1.81535	1.47808	2.24093	1.79978	1.03126	1.85426	0.576763	52.7186	1.2225e-08	2.3232e-07
Hsd11b1	1	0.248406	0.8127	0.526496	0.683991	-0.0233369	0.948207	-0.198225	0.49082	3.16701	52.6832	1.2419e-08	2.3546e-07
Apaf1	1	0.117751	0.489807	0.837582	0.877261	0.35129	0.423277	0.173179	0.200706	4.95686	52.6829	1.24206e-08	2.3546e-07
Casp12	5	0.782601	0.831541	0.617768	0.721501	0.549585	0.414592	0.0281206	0.452429	3.32249	52.5993	1.28918e-08	2.43797e-07
C3ar1	1	0.626703	0.737203	1.3115	1.39243	1.33773	0.810096	0.559375	0.760874	3.15352	52.5577	1.31326e-08	2.4805e-07
Irgm2	3	0.937364	0.740357	1.08673	1.27237	0.971103	0.23676	-0.366553	0.350191	5.52216	52.5444	1.32105e-08	2.49218e-07
Myom3	8	-1.09847	-0.784791	-0.372246	-0.69604	-0.00499357	-1.6691	-1.37365	-0.0244751	0.482175	52.5275	1.33103e-08	2.50795e-07
Pdxk	2	-0.581197	-0.565333	-0.755104	-0.521305	-0.111741	0.00351102	0.174894	-0.237716	6.10609	52.5218	1.33445e-08	2.51134e-07
Tnfrsf21	7	-0.280055	-0.521473	-0.634491	-0.706278	-0.692589	-0.437598	-0.342626	-0.53591	6.78755	52.4953	1.35026e-08	2.53802e-07
S100a14	3	0.581562	0.362573	0.472736	0.319039	-0.307046	-0.917165	-0.324139	-0.635395	5.78327	52.4158	1.39891e-08	2.62629e-07
Usp31	2	-0.275526	-0.330292	-0.701458	-0.502266	-0.298493	-0.00121562	0.257528	-0.215555	3.66763	52.3925	1.41346e-08	2.64721e-07
Cdo1	7	-0.535834	-0.938932	-1.10165	-1.16575	-1.24491	-1.20648	-0.989288	-0.549891	4.75446	52.3777	1.42282e-08	2.66154e-07
Adgra1	1	3.50223	3.53625	3.48773	3.63021	3.33211	5.12985	2.83797	3.74942	-1.14552	52.3735	1.42547e-08	2.66329e-07
Pip4k2a	1	0.427566	0.606484	0.687639	0.885302	0.783445	0.401494	0.326633	0.454927	4.09459	52.368	1.429e-08	2.66553e-07
Il2rg	1	0.450689	0.63881	1.07971	1.10997	0.951178	0.661674	0.025337	0.588342	3.37604	52.3662	1.43011e-08	2.66553e-07
Sptb	2	0.19577	-0.0489307	-0.626705	-0.508	-0.132386	0.240794	0.517049	-0.094648	2.83855	52.3171	1.46174e-08	2.72122e-07
Masp1	5	1.36	1.91235	2.02196	2.01299	1.47776	2.35286	1.83426	2.06114	1.01801	52.244	1.51002e-08	2.80774e-07
Serpina3k	6	-4.42745	-1.89208	-1.52775	-1.15016	-4.26664	4.95696	4.2519	-1.67558	-1.74611	52.1894	1.54717e-08	2.87337e-07
Lyn	1	0.359347	0.330508	0.698624	0.812756	0.578009	0.572401	0.162285	0.310793	5.1662	52.087	1.61925e-08	3.00006e-07
Pycard	3	0.277529	0.32813	0.592169	0.477038	0.185739	-0.0213906	-0.0558488	-0.033195	7.58801	52.0137	1.67286e-08	3.08833e-07
Smad4	4	0.106639	0.224331	0.41059	0.43756	0.140215	0.959857	0.465132	-0.0510597	6.73355	51.9899	1.69064e-08	3.11745e-07
Limd2	1	0.296158	0.412122	0.557528	0.774121	0.817835	0.412611	0.0342295	0.509841	4.01593	51.9819	1.69673e-08	3.12495e-07
Ptpn22	1	-0.355856	0.0119856	0.59557	0.944103	1.16379	0.714785	-0.307025	0.574356	1.47543	51.9228	1.74187e-08	3.20051e-07
Pex5l	7	-0.241753	-0.389494	-1.2459	-1.22879	-0.643743	-0.909526	-0.747256	-0.355838	2.15743	51.8581	1.79273e-08	3.29006e-07
Map4k1	1	0.0933293	0.0198133	0.898512	1.04058	0.903541	0.446427	-0.27814	0.703762	2.04407	51.8162	1.82642e-08	3.34793e-07
Samd5	2	0.281491	0.206395	-0.675325	-0.688093	-0.769017	0.54655	0.0171933	0.223247	1.10279	51.7481	1.8825e-08	3.4426e-07
Apol7c	1	-0.29637	0.0298415	0.846681	1.002	1.29508	-0.334025	0.082788	0.595324	2.86851	51.6439	1.97173e-08	3.59731e-07
Chrnb4	6	0.618558	0.411747	0.0153032	0.0916855	0.0601841	0.665463	0.3673	0.562028	4.84582	51.6391	1.97588e-08	3.60064e-07
Slc39a10	5	0.536217	0.440937	-0.0259697	0.257884	-0.209888	0.80788	0.323552	0.0246675	3.99629	51.6303	1.98367e-08	3.6106e-07
Tgtp1	3	1.34099	1.2458	1.94266	2.76569	1.4561	1.0582	-0.818765	1.47957	3.36363	51.5659	2.04126e-08	3.71107e-07
Mcemp1	3	-0.0430892	0.498374	0.290955	0.377761	-0.561545	0.404887	-2.07638	-1.26269	-0.880228	51.5597	2.0468e-08	3.71679e-07
Kcne3	8	-1.20294	-1.19371	-1.2749	-1.27513	-1.45401	-1.84901	-1.54907	-1.10663	6.07433	51.4554	2.14391e-08	3.87952e-07
Ggt1	5	0.288137	0.619119	0.370426	0.0166045	0.0489117	0.395558	1.17284	1.41566	5.49558	51.4243	2.1737e-08	3.92886e-07
Clcn2	2	-0.462737	-0.609018	0.0952526	-0.0134024	0.0844658	0.243287	-0.0260278	-0.209232	7.60436	51.3631	2.23354e-08	4.03232e-07
Eps8l2	2	-0.681067	-0.748039	-0.445917	-0.4194	-0.0385187	-0.136429	-0.277651	-0.266482	8.15917	51.2544	2.34398e-08	4.22462e-07
Pank1	2	-0.491813	-0.556972	-0.748832	-0.553209	-0.436673	-0.554862	-0.154952	-0.406618	5.04166	51.2529	2.3455e-08	4.22462e-07
Soat2	3	0.653949	0.51944	0.410215	0.474874	-0.255882	0.218039	-0.65565	-0.567606	1.16387	51.2203	2.37975e-08	4.28135e-07
Hist1h3a	5	6.2016	4.41354	4.75917	4.16915	3.61779	4.88515	3.44414	3.21979	-1.96504	51.1946	2.40707e-08	4.32548e-07
Neurog3	5	-1.10801	1.23786	0.845342	0.489277	-0.640899	0.490819	0.525255	0.302789	0.58762	51.146	2.45951e-08	4.40951e-07
Klf9	6	-0.104796	-0.0491914	-0.453655	-0.278959	0.154856	1.04898	0.480023	0.164853	6.14295	51.133	2.47371e-08	4.42986e-07
C1rl	1	0.743059	1.14961	1.03988	0.948759	0.520992	1.13325	0.357396	0.681845	1.84289	50.988	2.63802e-08	4.71866e-07
Mybl2	6	0.457595	1.15775	0.889265	0.552102	-0.247227	1.68508	0.900581	0.69343	3.77567	50.9539	2.67825e-08	4.7851e-07
Syt8	9	1.58928	0.994524	1.57526	0.451304	-0.990865	0.0688895	0.66272	-0.426843	-0.601606	50.9512	2.68152e-08	4.78544e-07
Rdh11	5	0.655706	0.498741	0.573615	0.413476	0.337157	0.338913	0.823443	0.568051	5.28227	50.9295	2.70743e-08	4.82059e-07
Mapt	9	0.565067	0.62416	-0.0455085	0.247559	0.199815	0.195266	0.489823	0.236208	3.6245	50.926	2.71162e-08	4.82253e-07
Fgfr3	2	-0.0954725	-0.431773	-0.715098	-0.635809	-0.242872	-0.0144247	-0.0952597	0.237329	4.78852	50.8869	2.75906e-08	4.89567e-07
Tgm2	1	0.325458	0.679171	0.715501	0.66801	0.139242	0.81175	0.224504	0.0563371	8.32153	50.8711	2.77841e-08	4.92438e-07
Rasgrp3	8	0.178852	-0.210016	-0.305539	0.0520915	-0.148986	-1.8633	-0.684105	0.161166	2.03953	50.8604	2.79162e-08	4.93902e-07
Mapk8ip2	6	0.704078	0.59804	0.0375982	0.413094	0.495558	1.20968	1.01082	0.563912	3.36547	50.8588	2.79367e-08	4.93902e-07
Slc19a1	6	-0.022595	0.141676	0.244437	0.0568113	0.372959	1.67774	0.863531	0.465407	4.54509	50.8567	2.79621e-08	4.93902e-07
Sez6l	6	0.850191	0.358046	-0.273904	0.335202	0.361834	0.807854	1.09148	0.953962	1.21949	50.852	2.80212e-08	4.94384e-07
Col20a1	1	0.631117	1.21369	1.2973	1.4884	0.959573	1.37528	0.456301	0.932282	1.60567	50.8364	2.82148e-08	4.97234e-07
Cd7	1	-0.230939	-0.298304	0.238843	0.634396	0.859431	-0.0885663	-0.356271	-0.0759966	3.4797	50.746	2.93685e-08	5.16394e-07
Arhgap9	1	0.0628421	0.34214	0.775639	0.618602	0.676904	0.430005	-0.0722883	0.395436	3.14303	50.7359	2.9501e-08	5.18137e-07
Apob	6	0.11097	-0.363113	-0.232085	-0.346715	0.0661409	1.28627	1.63475	0.0279691	6.69621	50.7131	2.98001e-08	5.22207e-07
Arrb2	1	-0.0387441	0.18239	0.462677	0.58306	0.538568	0.601143	-0.306561	0.428517	3.81184	50.6851	3.01727e-08	5.28141e-07
Abo	7	0.402616	0.218238	-0.509294	-0.762504	-0.887119	-0.774549	-0.485707	0.130337	2.8322	50.669	3.03885e-08	5.31319e-07
Rps28	1	0.179014	0.303784	0.511127	0.703461	0.763739	0.411195	0.341857	0.25114	8.85353	50.6475	3.068e-08	5.35813e-07
Sbno2	1	0.151362	0.315339	0.596055	0.542681	0.220542	0.599456	-0.128595	0.0153673	6.29995	50.5249	3.23919e-08	5.65074e-07
Acap1	1	0.430813	0.31529	1.12937	1.10458	1.49274	0.727423	0.0302944	1.23668	1.21386	50.5026	3.27148e-08	5.70067e-07
Ces2b	6	0.0990177	-0.25159	-0.351809	-0.0223198	0.519219	0.0252894	1.0684	0.7953	4.72676	50.4862	3.29528e-08	5.7357e-07
Btla	3	-0.250116	0.221606	1.01375	0.522819	0.550272	-0.412206	-1.01117	0.270015	0.25146	50.4817	3.30186e-08	5.73982e-07
Cry2	6	-0.26724	-0.261656	-0.364082	-0.243812	0.272179	0.951081	0.379818	0.0136448	4.86473	50.4795	3.30504e-08	5.73982e-07
Epb41l1	7	-0.328306	-0.483688	-0.633743	-0.648711	-0.353947	-0.917543	-0.43651	-0.42279	6.53378	50.449	3.35003e-08	5.80498e-07
Wnt11	6	-0.686718	-0.136103	-0.244175	-0.207544	-0.374883	0.735701	-0.117164	0.521824	2.03463	50.4454	3.3554e-08	5.80779e-07
Chl1	4	0.8308	1.14383	0.755365	0.751239	0.404533	1.54647	1.02644	0.481163	3.55879	50.3287	3.53341e-08	6.10911e-07
Afap1l2	5	0.886048	1.20118	1.06377	1.10132	1.08318	0.613281	0.717135	1.19079	3.1425	50.2769	3.61542e-08	6.24393e-07
Gsdmc4	8	1.39046	0.953206	0.172865	-0.309156	-1.11587	-3.25996	-1.21737	-1.37207	8.62577	50.269	3.62809e-08	6.25885e-07
Slc39a4	8	0.124575	0.110605	-0.428152	-0.696416	-0.975274	-0.343817	-0.326341	-0.744617	8.78282	50.1972	3.74525e-08	6.4538e-07
Bend7	1	0.0897924	0.0409487	0.484396	0.669242	0.493583	0.0189539	-0.128113	-0.0220033	2.91461	50.1553	3.81524e-08	6.55985e-07
Blm	5	0.308257	0.697319	0.529198	0.243423	-0.510234	0.742107	0.390022	0.709838	1.92669	50.082	3.94112e-08	6.76879e-07
Snx15	7	-0.520045	-0.569839	-0.599825	-0.750302	-0.546664	-0.621658	-0.443689	-0.499151	5.10013	50.0709	3.96061e-08	6.79474e-07
Pla2g4f	4	0.975761	1.49611	2.28984	1.99763	1.04902	2.41219	2.01714	1.43146	-0.0576821	50.062	3.97609e-08	6.81377e-07
Traf1	7	-0.185143	-0.859981	-0.639658	-0.376127	0.204014	-0.530942	-0.313142	0.228004	3.19333	50.0288	4.03504e-08	6.90717e-07
Arhgap4	3	0.391587	0.488825	0.753748	0.732088	0.631336	-0.115517	-0.380365	0.590712	2.01934	50.0136	4.0623e-08	6.94618e-07
Tns1	6	0.362216	0.214855	-0.287275	-0.0957895	0.188896	0.559773	0.89797	0.357892	8.2224	50.0061	4.0758e-08	6.96159e-07
Ctsw	3	-0.0991874	0.0945027	0.254087	0.414467	0.524855	-0.724127	-0.719051	-0.293554	2.01972	50.0001	4.08663e-08	6.97242e-07
Noxo1	1	0.194301	0.409644	0.767623	0.70325	0.540851	0.729516	0.330763	0.423769	5.79428	49.9788	4.12531e-08	7.03068e-07
Ankrd12	5	-0.865533	-0.419421	-0.456071	-0.223821	-0.0808438	-0.626501	-0.485988	-0.262828	3.77207	49.9556	4.16777e-08	7.0875e-07
C1ra	1	0.151467	0.683998	1.03259	1.13833	0.599308	0.976724	-0.138287	0.428729	5.55225	49.9413	4.19431e-08	7.12483e-07
Clstn3	6	0.552416	0.405373	-0.640091	0.0578722	-0.128125	0.231859	0.678715	0.295113	1.56972	49.9316	4.21238e-08	7.14769e-07
Eif4ebp1	5	0.246121	0.29916	0.137242	0.0238411	-0.241091	0.714642	0.0858175	-0.0479739	5.43284	49.9175	4.23869e-08	7.18449e-07
Gatsl2	2	0.0232587	0.0589212	-0.342311	-0.511664	-0.308673	0.18943	0.587993	0.197316	4.19107	49.8503	4.36665e-08	7.39331e-07
Serpina1e	9	-0.517657	-0.301135	0.721441	-0.17728	-4.86424	-0.778756	1.94585	-0.159672	-2.17626	49.8445	4.37777e-08	7.40406e-07
Cyp4f15	8	-2.16744	-3.84242	-4.35159	-4.68889	-6.22669	-6.56185	-4.21237	-5.4908	-2.01819	49.8332	4.39982e-08	7.43326e-07
Ecm2	5	-0.302079	-0.773431	-0.20767	-0.236418	0.665109	-0.0247386	-0.0100208	0.685898	2.4247	49.8177	4.42991e-08	7.47596e-07
Tesk2	8	-0.615292	-0.865589	-0.516404	-0.619841	-0.529272	-0.402288	-0.595112	-0.566646	4.58767	49.797	4.47068e-08	7.53657e-07
Cirbp	5	1.01164	0.784918	0.390471	0.213841	0.425751	0.868985	-0.128169	0.691973	5.42595	49.6439	4.78381e-08	8.05569e-07
Pilrb2	3	0.425911	0.541627	0.896766	0.44659	0.333974	-2.09468	-1.25528	-0.743337	-0.454855	49.6088	4.85878e-08	8.17307e-07
Igsf9b	6	-0.540538	-0.274719	-0.676873	-0.578483	-0.584883	-0.068041	0.663723	-0.338963	2.0421	49.6054	4.86607e-08	8.17647e-07
Gata3	3	0.155458	0.174503	0.94339	0.687418	0.391622	-0.726838	-1.16144	-0.52158	0.830079	49.5865	4.90689e-08	8.23614e-07
Amigo2	6	-0.0475477	0.126223	-0.331053	0.179104	0.264008	0.967978	0.398961	0.436968	4.25744	49.5515	4.98339e-08	8.35552e-07
H2-Q4	3	0.121882	0.324637	0.496667	0.673093	0.427241	0.135136	-0.544556	0.122053	6.26862	49.5325	5.0253e-08	8.41671e-07
Has1	3	2.38497	3.6224	2.19927	2.92033	0.570057	2.67305	0.822094	-0.345439	-0.641949	49.4935	5.1127e-08	8.55386e-07
Diras2	5	1.21152	1.05163	1.24259	1.67418	1.75908	0.528962	1.92755	2.16596	2.6932	49.4888	5.12331e-08	8.56238e-07
Pik3ap1	3	0.273474	0.723229	0.750186	0.898965	0.328676	0.166923	-0.309355	0.385418	2.99419	49.3877	5.35737e-08	8.94394e-07
S1pr3	5	0.961631	1.08843	0.638283	0.713872	0.52398	1.19621	0.812163	0.827914	3.87046	49.367	5.40661e-08	9.01257e-07
2700097O09Rik	8	-0.776611	-0.866211	-1.02424	-1.13301	-1.22768	-2.43484	-1.1489	-0.703789	1.3486	49.3239	5.51062e-08	9.16038e-07
Sis	2	-0.312765	-0.22643	-1.4796	-1.60167	-0.611404	0.212347	-0.0413388	0.615671	5.08486	49.3095	5.5457e-08	9.20884e-07
Gm5814	6	-7.41801	-1.39968	-1.63878	-1.30992	-0.839805	2.24335	2.57156	1.02155	-1.09867	49.2881	5.59829e-08	9.28463e-07
Tmem182	9	1.21915	0.764683	0.545089	0.192869	-0.052184	0.60813	0.125753	0.0244645	1.36579	49.2356	5.72972e-08	9.47105e-07
Emp1	8	-0.446938	-0.863244	-0.720738	-0.982708	-0.886647	-0.89421	-0.339724	-1.09397	10.1806	49.2331	5.73604e-08	9.47105e-07
P2rx1	3	0.932962	0.878996	0.588023	0.68312	0.079348	-0.963381	-0.103226	0.518727	1.01274	49.2264	5.75305e-08	9.47105e-07
Mkx	7	-0.567347	-0.556326	-1.01279	-0.702055	-0.443329	-0.825374	-0.553667	-0.265345	3.27561	49.2249	5.75679e-08	9.47105e-07
Akr1c19	2	-0.427617	-0.712576	-0.861588	-0.97455	-0.423168	0.0876097	-0.0726838	-0.282981	7.76799	49.2242	5.75851e-08	9.47105e-07
Cnr1	6	0.733259	0.624391	-0.010337	0.294209	0.605208	1.19391	1.34242	0.778442	2.50928	49.2051	5.8075e-08	9.54151e-07
Bin2	1	0.30424	0.748769	1.09523	1.07697	1.03515	0.750933	0.1506	0.782083	1.79298	49.1767	5.8808e-08	9.65172e-07
Hrh1	3	-0.0470614	-0.236794	0.119714	0.267325	0.401281	-0.757052	-0.390025	-0.259116	3.59855	49.0947	6.09758e-08	9.98639e-07
Etnppl	3	1.40269	0.537613	1.14175	0.717854	0.423393	0.408046	0.246444	0.320186	0.889208	49.0867	6.11918e-08	1.00112e-06
Cst6	1	-0.103176	0.63663	1.07218	0.908195	0.8326	0.771159	0.74576	0.479033	2.64965	49.0767	6.14603e-08	1.00446e-06
Slc35f1	9	0.952115	0.90304	0.171692	0.00452646	0.480944	0.00126339	0.959601	0.768058	1.30217	49.0723	6.15817e-08	1.00456e-06
S100a8	4	1.00908	2.94902	5.23486	4.38499	4.04524	6.172	2.4202	1.88094	1.04473	49.0717	6.15959e-08	1.00456e-06
Fndc5	7	-0.180797	-0.660902	-1.26947	-1.08916	-0.101595	-1.03488	-0.182168	-0.202856	3.15791	48.9985	6.36195e-08	1.03327e-06
Per1	6	-1.41415	-0.179481	-0.795686	-0.237415	0.427041	2.56524	0.723941	0.0261212	5.55797	48.9984	6.36224e-08	1.03327e-06
Myo7a	1	0.567222	0.672788	0.827839	0.785572	0.336231	0.431292	0.61537	0.326769	4.33964	48.8952	6.65875e-08	1.08029e-06
Hba-a2	5	-0.0278344	-0.487065	-0.17169	-0.437314	-0.443568	-0.0270124	-0.608095	1.21529	5.32801	48.8871	6.68257e-08	1.08302e-06
Arl4c	1	0.232524	0.669405	1.02275	0.998466	1.01004	0.681163	0.489141	0.826385	3.00469	48.8505	6.79134e-08	1.0995e-06
Muc13	4	0.175398	0.31264	0.755925	0.863331	0.674259	0.725657	0.699317	0.168748	11.1369	48.831	6.85016e-08	1.10787e-06
Fkbp11	9	0.55923	0.553405	0.261547	0.13087	-0.731533	0.0121061	0.169371	0.312829	3.63966	48.8116	6.90902e-08	1.11623e-06
Skap2	1	0.201525	0.364451	0.800225	0.903483	0.595612	0.378099	0.40826	0.407316	4.69102	48.7992	6.94677e-08	1.12116e-06
Hist2h2aa1	6	0.282551	0.475288	-0.338437	-1.07012	0.08008	0.803517	0.419465	0.376062	2.50013	48.7854	6.98926e-08	1.12685e-06
Gm43302	3	0.988869	1.09471	1.32373	1.56102	1.20129	0.344708	-0.545038	0.826735	3.96478	48.629	7.48849e-08	1.20483e-06
Angptl4	4	-0.143772	1.06421	0.948972	0.696632	0.264567	3.03825	1.27967	0.762287	4.0476	48.5988	7.58872e-08	1.21718e-06
Sprr2h	1	4.44172	1.99457	4.62951	3.39177	0.841101	5.23926	3.81957	0.565991	-2.41952	48.5988	7.58877e-08	1.21718e-06
Cry1	2	-0.958126	-0.948664	-0.40769	-0.311196	-0.256271	-0.358874	-0.0955143	-0.507442	4.14291	48.5811	7.64818e-08	1.22544e-06
Actg2	5	1.47384	1.40844	0.872276	0.969307	1.20818	1.24091	1.75904	1.66209	9.96135	48.5406	7.78591e-08	1.24623e-06
Atp2b4	5	0.47859	0.301666	-0.206948	0.00989589	0.248582	0.121631	0.982889	0.546328	7.08786	48.5339	7.80895e-08	1.24863e-06
Pira2	1	-0.220978	1.44496	1.20036	1.8787	1.1315	1.192	0.522275	0.729869	0.293103	48.5088	7.89572e-08	1.2612e-06
Jak3	1	0.155153	0.639812	0.984985	1.05362	0.554317	0.822445	0.233286	0.223192	4.64832	48.4917	7.95559e-08	1.26946e-06
Prmt6	2	-0.493122	-0.482943	-0.28593	-0.618136	-0.443087	0.0870153	-0.391142	-0.278433	3.95996	48.4828	7.98694e-08	1.27315e-06
Hkdc1	2	-0.381474	-0.685531	-0.863405	-0.825447	-0.448829	-0.267325	-0.0110199	-0.234422	6.92725	48.4559	8.08221e-08	1.28702e-06
Fat2	6	-0.641197	-0.783391	-0.768533	-0.786063	0.109896	-0.258154	0.950409	0.654631	-0.182369	48.3681	8.40111e-08	1.33506e-06
Arhgef19	7	-0.6537	-0.68097	-0.644356	-0.667752	-0.169878	-0.46686	-0.481345	-0.224882	5.67539	48.3011	8.65274e-08	1.37364e-06
Gzma	3	-0.334337	-0.59958	-0.363499	0.193819	0.400201	-0.640129	-0.965112	-0.959032	3.28773	48.2878	8.70369e-08	1.37972e-06
Eef1a2	4	0.954978	0.863018	0.400469	0.71812	0.906371	1.53991	1.17409	0.734166	4.30385	48.2864	8.70881e-08	1.37972e-06
Npc1	6	-0.0525085	0.0191209	0.0596013	0.0784987	0.361334	1.02525	0.783166	0.218025	5.98597	48.2789	8.73762e-08	1.38288e-06
Tpm2	6	0.762386	0.767989	0.25625	0.360428	0.794685	0.663528	1.07538	0.929552	8.96778	48.258	8.81852e-08	1.39426e-06
Uchl1	6	0.593375	0.520021	-0.0747104	0.212214	0.513527	0.647839	0.589985	0.450467	5.10671	48.2116	9.00058e-08	1.4216e-06
Kit	2	-0.176584	-0.393238	-0.68215	-0.459898	-0.0664354	-0.288667	-0.244836	-0.0415574	6.76331	48.1835	9.1128e-08	1.43786e-06
Msc	4	0.592571	0.544355	1.3817	1.61715	1.38519	2.43019	0.874035	1.2979	1.0535	48.1729	9.15543e-08	1.44312e-06
Spock2	6	0.692074	0.4022	-0.0735025	0.331011	0.378498	1.33246	1.18099	0.455367	4.67651	48.1686	9.17259e-08	1.44436e-06
Elk3	1	0.378954	0.820259	0.712197	0.670643	0.605098	0.533361	0.141791	0.469103	4.33835	48.1524	9.23843e-08	1.45325e-06
Ankrd1	5	2.62779	2.77712	2.70212	3.48712	1.96143	1.96317	1.70475	2.23199	0.0970778	48.0981	9.462e-08	1.48691e-06
Mcc	6	-0.228877	-0.286117	-0.281559	-0.22157	0.0224492	0.0996351	0.155026	0.602878	4.37065	48.0866	9.51012e-08	1.49296e-06
Map3k6	4	0.123925	0.264699	0.635375	0.509605	0.320869	2.48421	0.616259	0.480564	3.35476	48.0807	9.53482e-08	1.49533e-06
Mmp17	9	0.622315	0.60115	-0.0281967	0.154274	0.138903	-0.0680965	0.521889	0.295971	4.77003	48.0754	9.55694e-08	1.49729e-06
Bcl2a1b	1	1.3104	1.51421	2.35404	2.35073	2.10363	1.72066	0.925029	2.01041	1.90625	47.9954	9.89962e-08	1.54785e-06
Apol11b	8	0.397459	0.263515	-0.399371	0.287879	-0.571477	-4.22626	-2.39521	-0.255932	-0.554855	47.9844	9.94756e-08	1.55378e-06
Dok7	7	-0.768748	-0.581524	-1.26093	-0.82928	-0.877181	-0.924256	-1.16939	-0.324935	2.12867	47.952	1.00904e-07	1.57451e-06
Nfe2	1	2.9496	2.33736	3.2512	3.71266	3.13504	3.32087	1.84504	2.66841	-1.05576	47.87	1.04611e-07	1.62908e-06
Myof	4	0.548113	0.550982	0.888782	0.88944	0.557892	0.848213	0.826789	0.590007	5.87474	47.8063	1.07586e-07	1.67373e-06
Emid1	5	-0.0903708	0.010794	0.203989	0.414894	0.850382	-0.534997	0.208723	0.90094	4.21005	47.7999	1.07888e-07	1.67675e-06
Ccr4	1	1.18898	2.11766	2.86255	3.36629	3.13679	3.21271	1.99914	2.70089	-0.667458	47.7893	1.08396e-07	1.68295e-06
Cryab	6	0.42616	0.40776	0.229748	0.423381	0.414871	0.248352	0.908841	0.650904	4.89407	47.7761	1.09024e-07	1.69102e-06
Bcl2a1a	3	1.35447	1.06422	2.07357	1.98374	1.18454	0.627146	-0.535752	0.667011	0.0411896	47.7678	1.09426e-07	1.69556e-06
Shh	7	-0.307734	-0.0447623	-1.30028	-0.99038	-0.0727722	-0.686251	-0.497381	0.16945	1.40462	47.7016	1.12659e-07	1.74045e-06
Ikzf3	3	0.332797	-0.00378179	0.596865	0.696007	0.988376	-0.368175	-0.258328	0.494987	1.50141	47.6709	1.1419e-07	1.76194e-06
Marveld1	6	0.0454512	-0.0125804	-0.357785	-0.141686	0.31014	0.265439	0.658129	0.419911	6.34995	47.6691	1.14278e-07	1.76194e-06
Bean1	9	0.574051	0.597984	0.602509	0.755858	0.699537	-0.283201	0.219546	0.928271	3.01559	47.6536	1.15062e-07	1.77227e-06
Fcgbp	6	0.282614	0.191746	0.257164	0.151076	0.750915	1.90666	1.91172	0.480052	11.7635	47.6182	1.16867e-07	1.79437e-06
Trafd1	1	0.174055	0.249873	0.53519	0.588337	0.51773	0.207481	-0.111512	0.296274	6.09548	47.6164	1.16959e-07	1.79437e-06
Clca3a2	1	-0.605766	0.624267	0.597675	0.410647	-0.762719	0.249278	0.128692	-0.24661	0.450663	47.5945	1.18093e-07	1.80998e-06
Shank1	6	0.3529	0.291849	-0.607861	-0.342534	-0.112356	0.108241	0.670872	0.194866	2.106	47.5646	1.19651e-07	1.83025e-06
Spink1	4	0.166271	0.793027	2.2438	2.27407	2.46436	2.35226	1.80454	1.60437	5.19622	47.4626	1.2514e-07	1.91233e-06
Tppp3	6	-0.144624	-0.373626	-0.352263	-0.0555339	0.81951	0.0596097	0.898899	1.016	6.24824	47.3094	1.33858e-07	2.04152e-06
Irf2bp1	2	-0.389663	-0.211526	-0.632215	-0.628636	-0.486771	0.0533804	-0.268854	-0.502872	6.71571	47.2891	1.35058e-07	2.05579e-06
Clec9a	1	0.102373	0.156396	1.10136	0.820959	1.35655	-0.0309074	-0.0733814	0.489173	0.292669	47.2661	1.36427e-07	2.0746e-06
C130050O18Rik	4	0.870069	1.76496	2.17255	1.734	1.57582	2.66083	1.83341	1.60617	0.290426	47.2592	1.36843e-07	2.07888e-06
Col3a1	5	0.807618	1.36078	1.56145	1.68037	1.24675	0.559794	0.989382	1.37542	9.8496	47.2543	1.37133e-07	2.08126e-06
Tnfrsf19	7	-0.363116	-0.521282	-1.14113	-1.16313	-0.959311	-1.45126	-0.49549	-0.652901	2.7093	47.2215	1.39128e-07	2.10947e-06
Klf10	4	0.347013	0.567498	0.292883	0.0873679	-0.386375	0.802082	0.400125	-0.420153	5.95254	47.2089	1.39899e-07	2.11909e-06
Dkk2	5	1.11585	1.28076	1.08203	1.32132	1.3541	0.642271	0.678399	2.10337	0.155677	47.1397	1.44218e-07	2.18238e-06
Hist1h3g	6	-0.240214	0.653334	-1.53088	-2.08478	-6.03842	2.81146	2.73082	-0.033058	-1.80533	47.1145	1.45817e-07	2.20229e-06
C1qa	1	0.491375	0.84662	1.17662	1.40978	1.02402	1.22343	0.431792	0.774202	6.5721	47.0428	1.50485e-07	2.27059e-06
Eya2	8	0.506567	0.545106	0.213905	0.00640488	-0.798911	-0.420848	-0.635824	-0.177472	2.44067	47.034	1.51063e-07	2.27709e-06
A4galt	1	0.437841	0.725165	0.719456	0.865573	0.634526	0.996248	0.101697	0.621929	4.22454	47.0217	1.51886e-07	2.28727e-06
Ereg	3	0.612744	1.56881	0.779202	1.14684	-0.206293	1.23557	0.39274	-0.235196	4.00429	47.0187	1.52087e-07	2.28808e-06
Nos1	6	1.33574	1.17331	0.711658	1.01747	0.868952	1.91185	1.95341	1.11464	4.33206	46.9844	1.54393e-07	2.32053e-06
Sema6b	4	0.279691	0.548443	0.47695	0.605849	0.22458	1.74578	0.344914	0.41749	4.00026	46.8986	1.60319e-07	2.40727e-06
Il2rb	1	0.269077	0.356052	0.726626	0.898749	1.11644	0.790656	0.0846707	0.420559	2.76928	46.8829	1.61426e-07	2.42084e-06
Dmbt1	1	0.453473	0.56123	1.01841	0.932758	0.40744	1.04948	0.907294	-0.24748	13.2115	46.8576	1.63231e-07	2.4439e-06
Gml	6	0.225173	-1.85846	2.70052	2.06143	0.598313	6.18386	2.7326	0.748495	-2.2295	46.83	1.65218e-07	2.47127e-06
Nsg1	6	0.884206	0.969853	0.571424	0.862989	0.839556	1.23304	1.00294	0.945269	3.59085	46.7632	1.70129e-07	2.53983e-06
Gsdma	6	-0.529295	-0.171107	-0.178702	-0.128807	0.180992	0.120716	0.491727	0.893611	1.58425	46.7445	1.71532e-07	2.55586e-06
Itgam	1	0.594824	1.35257	1.45423	1.43224	0.671247	1.93894	0.463315	0.19539	3.53453	46.7263	1.72907e-07	2.57388e-06
Aoah	1	0.998162	1.31524	1.68456	1.74285	1.41318	1.82953	0.708908	0.930665	1.62312	46.7219	1.73242e-07	2.57639e-06
Gm11627	7	-0.396225	-0.761856	-0.812518	-0.523514	-0.235954	-2.12675	-0.00508264	-0.0218904	0.437013	46.7072	1.74362e-07	2.59057e-06
Stil	6	0.353628	0.956673	1.10827	0.890643	0.394294	1.74943	1.29184	1.18319	2.55037	46.6992	1.74973e-07	2.59468e-06
Hmox1	1	0.39332	0.831047	1.06641	0.874054	0.551089	1.33315	0.473246	0.80985	3.30935	46.6923	1.75501e-07	2.59841e-06
Scgb2b17	7	-0.771377	-0.261762	-1.66282	-1.69332	-1.81314	-1.94433	-1.4594	-0.155994	-0.563729	46.6915	1.75565e-07	2.59841e-06
Fgf10	1	0.480445	1.28668	1.17422	1.45591	0.514738	0.965855	0.37413	0.681633	1.46338	46.6894	1.75727e-07	2.59841e-06
Nkg7	3	-0.104155	-0.253175	0.147372	0.223773	0.901024	-0.359788	-0.241335	-0.172957	1.66509	46.6843	1.76121e-07	2.60177e-06
Pcdhac2	5	1.11092	0.643041	-0.242177	0.286805	0.200394	0.841875	0.715918	-0.132229	0.752932	46.6745	1.76879e-07	2.61048e-06
Cd180	3	1.04886	0.754022	1.10508	0.749314	1.13917	-0.0588268	0.0604225	1.03772	1.07192	46.6483	1.78922e-07	2.63812e-06
Asic2	6	0.824866	0.690696	0.102913	0.321867	0.646001	1.44753	1.26523	0.67445	2.07973	46.6404	1.79542e-07	2.64476e-06
Peli2	2	0.00778092	-0.256892	-0.813142	-0.586021	-0.321697	-0.057082	-0.165394	-0.169447	4.60066	46.6327	1.80155e-07	2.65127e-06
Rbp4	8	0.113582	-0.0845964	-0.716238	-0.488561	-0.780676	-1.053	-0.768042	-0.0235308	4.36495	46.5953	1.83131e-07	2.6909e-06
Lat2	1	0.639268	0.618436	0.960916	1.32185	0.9844	0.345452	0.104702	0.739131	1.28189	46.5538	1.86492e-07	2.73197e-06
Arhgap36	6	1.63961	0.477136	0.608382	-0.105247	0.696623	1.35152	1.39049	1.34333	-0.165694	46.5299	1.88462e-07	2.75264e-06
Ifi203	1	0.374792	0.44077	0.825974	1.16382	0.966021	0.409593	-0.108689	0.586511	2.23415	46.48	1.92624e-07	2.81079e-06
Fst	5	0.725257	1.16525	0.852779	0.840104	0.472824	1.4587	0.783387	0.800882	3.13829	46.4754	1.93016e-07	2.81387e-06
Car1	7	-0.338224	-0.551666	-0.990257	-1.39097	-1.23585	-1.11667	-0.765426	-1.05313	12.8174	46.4419	1.95866e-07	2.84805e-06
Sec61b	5	0.297919	0.501018	0.595984	0.556874	0.220232	0.234568	0.390797	0.359305	6.54358	46.4414	1.95911e-07	2.84805e-06
Smpdl3b	4	0.0993146	0.684851	0.611251	0.52428	-0.153078	1.24251	0.481496	-0.0257714	3.19336	46.4273	1.97124e-07	2.86299e-06
Cacna1c	6	0.281693	0.0547449	-0.411394	-0.289673	-0.00729334	0.340668	0.683309	0.206845	4.21678	46.3487	2.04038e-07	2.96065e-06
Nefl	7	0.427091	-0.124842	-0.736027	-0.793264	-0.510907	-1.14541	0.268506	-0.627636	3.11865	46.3173	2.06862e-07	2.99882e-06
Nsdhl	9	0.605784	0.421277	0.57768	0.360359	0.0650711	-0.105076	0.48287	0.177242	5.41957	46.268	2.11375e-07	3.06139e-06
Zg16	6	0.402066	0.130541	0.230442	0.175853	1.05506	1.55762	1.86112	0.887049	11.2344	46.2458	2.1344e-07	3.08554e-06
Tspan3	7	0.0250765	-0.237233	-0.682382	-0.715343	-0.610441	-0.853381	-0.306167	-0.417123	8.58638	46.2431	2.13693e-07	3.08632e-06
Aadac	7	-0.379258	-0.824251	-0.970044	-1.3464	-1.57988	-1.67475	-0.85669	-0.975743	3.95471	46.2399	2.13995e-07	3.08781e-06
Bcl3	3	-0.125532	0.542341	0.0435619	0.0320949	-0.583514	0.301444	-0.520641	-0.769989	6.21832	46.2227	2.15616e-07	3.10831e-06
Sybu	7	-0.00787988	-0.739712	-0.880177	-0.598576	-0.266284	-0.99677	-0.565408	0.134357	3.20486	46.2169	2.16164e-07	3.11332e-06
Gpsm3	1	0.348854	0.848862	1.05746	1.03407	0.998529	0.876435	0.347128	0.747689	3.1475	46.2009	2.17681e-07	3.13227e-06
Enpp2	6	-0.521861	-0.429102	-0.646641	-0.147637	0.160403	0.652555	-0.161559	0.584354	4.28393	46.1595	2.21664e-07	3.18368e-06
Kif5a	6	0.745208	0.686995	0.273233	0.572988	0.583194	1.51263	1.37006	0.782277	3.41535	46.1153	2.25994e-07	3.23987e-06
Gja5	8	0.854511	0.918285	0.243731	0.116624	-0.816209	-1.31603	-0.16348	-0.3188	1.93657	46.0975	2.27764e-07	3.26223e-06
Psmb8	3	0.5457	0.645371	0.764327	0.905765	0.657603	0.0737961	-0.289959	-0.0179396	6.65694	46.09	2.2852e-07	3.26886e-06
Hsd17b7	9	0.786299	0.436956	0.382082	0.119671	0.0718034	-0.0609079	0.610047	0.539559	4.58572	46.0867	2.28843e-07	3.26886e-06
Gpnmb	4	0.732996	1.44232	2.28854	2.75409	2.68723	3.13962	2.85147	2.78638	3.21275	46.0866	2.28858e-07	3.26886e-06
Wfdc21	3	-0.166291	1.43151	1.38601	-0.342825	-2.01101	1.13993	0.21045	-1.34795	-1.73109	45.9997	2.37732e-07	3.38937e-06
Slc16a7	7	-0.0188875	-0.285516	-0.914127	-0.470677	-0.263616	-0.790668	-0.157531	0.087212	2.65703	45.9825	2.39527e-07	3.41183e-06
Fkbp4	7	-0.585712	-0.436445	-0.398542	-0.409551	-0.625847	-0.42003	-0.272021	-0.414593	8.43845	45.9723	2.406e-07	3.42398e-06
Cd3d	3	-0.584169	-0.329646	-0.319585	-0.0541789	0.252354	-1.01035	-1.06481	-0.489152	1.56066	45.941	2.43921e-07	3.46805e-06
Tmem176a	1	0.530229	0.888176	0.818146	0.872018	0.437595	0.964099	0.389127	0.363958	6.98995	45.9318	2.44905e-07	3.47887e-06
Hk2	1	0.603065	0.714593	0.919772	0.777225	0.441895	0.940817	0.791041	-0.0388661	7.47557	45.9278	2.4533e-07	3.48172e-06
Nek2	9	0.403761	0.717616	0.261722	-0.183693	-0.991016	0.257771	0.0588974	-0.100285	4.87734	45.9241	2.4573e-07	3.48421e-06
Mov10	4	0.180552	0.393556	1.13696	1.2328	1.5157	1.97684	1.17867	0.530167	5.55538	45.9105	2.47198e-07	3.50183e-06
Adam12	1	0.407568	1.18993	2.30705	1.92352	1.87229	0.697765	1.16724	1.78359	0.752773	45.9084	2.47425e-07	3.50185e-06
Pgd	1	0.330137	0.319507	0.627397	0.386944	0.132978	0.367709	0.326314	-0.0683594	8.6928	45.8945	2.48928e-07	3.5199e-06
Havcr2	1	1.0253	1.12032	1.71247	1.98048	1.7478	0.874151	0.657127	1.34174	0.11786	45.8847	2.50004e-07	3.5319e-06
Chrna3	6	0.807024	0.771649	0.256266	0.626349	0.539204	1.06811	1.20256	0.643091	2.88719	45.8363	2.55355e-07	3.60422e-06
Tm7sf2	9	0.535531	0.185857	0.0640539	0.0188995	-0.289442	-0.659439	0.156359	0.109122	4.85614	45.8107	2.58228e-07	3.63815e-06
Slc26a2	7	-0.38391	-0.504645	-0.768052	-0.819379	-0.630252	-0.751153	-0.242788	-0.54796	8.7338	45.7936	2.60164e-07	3.66187e-06
Gm3636	5	0.397837	-0.196062	1.23415	0.243464	2.41262	-2.79217	2.46448	2.51583	-1.44316	45.7917	2.60383e-07	3.66187e-06
Iyd	2	-0.0844648	0.131298	-0.919679	-0.900992	-0.901932	-0.0419305	-0.1424	0.0880972	2.85614	45.7643	2.63518e-07	3.69926e-06
Trim12a	1	0.138764	0.103128	0.546326	0.578573	0.748244	0.0975047	0.0567955	0.320867	3.96192	45.7491	2.65284e-07	3.72068e-06
Rgs13	6	0.221474	-0.149807	-0.677514	-0.316247	0.408057	0.233824	0.186663	0.638564	1.73227	45.7383	2.66541e-07	3.73257e-06
Cd300e	8	2.30493	0.856936	0.594948	0.411799	0.435836	-1.71901	-0.686854	0.165249	-0.921878	45.7363	2.66772e-07	3.73257e-06
Tfrc	2	-0.68831	-0.479937	0.294636	-0.0962018	-0.786212	0.260128	-0.640624	-0.878132	6.49719	45.7342	2.67014e-07	3.73257e-06
Ticam2	1	-0.229942	0.666101	1.30571	1.50343	0.706315	0.462093	-0.168594	0.936279	-0.0697132	45.7335	2.67093e-07	3.73257e-06
Cdk1	9	0.227254	0.662067	0.296032	-0.148787	-0.750665	0.194304	0.026593	0.321039	4.56445	45.7308	2.6741e-07	3.73365e-06
Tcf24	5	0.540109	1.04002	1.02149	0.591438	0.144067	1.1607	0.934833	0.431297	2.18401	45.6703	2.74584e-07	3.83036e-06
Krt27	3	-1.3639	0.101717	0.706732	-0.124029	-0.312177	-2.3412	0.0646781	-0.310284	-0.852961	45.6329	2.79106e-07	3.88994e-06
Pcp4l1	6	0.823873	0.791048	0.469349	0.592142	0.834447	0.605963	1.30521	1.16244	6.60874	45.6245	2.80144e-07	3.8977e-06
Thbs4	6	-0.147265	-0.048431	-0.111402	-0.0080167	0.00331171	1.41771	0.722673	0.411634	4.23268	45.6243	2.80165e-07	3.8977e-06
Kif1a	6	0.659234	0.550519	0.139294	0.252961	0.420548	1.43065	1.35324	0.770816	3.93954	45.6067	2.82329e-07	3.9243e-06
Card9	1	0.295398	0.723502	1.51791	1.81086	1.38586	1.35709	0.241452	1.11775	0.0474443	45.5988	2.83299e-07	3.93426e-06
Rdh1	8	0.0668286	0.158251	-0.396334	-0.583312	-1.30891	-1.05512	-0.703315	-0.94401	3.05468	45.5725	2.86577e-07	3.97267e-06
Flot1	1	0.301552	0.531587	0.446317	0.427535	0.216948	0.629518	0.212854	0.242258	5.97349	45.5658	2.87422e-07	3.98081e-06
Gpr17	2	-1.04655	-1.52363	-1.55711	-2.49727	-1.32346	-1.52007	-0.19431	-1.25685	-0.798215	45.5638	2.87677e-07	3.98081e-06
Rbm3	8	0.289667	0.25475	0.035193	-0.209159	-0.288345	0.704728	-0.259623	-0.194367	7.62387	45.523	2.92845e-07	4.04512e-06
Krt84	8	-1.17155	-1.0355	-1.36774	-0.957676	-0.846061	-0.241211	-1.82397	-0.702387	1.43529	45.3815	3.11522e-07	4.29928e-06
Lama1	4	0.697617	1.41374	1.93978	1.81324	0.850045	2.43349	1.24721	0.806872	1.89583	45.3662	3.13623e-07	4.3243e-06
Thrsp	7	-0.525152	-2.52329	-3.30832	-2.87573	-2.98056	-3.89711	-2.13355	-0.737909	3.18325	45.3382	3.17481e-07	4.36987e-06
Lrat	7	0.195211	-0.731146	-0.700666	-0.579024	0.246597	-0.895642	0.234852	0.408013	3.02133	45.3304	3.18563e-07	4.38087e-06
Wnt4	3	0.655014	0.806901	0.371596	0.414688	0.371876	-0.575203	-0.362669	0.656485	3.44006	45.3183	3.20248e-07	4.3991e-06
Hoxa5	6	0.481855	0.651374	0.277522	0.674491	1.18208	1.18991	1.43973	1.3098	2.9214	45.3054	3.22055e-07	4.41717e-06
Pla1a	4	0.747431	1.19621	1.4779	1.7627	1.29538	2.81572	1.34585	1.30178	1.15839	45.2822	3.25339e-07	4.45827e-06
Hist1h2an	8	-8.78871	-8.40641	-7.06105	-9.62501	-6.58139	-8.83209	-9.29961	-14.2045	-1.86114	45.269	3.27221e-07	4.47886e-06
H2-Q6	3	0.217844	0.502457	0.869937	1.17054	0.766416	0.197278	-0.802582	0.410526	4.79096	45.2395	3.31457e-07	4.53011e-06
Tmem140	1	0.778594	0.527309	1.26012	1.22679	1.39384	0.577074	0.680608	1.10347	4.76358	45.1776	3.4054e-07	4.64199e-06
Slc4a3	5	0.448255	0.504206	-0.0196471	0.230796	0.385529	0.0777687	0.720156	0.620015	3.52155	45.1706	3.41594e-07	4.65228e-06
Ly6g6e	8	0.563135	0.377276	0.110613	-0.222463	-0.773637	-0.973191	-0.877752	-0.613738	2.00016	45.1366	3.46702e-07	4.7177e-06
Malrd1	6	-0.289434	-0.600477	-0.647069	-0.408173	0.000594342	0.564243	0.499341	-0.291874	5.15516	45.1275	3.48085e-07	4.73237e-06
Gpr34	5	-0.196133	-0.197384	0.204318	0.300879	0.658446	-0.972963	-0.101661	0.537133	1.08302	45.105	3.51509e-07	4.77475e-06
Hpdl	2	-0.948344	-0.479667	-0.553035	-0.659399	-0.694689	0.68538	-0.160327	-0.874365	3.23209	44.9973	3.6843e-07	4.99398e-06
Ly6e	1	0.539637	0.750283	0.674832	0.838138	0.489528	0.397354	0.248082	0.453575	8.66033	44.9962	3.68614e-07	4.99398e-06
Rnf43	6	-0.271596	-0.409883	-0.362884	-0.677908	0.0369257	0.203602	0.318472	0.147678	5.29893	44.9484	3.76373e-07	5.09465e-06
Serpina3f	1	1.71513	2.84306	4.32031	4.57362	3.55828	4.73384	1.23856	2.94912	1.05829	44.9287	3.79634e-07	5.13432e-06
Igfbp3	6	-0.159884	-0.253067	-0.291294	0.180816	0.804975	0.963825	-0.245371	0.528882	6.0178	44.8764	3.88382e-07	5.24032e-06
Mkrn2os	1	0.071439	-0.13122	0.589264	0.439396	0.384772	-0.0264948	-0.0724792	0.0302727	5.50981	44.8758	3.88484e-07	5.24032e-06
Ltb4r1	4	0.10933	0.810933	1.54561	0.931192	0.922538	1.60265	0.572701	0.691335	0.492976	44.8231	3.97529e-07	5.35767e-06
Kmo	3	0.114208	0.619792	0.898152	1.08492	0.616522	-0.37597	-0.472437	0.507738	0.807128	44.8059	4.00526e-07	5.39338e-06
Gpr141	1	0.772282	0.922118	1.57499	1.70793	1.44357	1.81963	0.386014	0.508287	-0.228795	44.8038	4.00887e-07	5.39356e-06
Gramd1a	6	-0.277578	-0.0811509	0.129486	0.221277	0.627461	0.940187	0.0839328	0.69409	3.36667	44.7638	4.07948e-07	5.48381e-06
Hoxb3	6	-0.477957	-0.498947	0.0164347	-0.377214	0.334275	0.678181	0.0237825	0.591328	4.52594	44.7342	4.13235e-07	5.55007e-06
Hist1h4h	5	0.399684	0.458177	-0.159717	0.881199	0.671957	0.710598	1.22226	1.65117	0.603205	44.7309	4.13835e-07	5.55333e-06
Was	1	0.513698	0.568205	0.98355	0.993003	0.957049	0.653203	-0.035487	0.495674	2.15375	44.7287	4.14239e-07	5.55396e-06
Grrp1	6	0.533223	1.14161	0.765553	0.918621	0.739638	2.6791	0.975548	1.2937	1.90718	44.6972	4.19954e-07	5.62087e-06
Slc7a5	8	0.0366105	0.032979	-0.104474	-0.133788	-0.665901	0.344933	-0.518796	-0.276076	5.0146	44.6829	4.22579e-07	5.64355e-06
Muc2	2	0.63739	0.219514	-0.569308	-0.436026	-0.482941	0.255141	0.677682	-0.591118	12.0045	44.6814	4.22866e-07	5.64355e-06
Sele	3	2.44895	3.12695	3.02244	2.92009	0.235471	2.09802	1.23195	0.844073	-1.86434	44.6801	4.23103e-07	5.64355e-06
Tmem253	3	0.45192	0.779165	0.59853	0.0506397	-0.296193	0.191801	0.184426	-0.329597	4.28761	44.5148	4.54722e-07	6.04971e-06
Diaph3	9	0.25311	0.686927	0.378908	0.00505966	-0.654549	0.425085	0.120824	0.0028591	2.44801	44.5088	4.55902e-07	6.06022e-06
Rnf11	7	-0.2789	-0.239342	-0.746688	-0.56763	-0.629269	-0.724914	-0.21828	-0.506345	6.55656	44.4909	4.59467e-07	6.09968e-06
Efemp2	5	0.746087	1.05889	0.826001	0.901268	0.563605	0.493128	0.75119	0.604758	4.73303	44.488	4.60049e-07	6.09968e-06
Adamts1	4	0.503294	1.44069	0.471171	0.969247	0.260553	2.47216	0.658413	0.591903	4.22686	44.4743	4.62804e-07	6.13096e-06
Tmf1	8	-0.410966	-0.410512	-0.0474302	-0.118962	0.0298491	-1.1041	-0.946591	0.340625	5.4001	44.4632	4.65046e-07	6.15541e-06
Cilp	5	0.608456	0.669871	1.27448	1.62024	1.33892	0.445015	0.661824	1.83429	4.2994	44.4335	4.71112e-07	6.22509e-06
Hsph1	8	-1.61424	-1.2306	-1.23095	-1.02499	-1.11103	-1.12568	-0.957759	-1.21368	5.0869	44.3947	4.79143e-07	6.32583e-06
Ngfr	9	1.02357	0.960267	0.273928	0.412018	0.230223	0.386578	0.27774	0.527535	3.46002	44.3797	4.82271e-07	6.36172e-06
Plek2	8	-0.150632	-0.25527	-0.0782962	-0.381372	-0.756436	-0.637736	-0.37614	-0.995306	5.42007	44.3523	4.88074e-07	6.4328e-06
Ttbk2	7	-0.0348217	-0.347543	-0.533776	-0.252632	-0.250826	-0.724997	0.163306	-0.152737	3.58481	44.3044	4.98365e-07	6.56287e-06
Fbxo31	6	-0.0371818	-0.0573014	-0.0446626	-0.115502	0.0803751	0.963729	0.426278	0.135965	5.49655	44.2932	5.00797e-07	6.5893e-06
Fut2	3	0.280046	0.379897	0.632641	0.649205	-0.184795	0.420972	-0.298462	-0.261878	8.35003	44.2801	5.03648e-07	6.6212e-06
Abca2	6	0.217181	0.212537	-0.137308	0.0402181	0.0650739	0.415278	0.717265	0.395581	4.36658	44.2764	5.04474e-07	6.62645e-06
Hs6st1	4	-0.188238	0.126566	0.0965557	0.120669	-0.10429	0.615633	0.0378518	-0.387128	7.30082	44.2703	5.05813e-07	6.63842e-06
Tlx2	2	0.186754	0.107948	-0.943295	-0.699447	-0.261084	0.177396	0.189487	-0.0650113	1.69836	44.2519	5.09875e-07	6.68608e-06
Gpx3	4	0.177155	0.47878	0.45818	0.596113	0.294109	1.41232	0.124298	0.263667	7.02844	44.2266	5.15529e-07	6.75452e-06
Adam23	9	0.839174	0.715135	0.112523	0.253118	0.0699732	0.559566	0.352741	0.452928	4.19876	44.1374	5.35936e-07	7.01597e-06
Tacc3	9	0.251813	0.7682	0.428473	0.100141	-0.74517	0.174369	-0.179854	0.155042	4.82837	44.1277	5.38208e-07	7.03978e-06
Nlrx1	4	0.390793	0.332694	0.987859	0.907512	0.604471	1.04984	0.452954	0.376999	5.06587	44.1003	5.44653e-07	7.10612e-06
Cd83	5	0.352923	-0.115653	0.0834091	0.413533	0.940407	-0.6115	-0.130082	0.79572	3.2619	44.0977	5.45271e-07	7.10821e-06
Phf1	2	-0.475156	-0.612879	-0.358234	-0.124352	0.15088	0.142899	-0.307217	0.202114	4.65738	44.0583	5.54716e-07	7.21921e-06
Mamdc2	2	-0.496831	-0.595118	-0.748726	-0.365957	0.359174	-0.432756	0.0136364	0.239453	3.7181	44.056	5.55266e-07	7.22032e-06
BC025446	1	0.20304	0.530933	1.72379	1.68868	1.40183	1.53332	0.818857	0.9746	3.74537	44.0381	5.59601e-07	7.2706e-06
Ugt1a8	6	1.70364	0.798269	3.47125	1.67851	1.77441	5.72741	4.86049	2.09293	-1.72107	44.0338	5.6066e-07	7.27826e-06
Tcf23	2	-0.0999088	-0.31771	-0.496854	-0.876345	-0.659528	0.62518	-0.155741	-0.428348	2.19993	44.0206	5.63889e-07	7.31065e-06
Ddit4	4	0.508166	0.649753	1.14159	1.10688	1.2019	2.11764	1.26448	0.759837	6.20315	44.0197	5.64096e-07	7.31065e-06
C5ar1	4	0.447686	0.853803	1.06439	1.28731	0.84772	1.96383	0.419159	0.691199	3.45435	44.0106	5.66332e-07	7.3335e-06
Ggt5	4	0.397913	1.09771	1.08638	1.19186	0.86711	2.07101	0.500588	0.797738	4.22424	44.0033	5.68147e-07	7.35087e-06
Slc7a14	6	0.637982	0.316135	-0.140208	0.251141	0.102373	1.04556	1.2878	0.34229	2.50047	43.9081	5.92172e-07	7.65535e-06
Mt2	4	-0.704016	0.695686	1.25328	0.939319	1.7129	3.45911	1.54644	1.24427	5.84284	43.8905	5.967e-07	7.70745e-06
Ccnb1	9	0.16325	0.539204	0.146126	-0.360471	-1.17095	-0.0643132	-0.179648	-0.119066	4.76185	43.8383	6.10415e-07	7.87259e-06
Fas	1	0.353512	0.466466	0.940913	1.01769	0.975135	0.72537	0.230469	0.594522	3.41922	43.838	6.10498e-07	7.87259e-06
Slc2a5	7	-0.123798	-0.0819341	-0.823043	-0.829531	-0.921962	0.0504353	-0.661905	-0.29617	2.97977	43.7858	6.24498e-07	8.03976e-06
Myl9	6	0.606121	0.589309	0.0815814	0.249712	0.597559	0.416635	0.806479	0.673439	9.44506	43.7807	6.25887e-07	8.05098e-06
2010003K11Rik	8	-0.939538	-1.40593	-1.04666	-1.33851	-1.27824	-1.92742	-1.06303	-1.40143	3.13992	43.7502	6.34245e-07	8.15173e-06
Kcnip1	6	0.410568	0.537542	-0.262131	0.00457825	0.308698	-0.149139	0.58681	0.236254	3.16558	43.7318	6.39338e-07	8.21039e-06
Angptl2	7	-0.492124	-0.549503	-0.600488	-0.30414	0.0572542	-1.57268	-0.610293	-0.128156	5.41294	43.7265	6.40822e-07	8.22265e-06
Crocc2	1	0.476285	1.05543	2.88869	1.726	1.74863	2.77954	0.719522	1.60353	-1.34176	43.7191	6.4288e-07	8.24224e-06
Mad2l1	9	0.109148	0.449445	0.0133932	-0.401431	-0.915289	0.05384	-0.103117	-0.106736	4.1489	43.6637	6.5854e-07	8.4291e-06
Upk1a	7	-0.358851	-0.905858	-0.533305	-0.41827	-0.184458	-1.22907	-0.67084	0.12044	3.37118	43.6333	6.67314e-07	8.53436e-06
Rdh7	9	-0.323346	0.0837281	-1.84517	-1.32459	-1.53439	-1.55456	1.21378	-1.0442	-1.7937	43.5816	6.82474e-07	8.72106e-06
Astn1	6	0.778201	0.59825	-0.0884931	-0.0526382	0.355093	0.769114	0.88572	0.300459	2.1134	43.5539	6.9073e-07	8.81385e-06
Hist1h3d	8	-0.490289	0.149802	-1.17217	-1.67963	-1.22651	-7.29158	-0.765138	-0.193352	-1.52102	43.5534	6.90871e-07	8.81385e-06
Ifi44	3	0.553465	0.315097	0.99403	1.06964	1.01728	-0.629765	-0.172898	0.437255	1.28381	43.5402	6.94853e-07	8.85738e-06
Ccdc3	7	0.141461	-0.188395	-0.238295	-0.0563925	0.236037	-0.821463	-0.0419973	0.591778	4.24601	43.5341	6.96674e-07	8.87331e-06
Rasgrp1	4	0.351319	0.340655	1.18734	1.4031	1.81997	1.49132	0.925998	1.25715	1.54103	43.5313	6.97533e-07	8.87696e-06
Ahsa2	7	-0.709806	-0.695092	-0.580388	-0.569022	-0.490894	-1.06651	-0.488364	-0.491803	4.24676	43.5019	7.06516e-07	8.98392e-06
Pck1	2	-0.32459	-0.400995	-0.838046	-0.663863	-0.380713	-0.218048	-0.323249	-0.247589	7.70365	43.478	7.13868e-07	9.06257e-06
Hoxb4	2	-0.0734754	-0.201304	-0.735	-0.635154	-0.358748	0.0441258	0.186237	0.229442	2.43832	43.4572	7.20356e-07	9.13745e-06
Hdc	1	0.557254	1.3003	1.89748	1.40897	1.07619	2.2423	-0.0167472	0.508388	0.527342	43.4491	7.22874e-07	9.16192e-06
Pappa	6	-0.298385	-0.12386	-0.101966	-0.0272392	0.035806	2.75433	0.76802	0.205353	3.65523	43.4401	7.25724e-07	9.19053e-06
Casq2	5	0.319054	0.199155	-0.162153	-0.0707057	0.452146	-0.356821	0.424023	0.741474	3.10379	43.3787	7.45331e-07	9.42346e-06
Car11	8	0.42583	0.467416	-0.984361	-0.373869	-0.660641	-1.53499	-0.654364	-0.160379	2.06284	43.3646	7.49899e-07	9.4735e-06
Ahnak	2	0.0418317	-0.156649	-0.118146	-0.153862	-0.151101	0.303386	0.612756	-0.34596	8.78844	43.3614	7.50948e-07	9.47904e-06
Sirpb1b	1	1.35408	1.16784	3.25932	2.66416	3.268	2.80857	1.93375	1.88242	-1.27083	43.3386	7.58417e-07	9.56555e-06
Cd40	1	0.712032	0.622352	1.38048	1.30468	1.19714	1.05462	0.220306	1.20952	1.04961	43.3092	7.68157e-07	9.68053e-06
Nptx1	7	-0.690621	-1.29981	-1.30945	-1.30583	-0.46354	-1.78776	-0.621175	-0.457755	0.830033	43.2832	7.76887e-07	9.7826e-06
Cyp2c66	3	0.145227	0.393742	0.647604	0.305743	-0.0803473	-0.166984	-0.273082	-0.717213	3.10003	43.2447	7.89952e-07	9.931e-06
Mfap4	1	0.323443	0.317756	1.16516	1.40261	1.65842	0.443098	0.411547	1.16019	5.15578	43.225	7.96735e-07	1.00082e-05
Mt3	7	0.295189	0.066757	-0.57402	-0.4239	-0.786183	-0.628004	-0.510359	0.384751	4.02744	43.1801	8.12417e-07	1.01949e-05
Adgre1	1	0.245358	0.616591	1.2373	1.57806	1.39225	0.906791	0.612329	0.944448	4.44746	43.1787	8.12911e-07	1.01949e-05
Far2	8	-0.57903	-0.741945	-0.821158	-0.783136	-1.42201	-1.69216	-1.50135	-0.976648	3.72231	43.1637	8.18229e-07	1.02533e-05
Cks1b	9	0.150548	0.597948	0.456439	0.118198	-0.756348	0.189811	0.0524027	0.12585	3.3249	43.1609	8.19204e-07	1.02572e-05
2018-03-09	7	-0.308294	0.0617343	-0.942063	-0.701486	-0.686123	0.0724424	-0.36329	-0.559181	4.14269	43.156	8.20963e-07	1.0271e-05
Gbp3	3	0.426598	0.445767	0.634482	0.766762	0.355923	-0.27553	-0.910881	0.196196	3.62693	43.1335	8.29013e-07	1.03633e-05
Adgrg2	6	-0.350939	-0.188405	-0.928848	-0.755501	-0.437196	0.934243	0.307227	-0.0208233	0.778244	43.1214	8.33372e-07	1.04094e-05
Cxcl9	1	2.21711	2.55107	3.11367	3.33846	3.06815	1.56956	0.108117	2.22576	2.96305	43.1014	8.40621e-07	1.04915e-05
Gm26620	6	2.37788	2.93095	2.16766	-2.33352	2.15703	4.44755	1.85817	3.06714	-2.00843	43.0649	8.54054e-07	1.06506e-05
4931440F15Rik	7	-0.178378	-0.557373	-1.08723	-1.86131	-1.1831	-1.30889	-0.659684	-0.733909	1.95091	43.061	8.55485e-07	1.06599e-05
Slc22a17	6	0.634153	0.549436	-0.218395	0.098673	0.391257	1.1035	0.760296	0.520969	3.62752	43.0577	8.56721e-07	1.06668e-05
Tubb4a	5	0.968964	1.03658	0.320105	0.401323	0.34388	0.858616	1.14533	0.551386	4.15712	43.0155	8.72547e-07	1.08551e-05
Ube2l6	3	0.275733	0.203309	0.371242	0.409728	0.114941	-0.614611	-0.526923	-0.0375375	4.39865	42.9125	9.12383e-07	1.13416e-05
Bnc1	7	2.14206	-1.25247	-0.241612	0.0617617	-0.95737	-2.82573	1.42781	0.770078	-1.26132	42.899	9.17757e-07	1.13993e-05
Cdc25c	9	0.576943	0.552354	0.0672919	-0.270009	-0.999967	-0.320087	-0.358509	-0.138696	1.99067	42.897	9.18543e-07	1.13999e-05
Chil1	1	1.5202	2.3735	3.12375	2.52179	1.91651	2.96376	1.91292	1.50311	-0.745278	42.8871	9.22486e-07	1.14375e-05
Pcp4	7	0.136158	-0.137756	-0.869661	-0.737661	-0.240149	-1.33248	-0.0664863	-0.167447	5.38646	42.8854	9.23177e-07	1.14375e-05
Gmppb	8	-0.0585984	-0.0392785	0.0630154	-0.00629585	-0.656782	-0.35153	-0.440315	-0.434026	5.96982	42.8839	9.23778e-07	1.14375e-05
Slc5a9	4	0.11093	0.275057	1.33796	1.63433	0.858413	1.5134	0.415761	0.356271	4.50219	42.8583	9.34091e-07	1.15467e-05
Prss23	6	0.183556	-0.0939723	-0.749654	-0.80262	0.0557788	0.390386	0.293003	0.32961	6.7466	42.8399	9.41554e-07	1.16297e-05
Tlr12	1	0.239511	0.592499	1.14556	1.43507	1.38722	0.404389	0.483655	0.99317	2.60475	42.8289	9.46046e-07	1.16759e-05
Dner	6	0.862518	1.02972	0.419145	0.723299	0.918472	1.76487	1.69291	1.17655	2.04406	42.8153	9.51631e-07	1.17355e-05
Atp2b1	8	0.0788756	-0.110131	-0.897233	-0.987258	-0.931347	-0.767088	-0.396487	-1.12438	8.53863	42.7579	9.75635e-07	1.20125e-05
Fam83b	2	0.189239	-0.263924	0.157253	-0.133723	0.000167224	-0.0814445	0.62622	-0.302199	4.92687	42.7416	9.82524e-07	1.20781e-05
Slc16a6	4	-0.0894085	0.0670773	0.284732	-0.00423266	-0.382069	0.656785	-0.116619	-0.129981	3.32809	42.7225	9.90686e-07	1.21688e-05
Aspn	5	-0.309635	-0.35142	-0.39025	0.0924994	0.566844	-0.72706	-0.314916	0.452161	4.20732	42.6555	1.01985e-06	1.25073e-05
Hist1h3b	7	0.487671	0.548458	-5.02323	-0.279254	0.144086	-2.07822	0.113839	1.26324	-1.80395	42.5987	1.04528e-06	1.27989e-05
B3gnt7	8	-0.204258	0.253833	-0.079415	0.024644	-1.45147	-0.713093	-1.28438	-0.878831	5.42367	42.581	1.05332e-06	1.28872e-05
Odc1	2	-0.40641	-0.48543	-0.64712	-0.70562	-0.776676	-0.31895	-0.269681	-0.469238	7.71779	42.5315	1.07611e-06	1.31453e-05
Npas4	7	0.505121	-0.663848	-0.830675	-0.155471	-0.121556	-2.0698	0.546602	0.748714	-0.855603	42.5091	1.08659e-06	1.32421e-05
Ogn	8	0.0478345	-0.210713	-0.215928	0.0169288	0.540525	-0.911423	0.0511073	0.0664573	5.76293	42.4999	1.09095e-06	1.32848e-05
Caskin2	6	-0.594645	-0.383262	-0.440174	-0.315874	0.0112302	0.236104	-0.0666537	-0.282103	7.10148	42.4957	1.09292e-06	1.32983e-05
1700017B05Rik	4	0.11144	0.593933	0.436909	0.483308	0.24975	1.27551	0.765743	0.130988	5.06411	42.4895	1.09586e-06	1.33237e-05
Chrna6	5	1.88122	1.81335	2.37525	2.29935	3.69911	1.37049	3.70579	4.28747	-1.40566	42.4627	1.10866e-06	1.34582e-05
Coq10a	7	-0.186536	-0.276296	-0.623044	-0.50335	-0.222491	-0.427692	-0.262515	0.0279075	4.08131	42.459	1.1104e-06	1.34689e-05
Htr3a	1	0.761126	0.858316	0.506118	0.582174	0.584795	1.10564	0.525638	0.283473	2.84397	42.4193	1.12966e-06	1.36663e-05
Plxna2	8	-0.290268	-0.663388	-0.313776	-0.467803	-0.457612	-0.574199	-0.142705	-0.5559	5.45497	42.4182	1.13021e-06	1.36663e-05
Crlf1	9	0.663049	0.946191	-0.0479113	-0.0664954	-0.657309	0.271072	0.258569	0.629239	1.26756	42.4072	1.1356e-06	1.37209e-05
Susd1	1	0.0735341	0.52075	0.629312	0.825757	0.435915	0.588364	-0.000719659	-0.0544844	1.53234	42.3998	1.13927e-06	1.37545e-05
Cdkn3	9	0.0917542	0.174457	-0.447003	-0.929951	-1.75755	-1.18179	-0.878884	-0.819253	2.84233	42.3924	1.1429e-06	1.37876e-05
Sox12	7	-0.27041	-0.163793	-0.852832	-0.785702	-0.654633	-0.37167	-0.53746	-0.461211	3.64244	42.3738	1.15214e-06	1.38883e-05
Fxyd7	5	1.41652	1.34935	0.938439	0.67535	0.819641	1.22247	1.399	1.40928	0.772651	42.338	1.17013e-06	1.40942e-05
Omp	2	-0.710077	-0.659143	-0.118636	-0.314473	-0.0224529	-0.35515	-0.138995	-0.640767	2.51624	42.3337	1.17229e-06	1.41093e-05
Mia	7	0.393598	-0.0810905	-0.510518	-0.111612	-0.0954119	-0.756275	0.404316	0.971282	0.0996136	42.3269	1.17575e-06	1.41334e-05
Zhx2	3	-0.603069	-0.536964	-0.241405	-0.00478888	-0.033271	-0.619514	-0.578521	-0.346164	4.36225	42.3262	1.17611e-06	1.41334e-05
Hap1	6	0.651403	0.593624	0.185374	0.394589	0.560637	1.04196	0.49028	0.787892	3.27973	42.32	1.17927e-06	1.41603e-05
Mmab	9	0.446331	0.348305	0.146499	0.0655932	-0.234618	-0.59423	0.0259814	0.287817	4.19846	42.3156	1.18152e-06	1.41765e-05
Tspan4	8	-0.204022	0.0864947	-0.211565	-0.133164	-0.584466	0.478422	-0.809237	-0.551867	4.06414	42.3126	1.18304e-06	1.41837e-05
Tenm2	9	0.96768	0.674324	-0.492481	-0.35007	-0.0458419	0.171262	0.892806	0.0480718	0.344616	42.2985	1.19029e-06	1.42596e-05
Snai2	3	0.801712	0.680446	0.569961	0.441845	0.42606	-0.911482	-0.0202979	0.454828	1.31058	42.2939	1.19265e-06	1.42768e-05
Ednra	1	0.880939	1.23952	1.16669	1.38105	1.13905	0.985633	0.719274	0.954137	4.33393	42.2735	1.2032e-06	1.43871e-05
Gbp7	3	0.345374	0.502194	0.69066	0.89643	0.682038	-0.0791901	-0.470596	0.422088	3.73353	42.2642	1.20806e-06	1.44206e-05
Elf3	1	0.408517	0.627132	0.782064	0.68692	0.483608	0.757599	0.414346	-0.169405	9.40145	42.2636	1.20838e-06	1.44206e-05
Ephx4	7	0.118533	-0.153447	-0.947099	-0.334169	-0.4286	-0.344026	-0.513726	0.147832	2.51953	42.2173	1.23283e-06	1.46899e-05
Ctse	3	0.40065	-0.177397	0.288527	0.486242	0.869619	-0.423481	-0.433342	0.291941	1.34233	42.2035	1.24019e-06	1.47612e-05
Syn1	6	0.938678	0.816726	0.159119	0.590887	0.690532	1.45373	1.16226	0.848612	2.7652	42.1889	1.24807e-06	1.48336e-05
Parp3	1	0.54166	0.732361	0.818727	0.772559	0.598937	0.615504	0.377744	0.550505	4.37373	42.1865	1.24934e-06	1.48336e-05
Ido1	1	1.31362	1.67302	2.27969	2.37855	1.22834	1.75589	0.0782673	1.46619	4.56194	42.1842	1.25062e-06	1.48336e-05
Krt17	6	1.65782	1.26822	1.16154	1.69317	2.02027	1.58654	2.54687	2.37632	1.98112	42.1697	1.25844e-06	1.4915e-05
Tmem176b	1	0.377046	0.67587	0.648805	0.739113	0.354645	0.773067	0.161601	0.268243	8.0173	42.1405	1.27448e-06	1.50889e-05
Cd163	4	-0.213893	0.489617	0.980577	1.05673	0.386235	2.78166	0.460238	0.238894	3.75509	42.1315	1.27943e-06	1.51175e-05
Rab3il1	5	0.318843	0.875704	0.916854	0.838489	0.517283	0.400873	0.23862	0.546499	3.19164	42.1231	1.28407e-06	1.51608e-05
Comp	7	-1.60447	-1.74811	-1.8547	-1.05016	-0.918138	-2.09959	-1.01159	-1.04004	-0.483954	42.1023	1.29566e-06	1.52745e-05
Slc40a1	1	0.823534	0.871217	1.18827	1.12456	1.17336	0.643146	0.607086	0.653639	8.53415	42.0548	1.32257e-06	1.55562e-05
Mpst	7	-0.753791	-0.626758	-0.616044	-0.973573	-0.567492	-0.835362	-0.346142	-0.573638	7.99331	42.0475	1.32671e-06	1.55932e-05
Apol6	1	0.293073	0.595678	1.17691	1.03148	0.992442	0.434698	-0.0444125	0.420567	4.16876	42.0329	1.3351e-06	1.56799e-05
Hand1	6	0.330451	1.08098	0.338802	0.278997	0.631777	1.4368	1.03096	0.645627	3.1117	42.0093	1.34883e-06	1.58091e-05
Mex3d	6	-0.274555	0.185658	-0.232385	-0.270525	-0.128308	0.620685	0.300765	-0.173013	4.44363	41.9687	1.37266e-06	1.60723e-05
Hhip	2	-1.21146	-1.00419	-0.839685	-0.755064	-0.495393	-0.0842055	-0.354388	0.0555689	2.87307	41.9421	1.38855e-06	1.62461e-05
Vps37d	8	-0.00863611	0.515413	-0.292846	-0.095257	-0.314022	0.149535	-0.695466	0.190982	1.85687	41.9225	1.40036e-06	1.6372e-05
Mlxipl	5	0.01924	0.140701	-0.427756	-0.366946	-0.314236	0.429851	0.162302	0.707013	3.53138	41.9202	1.40173e-06	1.63756e-05
Tagln	5	0.814743	0.79879	0.325954	0.425883	0.659547	0.596047	1.02706	0.858334	10.461	41.91	1.40795e-06	1.6436e-05
Col8a2	7	0.780524	0.222103	0.00366289	0.0609434	0.0961505	-0.449414	0.883913	0.79101	1.99864	41.8954	1.41684e-06	1.65273e-05
Entpd5	7	0.141117	-0.127049	-0.419242	-0.593469	-0.260888	-0.326156	0.0587651	-0.206969	8.59114	41.8744	1.42976e-06	1.66655e-05
Syna	8	0.16777	0.13196	-0.146498	-0.287899	-1.48103	-2.51712	-1.64595	-1.41745	0.55991	41.8651	1.43551e-06	1.67199e-05
Akr1c12	8	-0.266041	-0.439634	-0.600032	-0.72962	-0.838868	-0.686263	-0.50351	-0.921978	7.2034	41.8496	1.44514e-06	1.68069e-05
Slc9a3r1	8	-0.622253	-0.620628	-0.616051	-0.662213	-0.760678	-0.602453	-0.66825	-0.812757	8.63779	41.8477	1.44635e-06	1.68084e-05
Ccl3	3	2.74113	1.57707	3.24715	2.50827	2.76675	-0.388663	0.144247	1.02324	-0.305492	41.8395	1.45146e-06	1.68426e-05
Map3k13	6	0.434202	-0.0904653	-0.0666336	-0.0630701	0.256654	-0.126979	0.884084	0.205812	3.92721	41.8169	1.4657e-06	1.69951e-05
Ifi27l2a	8	0.309888	0.534823	-0.0242343	0.380014	-0.527634	-1.27844	-1.76898	-0.253351	4.72106	41.7972	1.47821e-06	1.71146e-05
Stat2	3	0.311829	0.346016	0.7528	0.738811	0.667856	-0.0803419	0.0978224	0.607621	5.23866	41.768	1.49698e-06	1.7319e-05
Ccna2	9	0.120038	0.546349	0.0976353	-0.385933	-1.13465	-0.182321	-0.27331	-0.223921	5.61649	41.733	1.51975e-06	1.75432e-05
Myh11	6	0.611696	0.449017	-0.139592	0.0970898	0.469337	0.838654	1.10431	0.716641	10.1769	41.7307	1.52126e-06	1.75476e-05
Il3ra	1	0.321759	0.869707	0.798192	0.845963	0.441277	0.775153	-0.0782779	0.361536	3.20323	41.7121	1.53355e-06	1.76762e-05
Slc30a10	8	0.218636	0.0288806	-1.25305	-1.8246	-1.62724	-3.09204	-1.98901	-2.33318	6.04545	41.7091	1.53556e-06	1.76862e-05
Kcng4	6	1.42017	1.49969	1.63918	1.49017	1.31779	2.33392	1.75693	1.91178	1.00688	41.6659	1.56446e-06	1.79791e-05
Herc2	6	0.153638	-0.0883207	-0.0273311	-0.0715419	0.0440897	0.88536	1.08043	0.113836	6.04454	41.6557	1.57137e-06	1.80319e-05
Map3k14	1	-0.141407	0.440032	0.789627	0.746714	0.85733	0.387977	-0.0640779	0.838397	3.14417	41.6475	1.57691e-06	1.80821e-05
Gm14226	7	-0.843963	-1.16989	-1.3676	-1.68904	-0.999278	-1.34997	-1.24879	-0.895674	0.851778	41.5997	1.60979e-06	1.84319e-05
Chadl	6	0.694347	0.529285	-0.466981	-0.252413	-0.0741303	0.205358	0.496687	0.618669	2.11508	41.579	1.62425e-06	1.85837e-05
Ppy	5	-0.132367	0.611689	0.442882	1.11585	1.26659	0.634534	1.35076	2.03005	1.84307	41.5768	1.62577e-06	1.85874e-05
Rpl7a-ps5	6	0.447766	-0.15096	1.6901	0.428761	0.214071	2.62428	2.69587	0.671505	-0.967485	41.574	1.6277e-06	1.85958e-05
Mmd2	5	0.892014	1.08203	0.130583	0.429972	0.42597	0.238222	0.868104	0.0043188	0.769135	41.546	1.64749e-06	1.8808e-05
Filip1l	8	-0.38601	-0.323175	-0.371408	-0.102009	0.108957	-1.06728	-0.469508	0.0657821	5.85033	41.5432	1.64948e-06	1.88169e-05
Parp14	1	0.287264	0.383521	0.791634	0.800288	0.713511	0.147205	0.0997264	0.164594	6.09115	41.5405	1.6514e-06	1.8825e-05
Sntg2	5	0.63918	0.540849	0.344877	0.273653	0.705578	0.13734	0.785789	0.638878	3.8585	41.5172	1.66809e-06	1.90013e-05
Chodl	4	1.06355	1.6812	1.42227	1.59979	1.64824	2.62029	1.57713	1.30032	3.20848	41.5028	1.67852e-06	1.9106e-05
Aldh6a1	7	-0.319303	-0.695403	-0.644865	-0.458709	-0.198761	-0.685497	-0.482047	-0.41035	5.46889	41.4998	1.68064e-06	1.91162e-05
Slc37a2	8	-3.3185	-4.06275	-4.04473	-4.60931	-4.71146	-4.0805	-3.76286	-5.45585	4.19192	41.4796	1.69537e-06	1.92555e-05
Klb	2	0.112915	-0.67162	-1.38302	-0.60843	-0.446531	-0.280299	0.0310498	0.264598	0.90711	41.47	1.70242e-06	1.93214e-05
Ifng	3	2.70716	2.85589	3.33403	1.6106	0.773595	1.39898	-0.932439	0.869105	-1.87018	41.448	1.71865e-06	1.94914e-05
Gpr15	4	-2.49463	-0.704186	0.85089	1.73135	1.87396	0.798794	-0.0875144	0.838557	-1.46775	41.44	1.72458e-06	1.95444e-05
Rassf10	8	-0.952336	-0.929282	-1.18483	-1.41754	-1.48468	-2.20876	-1.08496	-1.42149	2.01326	41.4293	1.73257e-06	1.96206e-05
Cbr2	9	0.731735	0.989679	0.757067	0.46934	-0.0847509	0.0915426	0.326253	0.346317	3.9422	41.4204	1.73921e-06	1.96815e-05
Wdfy4	1	0.521599	0.764729	1.39148	1.50442	1.46308	1.31478	0.804841	1.16463	3.77532	41.3944	1.7588e-06	1.98741e-05
Snrk	2	-0.43682	-0.500074	-0.666434	-0.568779	-0.440227	-0.472888	-0.277813	-0.44427	6.78487	41.3627	1.78305e-06	2.01336e-05
Csrp1	5	0.877954	0.888002	0.495682	0.546445	0.615807	0.984382	1.12995	0.937715	9.55512	41.3145	1.82048e-06	2.05378e-05
Ak4	1	0.236308	0.606585	1.08124	0.83614	-0.0437724	1.31111	0.457741	-0.419043	5.36012	41.3132	1.82149e-06	2.05378e-05
Prph	6	0.599927	0.577769	0.0492913	0.306617	0.515776	0.847766	0.609319	0.351217	4.47531	41.3024	1.82997e-06	2.06184e-05
Dpysl5	6	1.06179	0.996921	0.345441	0.556282	0.682868	1.29659	1.43387	0.848245	1.3486	41.2894	1.8403e-06	2.07197e-05
Plscr2	7	-0.216934	-0.601024	-1.41144	-0.913423	-1.03963	-1.57992	-0.957693	-0.393665	1.25075	41.2423	1.87797e-06	2.11285e-05
Fam131c	8	-0.0313813	-0.0864234	-2.43719	-1.78338	-2.87794	-2.80006	-2.18955	-2.17853	0.143555	41.2374	1.88201e-06	2.11587e-05
Fam102b	2	-0.698504	-0.567274	-0.167493	-0.159941	-0.285356	-0.291079	-0.0223743	-0.443442	5.79699	41.2162	1.89922e-06	2.13213e-05
Il1a	1	0.798546	1.5961	3.15093	1.64935	2.01335	2.84032	0.0725538	0.559622	0.411608	41.2055	1.90799e-06	2.14042e-05
U2surp	8	-0.506339	-0.489112	-0.377214	-0.427223	-0.347071	-0.761798	-0.668505	-0.383008	5.456	41.2035	1.90964e-06	2.14073e-05
Vdr	7	-0.660586	-0.629344	-0.586863	-0.493085	-0.26526	-0.399349	-0.514141	-0.411037	8.63812	41.1982	1.914e-06	2.14378e-05
Rbm5	8	-0.478143	-0.476441	-0.357209	-0.212921	-0.0891153	-0.974873	-0.41285	-0.314568	5.7253	41.1969	1.91512e-06	2.14378e-05
Rpl17	4	0.0526491	0.216895	0.346888	0.602549	0.819001	0.585456	0.416864	0.505231	8.84215	41.1919	1.91922e-06	2.14682e-05
Proc	3	0.843484	0.298361	0.665122	0.78674	0.508163	-0.181928	-0.00101261	0.220952	2.38246	41.1772	1.93141e-06	2.1589e-05
Rpl38	1	0.212955	0.303684	0.413091	0.598062	0.625524	0.158111	0.240791	0.313858	7.96458	41.1495	1.95466e-06	2.18241e-05
Cyp2d26	6	-0.828195	-0.471223	-0.509687	-0.179867	0.348855	0.666113	0.645892	0.442597	6.76458	41.1254	1.97505e-06	2.20292e-05
Lilra6	8	-1.36757	-1.3212	-0.399597	-0.862535	-1.46488	-4.95574	-3.41892	-3.45377	-1.59471	41.12	1.97963e-06	2.20644e-05
Serpind1	8	-2.82195	-2.29744	-3.18245	-3.20531	-1.8184	-5.99995	-1.81524	-2.5978	-1.98841	41.0892	2.00606e-06	2.23269e-05
Krt20	8	-0.514471	-0.772247	-0.297425	-0.568497	-0.438406	-0.863701	-0.519194	-0.907405	9.7742	41.0626	2.02915e-06	2.25661e-05
Negr1	7	-0.00217178	-0.130668	-0.917332	-0.47577	-0.24642	-0.610735	-0.116848	-0.230095	2.62018	41.0606	2.03095e-06	2.25661e-05
Cib2	8	-0.133075	-0.157846	-0.789861	-0.615883	-0.319678	-1.09007	-0.571093	0.0325601	2.71911	41.0524	2.0381e-06	2.26187e-05
Slc4a4	2	-0.167585	-0.426055	-0.565551	-0.652086	-0.603588	-0.269597	0.0911414	-0.468354	6.76799	41.05	2.04024e-06	2.26263e-05
Klk1	8	0.147805	-0.459326	-0.907575	-0.762328	-0.499577	-1.17509	-0.949446	-0.287239	10.2252	41.0407	2.04837e-06	2.27002e-05
Akna	1	0.0240834	0.272992	0.423316	0.555308	0.657389	0.354334	-0.109085	0.473534	3.7664	41.0175	2.069e-06	2.28961e-05
Slc1a4	2	0.0981232	-0.292503	-0.609721	-0.694405	-0.590248	-9.60644e-05	0.110325	-0.173186	6.0247	41.0129	2.07302e-06	2.29243e-05
Sv2a	6	1.00751	1.19624	0.681284	0.714447	0.994617	1.53704	1.57758	0.973934	2.45915	41.004	2.08101e-06	2.29963e-05
Ppic	1	0.150511	0.391262	0.806953	0.948671	1.02326	0.187041	0.332799	0.843254	3.92331	40.9971	2.08719e-06	2.30317e-05
Ube2c	9	0.147475	0.444999	0.00476517	-0.574094	-1.27587	-0.390965	-0.53208	-0.359078	5.33089	40.9858	2.09736e-06	2.31111e-05
Zmynd8	5	0.269544	0.628571	0.465318	0.340306	0.320913	0.190903	0.0777175	0.316166	6.43451	40.9474	2.13232e-06	2.34464e-05
Gm9733	1	2.33847	3.45703	3.85596	3.34743	2.05374	4.60968	2.33701	1.63545	-1.97599	40.9284	2.14987e-06	2.36227e-05
Prrx2	5	1.60586	1.64495	1.73051	1.26806	1.31791	0.457697	1.15855	1.52233	0.212207	40.8946	2.18137e-06	2.39377e-05
Cnn1	6	0.859358	0.883336	0.590819	0.643079	0.974401	0.943322	1.4233	1.2558	8.96453	40.8904	2.18535e-06	2.39616e-05
Dsn1	9	-0.360308	0.34043	-0.0918993	-0.541884	-1.02977	-0.204749	-0.283221	-0.218086	2.00988	40.8596	2.21451e-06	2.42643e-05
Gm4070	1	0.91457	1.4923	2.23192	2.51538	1.8231	1.69019	0.432902	1.78433	4.3957	40.8541	2.21976e-06	2.43047e-05
Cftr	2	-0.426141	-0.588217	-0.429818	-0.545504	-0.500119	-0.0785725	-0.054694	-0.567684	6.59472	40.8428	2.23055e-06	2.44055e-05
Opcml	5	-0.24839	-0.686169	-0.849811	-0.492385	0.357201	-0.607417	0.121375	0.648947	0.534838	40.8037	2.26834e-06	2.48016e-05
Gje1	8	-0.898831	-0.647286	-1.94028	-7.37871	-1.868	-1.823	-2.47026	-2.98482	-1.78464	40.7776	2.29398e-06	2.50589e-05
Nudcd2	7	-0.214284	-0.100607	-0.29682	-0.371869	-0.746601	-0.199252	-0.332188	-0.3413	4.57992	40.7765	2.29511e-06	2.50589e-05
Serpinb9	3	0.542304	0.486163	0.504147	0.593035	0.528448	-0.141866	0.131602	0.35668	3.6187	40.762	2.30948e-06	2.51982e-05
Pla2g12b	3	0.209158	0.481156	0.483914	0.291501	-0.598696	-0.602068	-0.88589	-0.661987	2.05124	40.7403	2.33109e-06	2.54161e-05
Guca2a	7	-0.0384607	-0.470822	-0.773165	-0.759627	-0.481912	-0.743504	-0.25191	-0.322879	10.5657	40.731	2.34044e-06	2.55002e-05
Gzmc	3	1.38471	1.5467	2.31528	2.36103	1.60135	-0.370513	0.284609	1.17304	-1.27672	40.7027	2.36906e-06	2.57939e-05
Tprn	4	-0.193542	0.140301	0.470324	0.297658	0.367672	0.975311	0.344035	-0.0454502	6.82461	40.6851	2.38706e-06	2.59535e-05
Hcrtr1	7	0.545646	0.48568	-0.845782	-0.701168	-0.660953	-1.28728	-0.0897559	0.184904	0.0603712	40.6795	2.39285e-06	2.59982e-05
Sapcd2	9	-0.341795	0.332015	-0.0478884	-0.599652	-1.28107	-0.209129	-0.51745	-0.19584	2.59709	40.6687	2.40397e-06	2.61008e-05
Sfrp1	1	0.46236	0.769032	0.814442	1.04025	0.27974	0.884242	-0.0638682	0.403571	5.5005	40.664	2.4089e-06	2.61359e-05
Myrf	9	1.09527	0.140864	-0.176364	0.0560942	-0.844417	-0.868832	1.09682	0.122819	0.920207	40.6163	2.45878e-06	2.664e-05
Hmgcr	5	0.795142	0.46368	0.798548	0.564954	0.38819	0.440033	0.785097	0.805372	7.15556	40.6085	2.46699e-06	2.67102e-05
Ly6d	6	1.47912	0.732146	1.79703	1.45409	0.512755	1.65591	1.90127	1.25334	1.25759	40.6035	2.47228e-06	2.67489e-05
Kif13b	4	0.349002	0.0899762	0.474543	0.520942	0.579376	0.616609	0.726522	0.2888	6.13533	40.5835	2.49368e-06	2.69616e-05
Apobec3	1	0.28461	0.540142	0.745805	0.720527	0.313398	0.773152	0.184215	0.22361	6.32106	40.5662	2.51226e-06	2.71247e-05
Ccnb2	9	0.242194	0.369786	0.0732721	-0.392324	-1.20005	-0.395107	-0.492297	-0.182314	4.8994	40.556	2.52335e-06	2.72137e-05
Pkdcc	2	-0.472859	-0.438355	-0.577595	-0.621727	-0.613125	-0.295228	-0.389828	-0.462271	6.74769	40.5554	2.52401e-06	2.72137e-05
Csf1r	1	0.305606	0.662513	1.15684	1.35484	1.04434	1.06011	0.334063	0.710566	5.99633	40.536	2.54513e-06	2.74224e-05
Esrrg	7	-0.346819	-0.428695	-1.95916	-2.15761	-2.0305	-3.10409	-1.20117	-1.53693	-0.00361614	40.5312	2.55038e-06	2.74599e-05
Ankrd23	8	-0.883131	-1.76703	-1.34145	-0.591204	-0.45234	-6.7442	-1.53419	-0.273119	-0.608206	40.5264	2.5557e-06	2.74976e-05
Dnaja1	8	-1.02633	-0.731803	-0.826394	-0.624783	-0.876544	-0.838105	-0.85072	-1.01227	6.62067	40.5248	2.55742e-06	2.74976e-05
Phgdh	8	0.096165	0.258739	-0.0205314	-0.169464	-1.04145	0.52773	-0.29558	-0.45588	4.74222	40.5136	2.56977e-06	2.76112e-05
Rad18	9	0.273528	0.425885	0.11383	-0.204837	-0.747614	0.254249	-0.041159	-0.00860412	2.3596	40.4825	2.60436e-06	2.79635e-05
Ldhb	2	-0.23765	-0.370551	-0.615984	-0.424637	0.0344761	-0.390088	-0.134405	-0.145924	4.4267	40.4588	2.63093e-06	2.82293e-05
Ccne1	9	-0.77999	0.199283	-0.184613	-0.231883	-0.912651	0.245788	-0.276403	-0.128215	2.55618	40.4467	2.64464e-06	2.83568e-05
Ier3	4	-0.215961	0.507912	0.0640374	-0.143244	-0.13117	0.695428	-0.312021	-0.294194	3.69824	40.4431	2.6488e-06	2.83818e-05
2610318N02Rik	8	-0.577494	-0.0883523	-0.204308	-0.582935	-1.64934	-0.514625	-0.924738	-1.05963	1.30047	40.4164	2.67932e-06	2.86693e-05
Hacd4	3	0.678944	0.684962	0.535063	0.744825	0.484506	-0.645258	0.122717	0.273301	3.3826	40.4116	2.68481e-06	2.87065e-05
Spdef	7	-0.974517	-0.704972	-1.08765	-0.949393	-1.13878	-0.850251	-1.17564	-0.650941	7.63766	40.4102	2.6865e-06	2.87065e-05
Ptn	9	0.565306	0.817815	0.0307153	0.107685	0.124051	-0.488418	0.320077	0.394167	3.9617	40.4066	2.69066e-06	2.87312e-05
Smoc1	6	0.627385	0.649088	0.913826	0.941194	0.839211	1.8282	0.819833	1.1055	3.39229	40.4034	2.69437e-06	2.87486e-05
Fam107a	6	-0.55928	-0.411569	-0.804289	-0.334939	0.197689	1.14731	0.143721	-0.18491	2.47757	40.402	2.69599e-06	2.87486e-05
Knstrn	9	0.268426	0.278204	0.0203713	-0.440375	-1.06238	-0.497464	-0.593129	-0.170877	4.31247	40.3918	2.70781e-06	2.88548e-05
Flt3	1	0.40343	0.743862	1.26437	1.10215	1.21258	0.648815	0.0818794	0.680356	1.17458	40.3758	2.72653e-06	2.89946e-05
Zbtb20	2	0.136941	-0.0391183	-0.700055	-0.454555	-0.270829	0.0226662	0.608413	-0.306004	5.01343	40.3437	2.76433e-06	2.93765e-05
Cd22	1	1.01769	0.935642	1.84905	1.92482	1.8334	1.21655	1.01442	1.93114	1.40394	40.3341	2.7758e-06	2.9458e-05
Scn9a	6	0.788986	0.288675	-0.796033	0.278492	0.537558	1.40777	1.20662	0.866584	0.212065	40.2912	2.82739e-06	2.99441e-05
Tnnt2	6	0.719536	0.320316	0.0711792	0.0944356	0.869405	1.9173	1.69432	0.537461	1.33653	40.2873	2.83213e-06	2.99739e-05
Pmp22	7	-0.346003	-1.05289	-1.0413	-1.36599	-0.859166	-1.7089	-0.519082	-1.18235	7.92581	40.2615	2.86365e-06	3.02868e-05
Dusp4	6	-0.0589147	0.212197	-0.0964316	-0.339985	-0.180757	0.988928	0.534953	0.0650921	3.10501	40.2599	2.86561e-06	3.02869e-05
2018-09-06	3	0.107198	-0.0327425	-0.14386	0.0345744	0.302105	-0.671102	-0.181834	0.0145573	4.3175	40.2462	2.88256e-06	3.04453e-05
Plcb4	7	-0.147649	-0.419928	-0.549157	-0.320089	-0.136201	-0.845251	-0.505775	-0.078517	4.25925	40.2401	2.89009e-06	3.05041e-05
Cd109	5	0.481928	0.488365	0.0572799	0.244152	0.424998	-0.0294068	0.734581	0.264398	3.91696	40.2293	2.90345e-06	3.06243e-05
Slc17a8	3	0.0741737	1.38287	0.589505	0.20462	-0.210097	0.196083	0.103881	-0.347364	0.567698	40.2139	2.92283e-06	3.08077e-05
Gap43	5	0.759935	0.697773	0.0633132	0.379724	0.359706	0.417978	0.499949	0.387848	3.2534	40.2073	2.9311e-06	3.08531e-05
Trim34a	1	0.0520477	0.265753	0.564046	0.534222	0.752779	-0.0528755	0.0343639	0.370651	3.10307	40.2044	2.93474e-06	3.08705e-05
Cdca8	9	0.156385	0.523469	0.243619	-0.223986	-0.790739	0.221225	-0.0662985	0.00858392	4.37408	40.1823	2.96263e-06	3.11007e-05
Abcc2	2	-0.399782	-0.514495	-1.69663	-1.66224	-0.899489	-0.540785	-0.167186	-0.490241	1.03202	40.1759	2.97077e-06	3.1165e-05
Mptx1	8	-0.509287	-2.72512	-4.71465	-4.02612	-2.80603	-5.15897	-4.14594	-3.24051	0.0925459	40.1616	2.98909e-06	3.1336e-05
Pdlim2	8	-0.714856	-0.79965	-0.559611	-0.812861	-0.973402	-1.52588	-1.22403	-1.39532	6.11463	40.1453	3.01008e-06	3.15348e-05
Klra2	1	0.878472	0.908475	1.65285	1.89898	1.40677	1.8327	0.105884	1.12094	0.54429	40.1363	3.02181e-06	3.16149e-05
Syt13	5	0.652888	0.762387	0.764772	0.850868	0.803017	0.537303	0.618792	0.741735	4.85209	40.082	3.09297e-06	3.23377e-05
Nr2f1	3	0.334735	0.938301	0.529183	0.653954	0.136105	-0.00956124	-0.61177	0.353001	1.59428	40.0647	3.11605e-06	3.2557e-05
Zbtb16	6	-1.11838	-0.948259	-0.847052	0.0972745	-0.767622	2.76274	0.464074	-0.242841	2.71814	40.0583	3.12463e-06	3.26247e-05
Ina	6	1.07142	0.880131	0.361885	0.960304	0.76896	1.15845	1.32636	1.1324	1.5524	40.0194	3.17711e-06	3.31281e-05
Gm20594	8	0.0238465	-0.20501	-0.657709	-0.507653	-0.603347	-1.05412	-0.0774031	-0.750441	5.55958	40.0106	3.18923e-06	3.32322e-05
Tnni1	7	-0.43196	-0.165716	-0.731782	-1.00837	-0.598098	-1.02801	-0.472649	-0.155924	4.09364	40.0045	3.19758e-06	3.32746e-05
Casp4	1	0.548178	0.590932	0.925034	0.91787	0.805718	0.65866	0.305683	0.30403	4.25033	40.0023	3.20056e-06	3.32771e-05
Arid3a	1	0.2316	0.972864	1.07455	0.853799	0.344014	0.826394	0.593793	0.290742	3.30092	40.0012	3.20212e-06	3.32771e-05
Lhx3	8	-3.38953	-2.15067	-3.75333	-6.91794	-6.07004	-4.46122	-2.0601	-6.04821	-0.99924	39.9664	3.25024e-06	3.37095e-05
Rpl28	1	0.068233	0.314816	0.420477	0.521667	0.606866	0.317617	0.194223	0.220838	9.58378	39.9326	3.29766e-06	3.41557e-05
Ass1	4	0.566196	0.566442	0.348872	0.535355	0.534855	1.13195	0.582957	0.477522	5.88685	39.9296	3.30188e-06	3.41631e-05
Tead1	6	0.477001	0.575048	0.222474	0.266153	0.262128	0.808462	0.854463	0.310578	5.57156	39.929	3.30277e-06	3.41631e-05
Stmn3	6	0.715296	0.682543	0.263471	0.68687	0.994668	1.26311	1.29461	1.07861	3.22482	39.9248	3.30868e-06	3.42015e-05
Sik1	4	0.448953	1.01733	0.375593	0.431644	0.23531	1.90749	0.771126	0.546958	4.17601	39.9155	3.32193e-06	3.43156e-05
Lancl3	2	0.0142027	-0.524032	-1.55456	-1.40708	-0.399832	-0.428	0.292139	-0.021449	1.86035	39.8907	3.35741e-06	3.46233e-05
Prune2	6	0.76475	0.647195	0.497409	0.572901	0.388772	0.942008	1.04952	0.78228	3.80868	39.8901	3.35838e-06	3.46233e-05
Jade2	4	-0.143662	0.122661	0.30459	0.457322	0.612821	1.78251	0.445337	0.260707	4.89728	39.89	3.35841e-06	3.46233e-05
Tub	6	0.681367	0.750201	0.371924	0.614352	1.26428	1.29227	1.72192	1.58968	1.4412	39.8533	3.41176e-06	3.50801e-05
Eps8l3	8	-0.597315	-0.633235	-0.462637	-0.600535	-0.421517	-0.368193	-0.538928	-0.573971	7.78685	39.8331	3.44143e-06	3.53383e-05
Gm21885	2	-0.98846	-1.18192	-0.614954	-0.906545	0.201623	0.191151	0.258574	0.0728435	1.52196	39.8297	3.44644e-06	3.53665e-05
Clca1	2	0.214334	0.0419416	-0.618328	-0.621575	-0.144397	-0.326863	0.0564916	0.0778003	10.3691	39.8205	3.46006e-06	3.54828e-05
Vps33b	7	-0.503644	-0.638787	-0.533535	-0.467184	-0.367033	-1.03601	-0.880921	-0.0121063	3.10636	39.8143	3.46928e-06	3.55539e-05
Disp2	6	0.533149	0.430717	0.21743	0.403855	0.745486	1.58053	1.48642	0.929689	3.85097	39.8069	3.48018e-06	3.56185e-05
Atp2b2	6	1.5165	1.16589	0.890836	1.57939	1.58743	2.66232	2.22918	2.12574	0.384775	39.7757	3.52713e-06	3.60515e-05
Prr18	2	-0.454097	-0.292647	-0.948611	-1.4629	-0.0589164	1.73103	0.586345	-0.0924704	-0.684859	39.7671	3.54016e-06	3.61545e-05
Cyp26b1	6	2.51054	1.34863	-0.0811527	0.0854646	1.08837	2.5082	1.12518	1.26962	3.04058	39.7469	3.57096e-06	3.64173e-05
Crispld2	4	0.631483	0.719656	0.683406	0.937421	0.594496	1.69614	0.478493	0.576118	5.89813	39.746	3.5723e-06	3.64173e-05
Lama3	4	0.493678	0.0323069	1.07501	0.720203	1.19662	0.954351	1.31146	0.548616	5.39584	39.7396	3.58202e-06	3.64924e-05
Arhgap20	9	0.771725	0.328834	0.0865768	0.184447	0.245351	-0.397499	0.415547	0.168506	4.75963	39.731	3.59531e-06	3.66038e-05
Ccl12	3	1.00361	0.698036	1.20694	1.16053	0.871245	-0.138687	-0.554848	0.85362	0.270054	39.7252	3.60423e-06	3.66705e-05
Zfp329	7	-0.661664	-0.529544	-0.681253	-0.815182	-0.684143	-1.33877	-0.557038	-0.45793	2.53237	39.7116	3.62532e-06	3.68565e-05
Dirc2	4	0.197644	0.27472	0.59336	0.723108	0.504572	0.693823	0.277279	0.204156	6.54767	39.7104	3.62725e-06	3.68565e-05
Ppfia4	1	0.455397	0.482873	0.750167	0.905365	0.893261	0.4917	0.204751	0.642628	3.211	39.7081	3.63082e-06	3.68686e-05
Olfr56	1	1.81582	2.73335	3.61658	3.13508	2.74445	3.3514	2.4962	2.66321	-1.08351	39.6924	3.6553e-06	3.70687e-05
9330182L06Rik	6	0.874077	0.752863	0.243089	0.463404	0.674329	1.54801	1.06937	1.10771	1.57015	39.6483	3.72494e-06	3.77503e-05
Ahcyl2	7	-0.260763	-0.450215	-0.632323	-0.670072	-0.518693	-1.00635	-0.180406	-0.607136	8.71985	39.6394	3.7392e-06	3.78701e-05
Alox12	8	-0.155775	-0.257396	-1.10371	-0.569549	-0.958302	-3.41152	-1.6962	-0.676958	1.11237	39.6378	3.7417e-06	3.78706e-05
Pcdh18	9	0.415046	0.206273	0.299786	0.295248	0.244332	-0.729644	0.122522	0.653721	2.26275	39.6195	3.77124e-06	3.8127e-05
Zmynd15	1	0.812593	1.0009	1.08431	1.28645	1.11676	0.620344	0.122615	0.910156	2.06702	39.619	3.77193e-06	3.8127e-05
Pcna-ps2	6	-1.79108	3.26569	4.90834	3.36207	1.24717	8.04189	6.49074	6.02531	-2.47813	39.6045	3.79555e-06	3.83407e-05
Iqgap3	9	0.301295	0.858618	0.566851	0.104614	-0.413515	0.910448	0.54106	0.447427	4.37824	39.6026	3.79855e-06	3.83461e-05
Fitm2	2	-0.477525	-0.270901	-0.608156	-0.52584	-0.334246	0.10357	0.198255	-0.276805	4.91883	39.5427	3.89724e-06	3.93168e-05
Lrrc1	4	0.0131784	0.082833	0.596721	0.432284	0.360863	0.483263	0.269877	0.0733421	6.37927	39.5242	3.92826e-06	3.9604e-05
Nox1	1	-0.506022	0.681359	1.46877	1.1377	0.297618	0.757144	0.944917	0.385158	3.465	39.5209	3.93375e-06	3.96143e-05
Pdlim7	5	0.564453	0.530031	0.121574	0.155169	0.357006	0.226378	0.552161	0.641623	6.38772	39.5206	3.93439e-06	3.96143e-05
Galr2	7	-0.0036227	0.275537	-0.559338	-0.885865	-0.267324	-0.922153	0.225503	0.104755	2.19176	39.5088	3.95425e-06	3.97885e-05
Rmnd5a	6	0.127414	0.0347014	-0.0678773	-0.00636364	0.190759	0.328776	0.665428	0.00746849	7.50933	39.4902	3.98581e-06	4.00801e-05
Hes5	2	-1.29581	-0.948557	-1.11471	-1.30626	-2.04138	-0.00940911	-0.771769	-0.325971	-0.740547	39.4828	3.99842e-06	4.01809e-05
Tesc	2	-0.0147966	0.0235497	-0.763677	-0.590115	-0.171732	0.238477	0.221581	-0.031526	2.87138	39.4701	4.02023e-06	4.03739e-05
Tst	8	-0.557942	-0.548836	-0.372627	-0.43366	-0.168024	-0.81888	-0.273693	-0.427776	7.47965	39.4396	4.07316e-06	4.08526e-05
Ckb	5	0.555275	0.705036	0.245693	0.441652	0.629719	0.404069	0.908407	0.764572	8.36456	39.3771	4.18353e-06	4.19325e-05
C1ql1	5	1.47158	1.4401	0.705473	0.668672	0.895768	0.88152	1.26368	1.24825	0.798612	39.3609	4.21263e-06	4.21969e-05
Ghrl	5	-0.337162	-0.732624	0.809391	1.13588	0.88276	-0.850494	0.0437318	0.912462	-0.534606	39.3568	4.21992e-06	4.22427e-05
Gdpd2	2	-0.187057	-0.455411	-0.69365	-0.806132	-0.17419	-0.147322	-0.302479	-0.326351	3.68885	39.3239	4.27982e-06	4.28148e-05
Olfm1	6	0.583886	0.739876	0.36783	0.527655	0.735618	1.05136	0.622459	0.658417	4.97033	39.3152	4.29579e-06	4.29468e-05
Gpr146	4	0.140299	0.367493	-0.015068	0.237652	0.0404824	1.18756	0.0320336	0.160736	3.31144	39.3068	4.31128e-06	4.30739e-05
Tbxas1	1	0.330261	0.392471	0.961009	1.07826	0.858854	0.163523	-0.0221764	0.330915	2.16113	39.2526	4.41228e-06	4.39981e-05
Acta2	5	0.840661	0.824236	0.352229	0.422205	0.601834	0.657413	1.07274	0.789999	10.6135	39.2509	4.4156e-06	4.4003e-05
Gm10184	2	-1.82231	-2.24319	-7.81455	-8.72491	-0.982368	-2.21821	0.0252815	-4.39574	-0.854307	39.2361	4.44365e-06	4.42541e-05
Pbp2	7	-1.53915	-2.78799	-2.91428	-2.99881	-5.0219	-4.37637	-2.11356	-3.31714	-1.79819	39.2274	4.46008e-06	4.43893e-05
Nupr1	3	1.32339	0.676014	0.703753	0.667972	0.688241	-0.434013	-0.732468	0.810584	7.84796	39.2205	4.47331e-06	4.44639e-05
Gzmb	3	0.40146	-0.0138113	0.392051	0.57018	0.6194	-0.34191	-0.73416	-0.661212	2.67806	39.1874	4.53705e-06	4.50111e-05
Il16	1	-0.081079	0.0535704	0.463628	0.669713	0.639718	0.0250803	-0.244197	0.0944299	2.66671	39.1604	4.58968e-06	4.55041e-05
Asb11	6	-0.0927143	0.00133157	0.583439	0.20497	1.43625	2.59792	2.79172	1.8242	0.730057	39.1497	4.61084e-06	4.56847e-05
Anxa1	6	0.560069	0.414886	0.922251	0.636003	0.684569	1.27626	0.90567	0.625425	6.40586	39.092	4.72583e-06	4.67942e-05
Itih4	4	0.167608	1.64507	1.0663	-0.272647	-1.45802	1.30517	1.40687	-1.9462	-1.5695	39.0651	4.78045e-06	4.72446e-05
Cp	1	0.435041	0.96166	1.15194	1.34262	0.797972	1.459	0.353337	0.654511	3.74989	39.0331	4.8464e-06	4.78659e-05
Gm9992	3	-1.32824	-1.27859	-0.0538024	-0.29389	-1.28737	0.383224	-2.83288	-2.70204	-2.02884	39.0174	4.87898e-06	4.8157e-05
Ncam2	6	0.806105	0.0995316	0.225862	0.243252	0.479677	1.67989	1.71012	1.06164	0.826515	39.0029	4.90935e-06	4.83953e-05
Hs3st2	6	1.06462	1.07978	0.0322557	0.410721	0.811432	1.18465	1.42666	0.923755	0.640118	38.9995	4.9164e-06	4.84341e-05
Fbxo2	5	0.661325	0.785294	-0.190013	-0.0345154	0.126793	0.385171	0.348189	-0.13158	1.79988	38.9926	4.93094e-06	4.85311e-05
Hspa8	2	-0.84184	-0.777502	-0.428454	-0.22151	-0.362052	-0.551851	-0.605071	-0.860887	10.8191	38.9912	4.93398e-06	4.85311e-05
Ackr4	6	-0.0770874	-0.324409	-0.647395	-0.201794	0.230309	0.39975	0.265509	0.555381	3.49949	38.9566	5.00739e-06	4.92055e-05
Rab32	3	0.33776	0.406819	0.664374	0.504578	0.302527	0.225076	-0.103947	-0.171375	3.97987	38.9441	5.03409e-06	4.94366e-05
Pnliprp2	6	-0.385524	0.00980286	-0.0486485	-0.195026	-0.563516	1.42063	0.131976	-0.140027	0.845488	38.9261	5.07296e-06	4.97869e-05
Abcg5	8	0.844554	0.664357	-0.515922	0.126719	-1.03231	-1.91856	-1.41136	-0.060877	1.41245	38.9214	5.0832e-06	4.98558e-05
Tmem136	6	0.349732	0.314853	-0.120522	0.419861	1.67478	1.49918	0.999564	1.56976	0.165351	38.9142	5.09876e-06	4.99769e-05
Snx10	1	0.209856	0.481733	0.396599	0.59093	0.267081	0.55924	-0.134291	0.187417	4.0724	38.9061	5.11646e-06	5.01187e-05
Hist1h3i	5	5.25353	4.04273	4.57418	6.40824	6.7016	1.98955	7.39588	7.35237	-2.02123	38.9003	5.12925e-06	5.02123e-05
St3gal1	4	0.561079	0.544486	0.494852	0.417883	0.85555	1.37183	1.25209	0.462247	5.54514	38.8895	5.153e-06	5.04023e-05
Wdfy3	6	-0.0124013	-0.157462	-0.20665	-0.168579	-0.0943394	0.517591	0.623768	0.0299534	5.71711	38.8855	5.16176e-06	5.04351e-05
Cdca3	9	0.166941	0.424491	0.00929616	-0.524016	-1.18089	-0.366515	-0.52232	-0.388756	4.99818	38.882	5.16943e-06	5.04784e-05
Ptprz1	6	0.869508	0.464373	0.0972321	0.35972	0.797658	0.608987	1.49657	1.04648	1.82962	38.8602	5.21768e-06	5.09175e-05
Des	6	0.953869	1.10294	0.747447	0.873354	1.05761	1.12075	1.40359	1.35552	9.87616	38.8178	5.31319e-06	5.1687e-05
Rps15a	1	0.0654429	0.23147	0.420201	0.614271	0.650412	0.287917	0.258906	0.223255	7.83142	38.8138	5.32225e-06	5.17241e-05
Slc5a7	6	1.15746	0.929851	0.560299	1.01979	1.13969	2.07455	2.43327	1.40181	0.90448	38.8131	5.32366e-06	5.17241e-05
Csrnp1	2	-0.00183677	-0.0618631	-0.474767	-0.505485	-0.396125	0.696525	-0.0667035	-0.38264	3.29232	38.7751	5.4108e-06	5.2505e-05
Fhl1	6	0.261115	-0.105	0.294722	0.260379	1.01219	0.409837	1.01139	1.04895	7.52185	38.7682	5.42672e-06	5.26266e-05
Clrn3	8	-0.19307	-0.513689	-0.229204	-0.341715	-0.191576	-0.413089	-0.0455686	-0.590032	7.15408	38.7615	5.44234e-06	5.27452e-05
Slc27a4	2	-0.344838	-0.405508	-0.604575	-0.61961	-0.61884	-0.510723	-0.113383	-0.439419	7.85616	38.7542	5.45941e-06	5.28776e-05
Aldh1l2	9	1.20693	0.84939	0.176968	-0.102536	-0.864557	0.0440582	-0.205429	0.142774	1.83616	38.7458	5.47889e-06	5.30332e-05
Klk1b5	6	0.28054	-0.545606	-0.774304	-0.725443	0.150872	0.0830005	0.385528	0.353688	0.590751	38.7404	5.49153e-06	5.31225e-05
Pfkfb3	8	-0.17007	-0.0263005	-0.303927	-0.16406	-0.512498	0.331163	-0.791178	-0.413088	3.72482	38.7122	5.55795e-06	5.37315e-05
Ptges	5	0.824611	0.87425	0.743417	0.913835	0.441561	0.544268	0.244264	0.454	3.69538	38.7032	5.57935e-06	5.38713e-05
Bhlhe22	5	2.16756	2.21668	1.58078	2.52877	1.60437	2.77143	1.74697	2.27473	-0.57501	38.6742	5.6488e-06	5.4508e-05
C4b	1	0.647287	1.22074	1.8012	1.90871	1.03487	2.1054	0.846641	0.820266	6.23931	38.6561	5.69274e-06	5.48978e-05
Dhcr24	6	0.120201	0.0394134	0.0449949	-0.0923264	-0.0512366	0.361302	0.624484	-0.0698498	8.61607	38.5909	5.85311e-06	5.63743e-05
Shmt2	4	0.013025	0.385711	0.408168	0.272438	-0.123251	0.886229	0.148806	0.0537829	5.12658	38.5875	5.86171e-06	5.64222e-05
Setd1b	6	-0.378572	-0.0846365	-0.149334	-0.128592	-0.0728904	0.905664	0.420226	-0.0428743	6.19437	38.5444	5.97032e-06	5.73254e-05
Tex12	4	0.30577	2.41258	3.81265	2.80018	2.59888	3.84568	2.88449	2.07134	-1.73069	38.5414	5.97808e-06	5.73645e-05
Scg3	6	0.527487	0.520615	0.244452	0.396545	0.819732	0.926492	1.05451	0.927543	3.48884	38.5368	5.98974e-06	5.74408e-05
Ccl17	1	0.78088	-0.0131578	1.54838	1.43665	1.80252	1.15069	0.0477215	1.41146	-0.488972	38.527	6.01486e-06	5.76462e-05
H2-Oa	1	0.196617	0.975674	0.992298	1.2097	1.10334	0.280104	-0.111278	0.783187	0.779492	38.5169	6.04091e-06	5.78601e-05
Plekho2	1	0.558832	0.763711	0.880534	0.9367	0.880736	0.97087	0.362957	0.767635	4.63491	38.5133	6.05012e-06	5.78937e-05
Tm6sf2	8	0.0834826	-0.390314	-0.328151	-0.725453	-1.00637	-0.486329	-0.586775	-0.979207	2.89397	38.5126	6.05188e-06	5.78937e-05
Gm379	1	0.642365	0.776024	1.21273	1.01505	0.500559	1.28393	0.100786	0.501932	1.13308	38.5003	6.08371e-06	5.81623e-05
Ptprt	2	-0.0587289	-0.228665	-0.664792	-0.506946	-0.380634	0.271425	0.107348	0.321548	2.48041	38.4959	6.09503e-06	5.82347e-05
Cd244	4	0.489829	0.384092	1.6038	1.11383	1.68616	1.45845	0.580084	1.17886	0.372883	38.4739	6.15251e-06	5.87478e-05
Scube3	5	0.901862	1.00609	1.38479	1.16327	1.55871	0.241889	1.38424	1.83917	0.451889	38.4371	6.24986e-06	5.96406e-05
Otc	8	-0.245401	-0.641782	-0.877569	-1.00016	-1.07572	-1.35811	-0.991197	-0.678827	4.03565	38.4341	6.25782e-06	5.96799e-05
Tgfb1i1	5	0.547158	0.480646	0.221971	0.294033	0.546103	0.249638	0.606868	0.628719	6.54301	38.3919	6.37151e-06	6.06524e-05
Glod5	8	-0.656208	-0.977221	-0.867863	-0.810394	-0.778255	-1.73543	-1.15662	-1.0163	3.78532	38.3444	6.50173e-06	6.17784e-05
Trmt1l	3	-0.544785	-0.0894666	-0.110814	0.0866275	0.0642142	-0.585812	-0.19953	-0.330651	4.54576	38.3357	6.52589e-06	6.19603e-05
Clu	5	0.715951	0.936104	0.899656	0.969486	0.42268	0.677177	0.488125	0.930745	5.3732	38.3346	6.52885e-06	6.19603e-05
Kcnv2	6	-1.17488	-0.859548	-2.01906	-1.8824	-1.33943	0.892739	0.650276	0.0259918	-1.46756	38.2938	6.6432e-06	6.30069e-05
Tk1	9	0.185891	0.735357	0.331361	-0.0417951	-0.525675	0.562568	0.369978	0.341614	4.84009	38.2906	6.65232e-06	6.30549e-05
Apln	5	-0.286969	0.412296	1.14283	0.932691	1.23056	-0.274334	0.252197	1.35064	1.44347	38.251	6.76549e-06	6.40885e-05
P2rx6	7	-0.352402	-0.438301	-0.959443	-0.13643	0.252443	-1.04053	-0.409315	-0.0630166	1.55689	38.2491	6.77106e-06	6.40893e-05
Il18r1	2	-0.329062	-1.12145	-0.326208	-0.304586	0.763407	-0.0551012	0.153296	0.166874	0.868707	38.2419	6.79171e-06	6.41644e-05
Hapln4	7	0.473537	0.294112	-0.731935	-0.654423	-1.35091	-0.824979	-0.401784	0.207353	1.77555	38.2411	6.79417e-06	6.41644e-05
Uba7	1	0.0301885	-0.081959	0.459064	0.588759	0.428707	-0.0525351	-0.0158059	0.22383	5.32653	38.2323	6.8196e-06	6.43654e-05
Birc5	9	0.316959	0.625232	0.354104	-0.0630386	-0.901898	0.196525	-0.180005	0.100751	4.38047	38.1873	6.95159e-06	6.55315e-05
Plekhh3	4	-0.20311	0.172914	-0.00768644	-0.225444	-0.248337	0.81769	-0.0923783	-0.304518	5.51391	38.1751	6.98762e-06	6.58312e-05
Phgr1	7	0.00938597	-0.461786	-0.365664	-0.314125	0.178482	-0.631539	0.0540124	0.0498035	8.67516	38.1653	7.017e-06	6.60678e-05
Pnck	5	0.497612	0.456904	-0.0663198	0.132741	0.721704	-0.160713	0.403421	0.460602	2.68052	38.1612	7.0292e-06	6.60772e-05
Gsn	2	-0.14556	-0.318991	-0.586149	-0.364749	-0.00913678	0.298217	-0.100811	0.0256596	9.15471	38.1607	7.03076e-06	6.60772e-05
Gramd3	3	0.441459	0.581625	0.595193	0.530164	0.458795	-0.116347	0.0600708	0.318191	7.22296	38.1515	7.0584e-06	6.62669e-05
Capn15	7	-0.63953	-0.670138	-0.507406	-0.562598	-0.556556	-0.585683	-0.478418	-0.505777	4.49927	38.1511	7.05947e-06	6.62669e-05
Icos	1	0.416751	0.693556	1.56353	1.64882	1.65788	0.53514	0.293902	0.931147	-0.134054	38.1363	7.10407e-06	6.66452e-05
Exoc3l4	4	0.687844	1.22024	0.996668	0.830534	1.16551	1.42117	1.29131	1.03998	3.13624	38.1323	7.1162e-06	6.67187e-05
Scimp	3	0.559785	0.555479	1.22277	1.1669	0.820339	-0.190455	-0.331252	-0.188942	0.0717458	38.1303	7.1222e-06	6.67346e-05
Ctxn1	5	0.502609	0.547605	0.10078	0.317895	0.639927	-0.0270577	0.586463	0.503391	4.14797	38.1279	7.12942e-06	6.6762e-05
Nkain4	7	0.244636	-0.369055	-0.458146	-0.465683	-0.497008	-1.0415	0.471817	-0.0739956	1.10582	38.115	7.16877e-06	6.709e-05
Zgpat	2	-0.678558	-0.568643	-0.180053	-0.189103	-0.123991	-0.205932	-0.298538	-0.17514	4.2532	38.1117	7.17878e-06	6.71432e-05
Pkd1	6	0.057386	-0.0593356	-0.201441	-0.0358376	0.209835	0.797528	0.766996	0.462189	6.00103	38.1085	7.18851e-06	6.7193e-05
Slc22a3	7	-0.545297	-0.504208	-0.839228	-1.17201	-0.856748	-0.781397	-0.688519	0.156324	1.43305	38.1072	7.19276e-06	6.7193e-05
Glt8d2	8	-1.18287	-0.995938	-1.50321	-1.08705	-1.7756	-4.72112	-2.45128	-0.880063	-0.325158	38.0763	7.28793e-06	6.80411e-05
Cd59b	4	-0.205781	0.551786	0.517134	0.198794	-0.169278	1.04685	0.846577	0.26306	2.32067	38.0719	7.30153e-06	6.81272e-05
Ank	7	-0.0118758	-0.219791	-0.498772	-0.695684	-0.372247	-0.447	-0.216378	-0.321606	7.09492	38.0693	7.30971e-06	6.81625e-05
Cd4	1	0.543796	1.15973	1.26138	1.83218	1.58114	0.845128	0.857315	1.49404	3.52695	38.0374	7.40943e-06	6.89681e-05
Slc26a3	8	-0.762271	-1.43824	-1.65362	-1.89017	-1.86218	-2.13767	-1.47752	-2.2208	6.93127	38.0213	7.46043e-06	6.94013e-05
Kcnd3	6	0.311507	0.469685	-0.152042	0.343561	0.617595	0.822202	1.03168	0.721329	3.6738	37.9795	7.59414e-06	7.05605e-05
Matn4	5	0.764089	1.14292	0.237429	0.277869	0.010548	0.763384	0.588018	0.835768	0.610265	37.9663	7.63707e-06	7.08746e-05
Igfbp6	2	0.112126	-0.975759	-0.9136	-0.408405	-0.116658	-0.60379	0.403935	0.391353	4.26936	37.9374	7.73137e-06	7.17068e-05
Il15	2	-0.15226	-0.621571	-0.267407	-0.380106	0.196106	-0.31478	0.0275605	0.223975	2.81563	37.9244	7.77443e-06	7.20201e-05
Insr	6	0.0197844	-0.135199	-0.184434	0.0146413	0.186586	0.591163	0.597011	0.108123	6.68705	37.8951	7.87178e-06	7.26619e-05
Parp12	4	0.124788	0.0187315	0.510633	0.498385	0.618053	0.352192	0.267057	0.247444	6.5086	37.8857	7.90339e-06	7.29103e-05
Anks3	8	-0.192186	-0.175493	-0.161434	-0.0244208	-0.0132833	-1.02894	-0.576793	0.202799	3.47922	37.8789	7.92618e-06	7.30771e-05
Clca3b	5	0.171113	0.754985	0.852288	0.656448	0.0552092	1.00088	0.846862	0.436103	7.72302	37.8652	7.97238e-06	7.34159e-05
Aldh1a3	1	0.38777	0.466617	0.268879	0.315245	0.192995	0.857059	-0.0768156	0.0545595	4.01444	37.8298	8.09329e-06	7.44851e-05
Zfhx2	2	-0.479041	-0.416869	-0.855026	-0.522935	-0.548038	-0.407745	0.272853	-0.44454	4.01712	37.8257	8.10753e-06	7.4572e-05
Midn	4	0.124695	0.528454	0.321022	0.0971914	0.0900512	1.10677	0.275067	-0.274863	7.93279	37.8214	8.12242e-06	7.46647e-05
AW551984	6	0.887326	0.860321	0.744101	1.05903	0.989855	1.97163	1.19109	1.0018	2.50245	37.8156	8.14238e-06	7.48039e-05
Eno3	7	0.259232	0.280454	-0.0721544	-0.242195	0.0686539	-0.87202	0.286904	0.68221	3.37496	37.8058	8.1763e-06	7.50711e-05
Rflna	5	1.20618	0.992045	0.84338	0.756602	1.24177	0.690795	1.11677	1.63128	0.615772	37.8007	8.19394e-06	7.51886e-05
Lmcd1	4	0.780465	0.8956	0.979892	0.866377	0.639283	1.59513	0.495051	0.558856	2.35955	37.799	8.19998e-06	7.51996e-05
Spp1	3	0.804447	0.69983	1.66696	0.400709	0.482273	0.790813	-0.279775	0.0818338	-0.705486	37.7934	8.21944e-06	7.53335e-05
Cxcr4	4	0.279772	0.306353	0.776427	1.07668	1.52487	1.33288	0.858719	1.61198	2.46685	37.7821	8.25898e-06	7.56512e-05
Pamr1	6	0.0352986	-0.067643	-0.0558481	0.247498	0.84117	0.358131	0.345578	0.571148	3.97889	37.7306	8.44168e-06	7.72337e-05
Gchfr	3	1.05231	1.15077	0.993827	0.812303	0.654441	0.279231	0.668239	0.334218	3.15604	37.7224	8.47127e-06	7.74587e-05
Angptl6	7	-0.434917	-0.0340119	-0.727304	-0.473293	-0.168509	-1.21271	-0.42995	0.150079	1.49725	37.7019	8.5454e-06	7.80446e-05
Shisa4	9	0.539403	0.864871	0.438021	0.472213	0.275337	-0.165786	0.29116	0.28981	2.70101	37.6954	8.56893e-06	7.82136e-05
Hmcn2	6	-0.136695	-0.283105	-0.734715	-0.348715	-0.0459635	0.833217	0.834069	0.427735	5.96565	37.6526	8.72637e-06	7.9557e-05
Clcnkb	6	-0.571657	-0.845036	0.985175	1.30146	2.6594	4.05464	3.91166	2.92189	-1.66411	37.6421	8.76521e-06	7.98643e-05
Trub2	7	-0.504053	-0.50897	-0.387946	-0.590328	-0.678475	-0.785469	-0.964973	-0.232506	3.71425	37.6373	8.78333e-06	7.99824e-05
Atp6v0a4	5	1.33048	1.21937	0.846152	1.11033	0.211334	0.965786	0.75531	1.43469	0.229737	37.6324	8.80126e-06	8.00987e-05
Stard5	8	-0.482338	-0.659732	-0.719477	-0.955073	-1.03803	-1.03849	-0.855505	-1.20038	6.51136	37.628	8.81787e-06	8.02028e-05
Trex1	3	-0.0663896	0.267808	0.388144	0.298626	0.0164334	-0.217946	-0.773491	-0.158693	2.91521	37.6225	8.83849e-06	8.03433e-05
Nrtn	2	0.131538	0.33133	-0.734725	-0.619409	-0.523806	0.614812	0.0338783	-0.386234	4.29023	37.5936	8.94764e-06	8.12782e-05
Aak1	6	-0.189644	-0.248122	-0.187191	-0.136458	-0.242807	0.343135	0.626554	-0.0182646	3.73323	37.5835	8.98608e-06	8.15417e-05
Vwa2	8	-2.19009	-1.12974	-0.78714	-0.557873	-1.74539	-2.19381	-1.82654	-1.39534	-0.344298	37.5764	9.01344e-06	8.17309e-05
Tmem65	2	-0.110072	0.0525232	-0.645779	-0.660606	-0.367853	-0.146598	0.0283249	-0.0861475	5.53183	37.5753	9.01746e-06	8.17309e-05
Plekhg6	7	-0.443787	-0.692813	-0.935556	-0.824649	-0.526356	-0.870963	-0.587008	-0.570164	5.49918	37.5433	9.14078e-06	8.28003e-05
Anxa3	6	0.525363	0.53072	0.628611	0.572885	0.37731	0.654503	0.830318	0.394689	5.41131	37.5296	9.19412e-06	8.3235e-05
Slc41a3	1	0.77433	0.699342	0.952297	0.838727	0.830185	0.375017	0.224979	0.258486	2.68631	37.5201	9.23138e-06	8.34685e-05
Gcsam	3	0.696392	0.964595	0.275155	0.841121	0.765743	-0.792313	-0.829677	-0.623363	-0.571943	37.5198	9.23259e-06	8.34685e-05
Col5a2	1	0.513797	1.10416	1.44813	1.62949	1.2614	0.884233	1.04422	1.31246	6.19756	37.5189	9.23605e-06	8.34685e-05
Nfkbid	3	-0.270395	0.215271	0.54122	0.0658436	-0.29983	-0.0476752	-1.10539	0.268946	0.504158	37.4968	9.32317e-06	8.42069e-05
Celf4	6	0.685139	0.872373	0.272561	0.521575	0.828704	0.888714	1.01427	0.72528	2.40499	37.4761	9.40522e-06	8.48985e-05
Runx3	1	0.215692	0.984374	0.869961	1.22316	1.03128	1.25551	0.256937	0.819858	2.45036	37.4367	9.56399e-06	8.62815e-05
Kmt2d	2	-0.365253	-0.271718	-0.731327	-0.585908	-0.463245	0.406227	0.406905	-0.457748	6.56002	37.4351	9.57043e-06	8.62819e-05
Fhl2	3	0.278754	0.241891	0.654602	0.447366	0.571749	-0.115005	0.0812876	0.379996	4.59234	37.4339	9.57515e-06	8.62819e-05
Serpina1b	1	5.36605	5.17904	5.99898	5.02594	5.39103	5.10926	7.22862	4.26055	-0.576612	37.4177	9.6412e-06	8.67918e-05
Arhgap27	2	-0.557206	-0.590616	-0.372571	-0.511976	-0.206744	-0.108565	-0.201579	-0.327814	7.36311	37.4173	9.64291e-06	8.67918e-05
Slc16a5	2	-0.497774	-0.588539	-0.422022	-0.54432	-0.067241	0.0854571	-0.0710053	-0.27374	6.42833	37.4042	9.69658e-06	8.72243e-05
Tat	1	0.691853	0.601526	1.17241	1.05354	0.679804	1.24238	0.274731	0.151482	4.84727	37.3793	9.79959e-06	8.80488e-05
Slc23a2	7	0.0617666	-0.049378	-0.536835	-0.701219	-0.676479	-0.862029	-0.138045	-0.565725	6.56833	37.3341	9.9893e-06	8.96496e-05
Nrg1	1	1.00498	1.00728	0.877833	1.04843	0.448876	0.973825	0.677045	0.236139	2.5662	37.3307	1.00037e-05	8.97269e-05
Slc25a42	7	-0.466523	-0.497767	-0.473645	-0.606174	-0.0608976	-0.504974	-0.348704	-0.135052	3.96007	37.3079	1.01009e-05	9.04944e-05
Igf1r	6	0.250449	0.331846	-0.0271688	0.227849	0.234306	1.21498	1.05398	0.249772	4.15386	37.3061	1.01086e-05	9.05113e-05
Plau	3	0.82625	0.945072	0.813913	0.713552	0.221789	-0.264525	0.0835919	0.349636	4.7878	37.2963	1.01507e-05	9.07937e-05
Reep2	5	0.882456	0.754232	0.190368	0.54479	0.604281	0.0658333	0.419694	0.848858	2.1328	37.2663	1.02808e-05	9.18937e-05
Bmf	4	0.194523	0.370249	0.998985	1.00534	1.06306	1.33031	0.615034	0.715888	4.79755	37.2498	1.03528e-05	9.24842e-05
Saxo1	1	4.26249	5.20952	6.03115	5.82402	5.00961	6.4027	6.29603	3.2803	-1.62645	37.2416	1.0389e-05	9.2701e-05
4930404N11Rik	6	1.12012	0.934461	0.583056	0.568568	0.393597	1.57128	0.803918	1.83624	1.78487	37.2339	1.04228e-05	9.29376e-05
Kif4	9	0.430333	0.658726	0.443279	-0.0811232	-0.780049	0.153518	-0.23526	0.10313	3.87637	37.2156	1.05043e-05	9.35148e-05
Vamp2	6	0.361036	0.310888	0.106851	0.128374	0.364393	0.594065	0.299191	0.683899	5.77988	37.203	1.05603e-05	9.39592e-05
Iglon5	9	0.618487	0.635237	-0.267974	-0.147362	-0.0673173	-0.329475	0.367519	0.0814373	2.2557	37.1527	1.0788e-05	9.5766e-05
Cox7a1	7	-0.0398436	-0.327132	-0.633436	-0.799318	-0.472159	-0.927149	0.163821	0.0412536	4.60674	37.1355	1.08671e-05	9.64126e-05
Acacb	6	-0.0336579	0.195635	-0.374566	-0.325115	-0.314907	0.682827	0.756605	0.0777381	5.81233	37.1298	1.08933e-05	9.65897e-05
Usp54	6	-0.174168	-0.0828181	-0.242977	-0.0242577	0.183238	0.773657	0.242195	0.353867	3.65942	37.1284	1.08998e-05	9.65928e-05
Scg5	6	0.469812	0.558061	0.210191	0.243619	0.93118	1.30791	1.03091	1.04334	2.63683	37.1159	1.09573e-05	9.70467e-05
Abca6	2	-0.367241	-0.959738	-1.21065	-0.863959	-0.33702	0.51886	-0.2137	-0.78031	0.086942	37.0821	1.11154e-05	9.83348e-05
Rc3h2	7	-0.225994	-0.484871	-0.719642	-0.574747	-0.403656	-0.816417	-0.433933	-0.442435	4.97541	37.0785	1.11324e-05	9.84077e-05
8430408G22Rik	5	0.179406	-1.23018	-0.398025	0.612888	1.43383	-0.646688	-0.226733	0.786665	2.81228	37.0777	1.11363e-05	9.84077e-05
Gng7	9	0.605679	0.769375	0.0449498	0.0429089	0.432457	0.070838	0.0596743	0.223787	1.82117	37.0598	1.12212e-05	9.91013e-05
Fgf9	7	0.170453	0.273903	-0.0872444	0.11013	-0.194457	-0.289048	0.100875	0.72216	1.85168	37.0307	1.13603e-05	0.000100273
Bank1	3	-0.0705306	0.847794	0.915807	0.630958	0.359023	-1.19919	-0.493922	0.587384	0.248072	37.0252	1.13868e-05	0.00010045
Atf5	5	0.539156	0.492723	0.235419	0.271044	0.241099	0.642832	0.506784	0.485485	5.81898	37.0138	1.14417e-05	0.000100876
Cplx1	6	0.899179	0.768245	0.206728	0.54154	0.571815	1.07998	1.18143	0.772298	1.90086	37.0115	1.14532e-05	0.00010092
Fetub	5	1.24936	2.62745	2.33762	1.70765	0.806471	1.91474	2.02671	1.40996	-1.25854	37.0099	1.14606e-05	0.000100929
Nog	2	-0.338103	-0.334712	-0.726405	-1.02465	-0.454208	0.00342264	0.236351	-0.107456	1.89864	37.0085	1.14674e-05	0.000100931
Dgkq	2	-0.626472	-0.614257	-0.409015	-0.410166	-0.231978	-0.0173572	0.00562991	-0.194102	5.15004	37.0049	1.14852e-05	0.000101031
Dnajb2	7	-0.331426	-0.390494	-0.447091	-0.242046	-0.263939	-0.729502	-0.221512	-0.156609	5.42268	37.002	1.14992e-05	0.000101087
Slc11a1	1	0.536604	0.725731	1.08844	1.24658	1.03413	1.05562	0.224381	0.264718	2.94819	36.9955	1.15308e-05	0.00010126
Nostrin	8	-0.508538	-0.607443	-0.222732	-0.344211	-0.424182	-1.14488	-1.0017	-0.702809	5.46831	36.9889	1.1563e-05	0.000101485
Rpl9-ps6	6	11.4806	6.86195	11.6218	13.6484	16.7286	18.2004	12.9145	18.8528	-0.591695	36.9791	1.16113e-05	0.000101852
Rpl10a	1	0.143546	0.300945	0.405945	0.620638	0.720682	0.427337	0.222665	0.284222	8.60036	36.9701	1.16557e-05	0.000102183
Rasal3	1	0.135773	-0.0544603	0.554907	0.835454	0.990729	0.402691	-0.112072	0.519984	1.73649	36.9462	1.17743e-05	0.000103048
Rims3	9	0.67282	0.349246	-0.353942	0.0822926	-0.0756514	0.301122	0.521465	0.111525	1.8532	36.9347	1.18314e-05	0.000103468
Dzip1	9	0.146194	0.26517	-0.123857	-0.0252932	0.410394	-0.887354	0.0968564	0.386337	2.54631	36.931	1.18499e-05	0.000103535
Pcdh10	9	0.996119	1.0668	0.0609677	0.0263802	-0.0358391	0.613067	1.13237	0.264716	0.28025	36.9185	1.19131e-05	0.000103871
Copz2	8	0.1043	-0.146079	-0.283644	-0.240126	-0.327471	-0.712143	-0.449596	0.147888	4.70301	36.9173	1.19191e-05	0.000103871
Pnpla3	7	-0.463715	-1.72932	-3.24756	-2.9639	-3.83182	-4.37073	-2.73375	-0.905865	0.334243	36.9154	1.19285e-05	0.000103871
Dhdh	7	-0.426972	-0.279089	-0.382435	-0.0538007	0.132519	-1.03884	-0.281961	0.142001	1.96013	36.9068	1.19723e-05	0.000104136
Slc4a11	5	2.2945	2.24391	1.87469	1.97214	1.64648	2.26514	2.44434	1.47038	0.202189	36.8888	1.20638e-05	0.000104814
Cd209d	4	-0.161108	0.390216	2.51462	1.99883	0.265246	3.80243	1.53207	1.42116	-1.78261	36.8795	1.21111e-05	0.000105044
Rab38	8	0.709593	0.208663	-0.277509	-0.00950867	0.20593	-1.27368	-0.386774	0.357282	0.810488	36.8659	1.2181e-05	0.000105537
Fam57b	6	0.641074	0.461964	0.269879	0.200593	0.31435	1.72139	1.3253	1.11339	1.22026	36.8634	1.21941e-05	0.000105591
1700021F05Rik	5	0.888132	-0.108392	2.14446	1.55522	1.12933	0.0349932	1.78828	1.96197	0.197208	36.8452	1.22883e-05	0.000106348
Fam213a	8	-0.0943416	-0.42369	-0.762104	-0.588412	-0.465456	-1.17888	-0.618563	-0.0423318	3.27608	36.8421	1.23048e-05	0.000106372
Lrrc39	7	0.320839	-0.202422	-0.207798	-1.62634	-0.283525	-0.6518	-0.924508	0.647384	-0.782129	36.8347	1.23433e-05	0.000106646
Oasl2	1	0.228323	0.389582	0.926587	0.94677	1.04135	0.0378829	0.104742	0.443453	5.669	36.8255	1.23914e-05	0.000107001
Cd200r2	1	0.547051	0.415268	0.676793	0.857432	1.25552	0.675236	0.207085	0.551155	2.85654	36.8213	1.24132e-05	0.00010713
Srr	7	0.117045	-0.1181	-0.488223	-0.328864	-0.269986	-0.771347	-0.0793396	-0.186821	4.86709	36.7879	1.25898e-05	0.000108473
Akap8l	2	-0.882255	-0.738028	-0.457912	-0.23185	0.0149271	-0.570729	-0.966199	-0.315524	3.2437	36.772	1.26751e-05	0.000109148
Gimap4	3	-0.147712	-0.0218966	0.0822043	0.32855	0.430702	-0.655859	-0.604436	0.0731502	3.15612	36.7257	1.29257e-05	0.000111244
Vav1	5	0.394096	0.396122	0.548415	0.632796	0.641573	0.379321	-0.123001	0.569205	3.69623	36.718	1.29679e-05	0.00011151
Dgat2	8	-0.378243	-0.504494	-0.314201	-0.569492	-0.696577	-0.907228	-0.194023	-0.722975	7.15617	36.7174	1.2971e-05	0.00011151
Gm1123	7	0.17716	-0.312591	-0.701972	-0.397553	-0.00691491	-0.43277	-0.304535	-0.134225	7.34687	36.6954	1.30922e-05	0.00011249
Ttll11	2	0.0489633	-0.149732	-0.527326	-0.705456	-0.274734	0.728503	-0.398124	0.039129	1.65111	36.6921	1.31109e-05	0.000112544
Vwa5b1	6	0.96764	0.512268	-0.220335	0.379609	0.400537	1.25371	1.09094	0.9395	0.716449	36.6852	1.31489e-05	0.00011279
Adcy7	1	0.0412026	0.256837	0.764231	0.857271	0.830065	0.375639	0.231037	0.822284	3.20353	36.6517	1.33365e-05	0.000114336
Vstm4	5	0.824614	0.979708	0.810049	0.909831	1.06032	0.813238	0.321944	0.989861	2.89967	36.647	1.33632e-05	0.000114502
Hist1h2bn	6	1.51852	-0.241905	4.04445	2.30372	2.27753	3.57606	4.00188	4.70898	-2.23436	36.6364	1.34233e-05	0.000114954
Tmprss5	7	0.30403	0.298175	-0.413187	-0.363814	-0.217904	-0.850639	0.207127	0.284217	1.63518	36.631	1.34539e-05	0.000115152
Etv5	7	-0.283837	-0.384182	-1.25148	-1.08804	-1.18145	-1.14971	-0.859491	-0.426848	6.27425	36.6234	1.34973e-05	0.000115396
Mthfd1l	6	-0.143223	-0.0275345	-0.039874	-0.117997	-0.384178	0.600781	0.0236866	-0.0276798	4.1419	36.6217	1.35067e-05	0.000115413
Fibin	5	0.537774	0.316107	-0.0573184	0.0817281	0.565743	0.210035	0.740181	0.641366	3.18444	36.6065	1.35939e-05	0.000116094
Has3	7	-0.62876	0.106665	-2.05425	-0.904125	-1.10824	-1.80164	-0.815627	-0.343518	-0.359347	36.6031	1.36133e-05	0.000116196
Akr1c14	8	-0.831131	-1.14832	-0.764768	-0.871096	-0.588085	-0.984624	-0.834236	-1.0858	5.96105	36.6015	1.36226e-05	0.000116212
Syndig1	5	0.403595	0.612717	-0.00941244	0.31988	0.582696	0.144837	0.660703	0.670454	3.23145	36.5966	1.36507e-05	0.000116387
Rcor2	7	-0.135321	0.0449784	-0.464498	-0.680647	-0.892425	0.133594	-0.679982	-0.024309	1.37918	36.5803	1.37455e-05	0.000117131
Sh2d6	7	0.0593904	-0.368296	-0.708301	-0.302533	0.179075	-0.296695	-0.283654	0.416257	2.75733	36.5786	1.37552e-05	0.00011715
Cldn8	6	1.12355	1.26728	1.12504	0.891491	1.28055	1.55851	1.56338	1.17986	5.41281	36.5752	1.37751e-05	0.000117255
Hand2	6	0.336943	0.647149	-0.0177089	0.0999938	0.386626	1.0724	0.695975	0.423814	4.60237	36.5687	1.38126e-05	0.00011751
Lnx1	8	-0.595467	-0.636906	-0.518288	-0.37325	-0.380818	-0.536934	-0.386223	-0.555835	4.60944	36.5445	1.39546e-05	0.000118522
Tubb5	6	0.169238	0.544732	0.318943	0.203258	-0.0475324	0.858482	0.541933	0.195994	8.54365	36.5273	1.40567e-05	0.000119324
Hoxc4	6	0.397529	1.24965	0.911438	1.47184	2.42094	2.62023	1.94936	2.79741	-0.422937	36.5244	1.4074e-05	0.000119406
Cav3	9	0.697033	1.05453	0.268087	0.336927	0.234049	-0.166747	0.463929	0.676045	1.40248	36.5227	1.40841e-05	0.000119426
Alk	6	1.39841	0.947188	0.148495	0.233624	0.22689	1.64362	1.23325	1.15893	-0.379115	36.5132	1.41407e-05	0.000119841
Orm1	7	-0.0450439	-0.637177	-2.41259	-3.13512	-6.19395	-2.36152	-2.13018	-0.588577	-0.674121	36.5044	1.4193e-05	0.000120219
Trpt1	8	-0.379476	-0.28921	-0.596448	-0.561825	-0.776618	-0.702418	-0.926136	-0.232106	3.08312	36.5007	1.42153e-05	0.000120341
Ccna1	8	0.627509	0.719632	-0.797543	-1.35727	-2.02595	-3.47279	-2.69852	-0.914091	-1.16141	36.4272	1.46637e-05	0.000123733
Bmp8b	4	1.19882	1.9134	1.4747	0.771563	0.0693797	2.72501	1.64365	0.0158759	2.0653	36.4208	1.47037e-05	0.000124003
Rorc	2	-0.628991	-0.922972	-0.168011	-0.0812817	0.203044	-0.103766	-0.13704	0.0868002	5.13746	36.4163	1.47315e-05	0.00012417
Txnip	6	-0.21318	-0.0546856	-0.221424	-0.235627	0.032504	1.19568	0.507805	0.109181	9.75545	36.4127	1.47538e-05	0.00012429
Fam111a	4	0.173038	0.792527	0.862497	0.754381	0.359883	1.09402	0.832557	0.500696	3.28809	36.3977	1.48479e-05	0.000125016
A530016L24Rik	7	-0.263284	-1.89811	-1.83851	-2.51798	-2.59316	-3.03418	-0.490396	0.423585	0.741517	36.3939	1.48714e-05	0.000125146
Mgam	4	0.278405	0.315825	0.446822	0.388554	-0.045146	0.535053	0.585032	0.0527935	8.06271	36.3873	1.49128e-05	0.000125426
Gsr	4	0.134942	0.225701	0.135008	-0.00684396	-0.118325	0.725965	0.42957	0.014849	7.25217	36.3856	1.49234e-05	0.000125447
Sat1	1	0.446357	0.403355	0.691043	0.670663	0.492092	0.107456	0.213808	0.31165	7.19025	36.3838	1.4935e-05	0.000125477
Col25a1	6	0.880666	0.695282	0.142281	0.356381	0.699134	1.26082	1.62754	0.969884	0.805324	36.3651	1.50532e-05	0.000126333
Slit3	4	0.796499	1.24892	0.95292	1.06024	0.530202	2.38695	1.23839	0.967648	5.13577	36.3551	1.5117e-05	0.000126667
Lss	5	0.870791	0.500837	0.713457	0.443314	0.260961	0.446712	1.03098	0.782719	5.93697	36.3538	1.51256e-05	0.000126667
Cfi	6	1.85342	2.31426	0.453858	1.36722	-0.0936231	1.67246	3.80242	1.3297	-2.01642	36.3518	1.51385e-05	0.000126706
Rsad1	2	-0.312614	-0.43129	-0.604255	-0.613613	-0.340129	-0.0132494	-0.376747	0.101746	2.26281	36.3402	1.52123e-05	0.000127187
Zdhhc15	1	0.389859	0.576533	0.54665	0.799626	0.168951	0.413441	0.385831	0.0521771	3.51318	36.2941	1.55116e-05	0.000129523
Pcsk2	6	0.635735	0.438609	-0.182815	0.342561	0.054742	0.543955	0.496236	0.318442	2.67511	36.2931	1.55178e-05	0.000129523
Ptpru	6	-0.233668	-0.210329	-0.582141	-0.165259	-0.0946297	0.880101	-0.0143625	0.0422478	3.01485	36.292	1.55251e-05	0.000129523
Plcb2	4	0.387541	0.379228	1.01257	0.981586	1.32628	1.17379	0.974724	1.38442	2.19685	36.2811	1.5597e-05	0.000130053
Tenm4	6	0.0215009	-0.145025	-0.273951	-0.142229	0.0570362	0.501236	0.799933	0.701763	3.49592	36.2733	1.5648e-05	0.000130409
Boc	7	-2.10627	-4.24718	-13.5855	-3.83966	-6.5385	-8.59414	-5.97818	-7.4817	2.08751	36.2656	1.56989e-05	0.000130762
Duxbl3	6	5.10135	4.94973	5.74867	6.57214	6.93066	10.3615	7.09914	9.76479	-1.78468	36.2582	1.57486e-05	0.000131043
Tet1	8	0.236914	-0.43787	-0.932334	-0.749902	-0.0479805	-1.19408	-0.862635	-0.114164	0.911502	36.258	1.57495e-05	0.000131043
Tmem130	6	0.833363	0.94903	0.415714	0.825958	0.836668	1.75617	1.6238	1.21477	2.03269	36.2167	1.60268e-05	0.000133136
Cd8a	3	0.064824	-0.193082	0.123665	0.346712	0.729678	-0.317881	-0.335536	0.00479375	2.3642	36.203	1.61197e-05	0.000133837
Vars	4	0.115128	0.364133	0.159795	0.0918279	-0.195162	0.955432	0.0940957	0.12601	7.27287	36.1977	1.61556e-05	0.000133939
Atl1	5	0.71659	0.660161	-0.11489	0.391572	0.474524	0.555509	0.480972	0.520523	2.09536	36.1968	1.61618e-05	0.000133939
Rpl41	1	0.18326	0.457949	0.502039	0.586479	0.589039	0.502938	0.431992	0.413068	10.2143	36.1967	1.61625e-05	0.000133939
Bmp3	5	0.55253	0.629526	-0.0755651	0.241022	0.313536	0.800893	0.291162	0.141791	7.06871	36.1961	1.61665e-05	0.000133939
Ccl28	4	0.777395	0.961853	1.43537	1.21672	1.3587	1.8193	1.55541	1.0559	5.49538	36.1861	1.62346e-05	0.000134431
2610528A11Rik	3	0.314673	0.0583318	0.374887	0.299929	0.614874	-0.582689	-0.243425	0.165613	9.20867	36.1759	1.63046e-05	0.000134867
Hmgn3	5	0.40219	0.497811	0.0239694	0.107888	0.653448	0.270346	0.527129	0.858552	2.14508	36.1565	1.64387e-05	0.000135831
Ahnak2	6	0.206082	-0.0670313	-0.473059	-0.173231	-0.136797	0.697623	0.982482	0.188616	3.6618	36.1063	1.67904e-05	0.00013859
Ceacam20	4	0.0308668	0.0669466	0.60718	0.582763	0.485662	0.284343	0.503522	-0.0490359	6.82478	36.1019	1.68219e-05	0.000138776
Nfya	7	-0.415005	-0.358805	-0.314814	-0.236661	-0.204695	-0.726346	-0.268369	-0.206427	4.99929	36.0978	1.68506e-05	0.000138939
Adgrb1	9	0.260303	0.403567	-0.730942	-0.323522	-0.205826	0.0678711	0.196749	-0.0577393	1.67576	36.0862	1.69332e-05	0.000139546
2018-09-04	5	0.0607367	0.146669	0.383708	0.580014	0.588557	-0.560887	-0.160751	0.66167	3.96077	36.0733	1.70256e-05	0.000140233
Pcdha8	2	1.61073	0.848364	-0.695853	0.696564	-1.03682	2.42722	0.749247	0.144537	-1.77792	36.0611	1.71138e-05	0.000140885
Ccl19	8	-0.288766	-0.106154	-0.660593	1.04588	-1.06601	-1.91227	-2.69935	-0.398154	-1.20904	36.0582	1.71343e-05	0.000140979
Parp8	3	0.192194	0.0443053	0.472187	0.659152	0.539041	-0.361809	-0.310663	0.178524	1.69666	35.9807	1.77035e-05	0.000145354
Cd8b1	1	-0.528598	-0.481579	0.497829	0.794728	1.3632	0.184389	-0.554148	0.0448386	-0.440378	35.9719	1.77693e-05	0.00014574
Susd3	1	0.027086	0.800078	1.10268	1.22729	1.04209	0.919116	0.0865221	0.698613	0.314223	35.963	1.78363e-05	0.000146212
Top1	8	-0.700632	-0.356796	-0.335175	-0.293398	-0.447195	-0.6321	-0.631417	-0.633857	6.47375	35.9362	1.80387e-05	0.000147794
Ifi27l2b	8	0.241531	0.0169863	0.210502	0.234272	0.0762036	-0.859608	-0.515349	-0.168611	6.6566	35.9302	1.80845e-05	0.00014809
Cacna1e	2	0.181904	-0.004777	-0.625506	-0.61701	-0.0330312	0.114437	0.3651	0.0565243	2.30176	35.9125	1.82196e-05	0.000148883
Csgalnact1	1	0.34618	1.09172	1.02529	0.84638	0.609742	1.1626	0.198087	0.399205	0.817353	35.9086	1.825e-05	0.000149053
Serping1	1	0.483442	0.692215	0.685208	0.844478	0.487078	0.898694	0.171282	0.341638	6.95626	35.8852	1.84302e-05	0.000150445
Plk1	7	0.0818973	0.238974	-0.11571	-0.329913	-0.627938	0.151138	-0.263044	-0.115222	5.87293	35.8735	1.85215e-05	0.000151111
Prap1	5	-0.140782	0.249697	0.000311814	-0.0537934	0.0553695	-0.230216	0.166891	0.61311	6.01786	35.8648	1.85898e-05	0.000151589
Chordc1	8	-1.05665	-0.6398	-0.741087	-0.715339	-0.754576	-1.22557	-0.657802	-0.959187	4.73247	35.834	1.88321e-05	0.000153484
2018-09-01	1	0.246826	0.0655419	0.453179	0.707168	0.703235	0.09213	-0.251862	0.470367	2.69908	35.8169	1.89685e-05	0.000154279
Gm17555	7	0.070994	-0.852218	-1.35781	-1.61517	-1.83973	-0.529209	-0.161944	-1.45241	-0.755293	35.8168	1.89694e-05	0.000154279
Dnajb9	8	-0.253835	-0.564367	-0.765582	-0.680039	-0.671969	-0.985064	-0.62251	-0.486138	5.55619	35.8136	1.89946e-05	0.000154403
Nle1	4	-0.0531371	-0.00953858	0.311281	0.044938	-0.121841	0.856312	-0.118905	0.195072	3.51774	35.8009	1.90971e-05	0.000155155
Klra5	1	2.08086	2.12878	2.711	2.51338	3.19319	1.62841	1.22332	2.10411	-1.22037	35.7995	1.91081e-05	0.000155164
Foxn3	6	0.285356	-0.01423	-0.149293	0.0906523	0.355189	0.187359	0.797372	0.341514	4.50886	35.7807	1.92595e-05	0.000156066
Fam199x	6	-0.169017	-0.0636433	-0.220617	-0.131844	-0.0633129	0.227338	0.608343	0.0156862	3.7212	35.7791	1.92731e-05	0.000156095
Medag	1	0.433768	1.0049	1.0107	1.28066	0.707115	1.50589	0.633257	0.851634	3.16299	35.7754	1.93031e-05	0.000156256
Ap1s3	2	-0.219225	-0.332757	-0.616866	-0.617943	-0.287381	-0.358362	-0.10444	-0.131212	3.94155	35.7534	1.94826e-05	0.000157546
Slc30a2	3	0.495567	0.93533	0.774386	0.525095	0.13757	0.93502	0.0706411	-0.190108	0.495032	35.7472	1.95337e-05	0.000157794
Edaradd	7	-1.08357	-0.643446	-0.69908	-0.789767	-0.615579	-1.1116	-1.3437	0.405889	-0.315438	35.7455	1.95476e-05	0.000157824
Tceal3	9	0.546624	0.592204	0.0266068	0.0659863	0.475257	-0.37854	0.317306	0.457527	2.19585	35.7289	1.96841e-05	0.000158844
Apc2	6	0.518428	0.297741	-0.470469	0.0351806	0.0473324	0.272455	0.671097	0.309554	2.21155	35.7232	1.9732e-05	0.000159065
Adamts9	6	0.86305	1.21413	1.19397	1.03759	0.484909	2.1056	1.58166	1.34012	2.81201	35.6909	2.0002e-05	0.000161158
Hcar2	3	0.226084	0.0558592	0.38247	0.397691	0.12875	-0.233503	-1.12332	-0.40968	0.949298	35.6893	2.00152e-05	0.00016118
Elovl6	8	-0.0031145	-0.161408	-0.0332505	-0.199837	-0.247561	-0.958121	-0.145987	-0.246336	6.41105	35.6831	2.0068e-05	0.000161522
Hesx1	3	1.41848	2.07296	1.78353	1.12149	0.214753	0.412042	-0.654701	0.435081	-1.3182	35.6657	2.0215e-05	0.000162621
Pla2g12a	7	-0.171355	-0.00845845	-0.716663	-0.52478	-0.404785	-0.154304	-0.294708	-0.30103	4.19415	35.6517	2.03348e-05	0.0001635
Pipox	8	0.303672	0.182912	-0.195635	-0.165119	-0.123578	-0.827033	-1.21657	-0.703568	2.25312	35.6355	2.04738e-05	0.000164447
Inhbb	4	0.938805	1.28015	1.21204	1.27219	0.700403	3.26409	0.761156	0.946386	2.25588	35.6286	2.0533e-05	0.000164837
Hist1h2ah	9	4.02124	7.59022	2.86261	1.79616	-2.21333	0.35705	0.90645	0.777533	-0.420336	35.6172	2.06322e-05	0.000165548
Il5ra	3	0.841182	2.56142	2.47318	1.17179	0.0486756	0.226779	-0.419072	-0.862863	-2.16252	35.6039	2.07476e-05	0.000166388
Stbd1	9	0.328295	0.635969	0.165651	0.410413	0.321957	-0.573542	0.398852	0.424393	2.804	35.5789	2.0967e-05	0.000167974
Ikzf2	3	0.0828508	0.146437	0.376874	0.286663	-0.000196389	-0.811849	0.0595425	-0.472245	3.89026	35.5559	2.11705e-05	0.000169255
Hif3a	6	-0.18581	-0.216277	-0.21509	-0.400956	0.330587	1.58737	0.997008	0.295071	2.61606	35.5313	2.13911e-05	0.000170815
Ctla4	4	0.325577	0.196834	2.73663	2.78657	3.45657	3.88511	2.11851	2.97865	-1.26673	35.5306	2.13972e-05	0.000170815
Prmt1	6	0.217733	0.612455	0.407499	0.479297	0.155169	1.29918	0.541637	0.70967	4.58135	35.5304	2.13987e-05	0.000170815
Ifi27	8	0.070191	-0.0141891	-0.50904	-0.369993	-0.233079	-0.796291	-0.21779	-0.0119453	5.78088	35.5185	2.1506e-05	0.000171496
Syt6	6	0.922821	0.721584	0.289932	0.655947	0.586304	1.24051	1.31342	1.0716	1.90204	35.5025	2.1652e-05	0.000172483
Nudt12	7	-0.646163	-0.531016	-0.629509	-0.649506	-0.606296	-0.804088	-0.434431	-0.270757	3.26399	35.4869	2.17945e-05	0.000173529
Mmp11	1	0.745153	0.829579	0.880161	0.83407	1.11727	0.861428	0.449944	0.816723	2.75719	35.4509	2.21267e-05	0.000175993
Dnph1	2	-0.326032	-0.0370626	-0.422892	-0.588676	-0.69037	0.481997	-0.164311	-0.0767237	2.92345	35.4245	2.23733e-05	0.000177772
Blnk	3	-0.433254	-0.472938	-0.129811	-0.100283	-0.197539	-0.547478	-0.641051	-0.572197	6.56799	35.4232	2.23859e-05	0.000177782
Rgma	5	0.627546	0.809623	0.21189	0.221219	0.185898	0.901303	0.616677	0.326235	5.40208	35.363	2.29591e-05	0.000182241
Pbx4	6	0.506071	0.967438	-0.534519	-0.701284	-0.775254	1.42808	1.16361	0.600454	-0.946035	35.3139	2.34378e-05	0.00018585
Atp12a	2	-0.374971	-1.20796	-1.36059	-0.224743	0.630588	0.590332	0.184524	0.239212	1.18787	35.297	2.3605e-05	0.00018689
Tle3	2	-0.460695	-0.312799	-0.588368	-0.476039	-0.310667	-0.0378707	-0.148313	-0.500317	7.04446	35.2935	2.36393e-05	0.000187064
Rgs10	3	0.117044	0.121151	0.198882	0.430215	0.412767	-0.852873	-0.138348	0.303532	3.986	35.2857	2.3717e-05	0.00018749
Cd226	1	-0.290869	-0.363913	1.41318	1.28023	1.63011	0.46588	0.336439	1.0443	-0.870251	35.2686	2.38882e-05	0.000188747
Vwa3b	9	0.478629	0.685581	-0.657753	-0.600162	0.0174551	-0.716744	-0.194275	-0.0310761	0.527615	35.2541	2.4034e-05	0.000189706
Plxnb1	6	0.0614656	0.154334	-0.231874	-0.00552113	0.00153197	0.477261	0.601798	0.368775	3.94599	35.2493	2.40824e-05	0.000189982
Calb2	6	0.603832	0.572778	-0.0643242	0.315299	0.622293	0.683071	0.569819	0.569206	4.76351	35.2475	2.41009e-05	0.000189982
Lxn	3	0.194277	0.227531	0.69718	0.591936	0.35099	-0.0851358	-0.288364	0.0735532	3.82912	35.247	2.41057e-05	0.000189982
Rbm8a2	8	-2.681	-2.30299	-1.14936	-0.166042	-2.30596	-2.71534	-1.88174	-3.02826	-1.96499	35.2408	2.41685e-05	0.00019038
Ncf2	1	0.127035	0.25367	0.593652	0.578805	0.419299	0.402633	-0.0399877	0.12645	5.00898	35.2304	2.42739e-05	0.000191017
Stra6	5	1.28666	0.665084	0.754106	1.30771	0.29379	0.279293	2.01166	2.05541	-0.0072424	35.2251	2.43283e-05	0.000191348
Gatm	1	0.295602	0.522693	0.665881	0.78419	0.520274	0.279653	-0.021873	0.395034	2.94184	35.2229	2.43509e-05	0.000191429
Phldb3	4	0.00986177	0.408932	0.552612	0.638146	0.683313	0.963099	0.186372	0.315708	3.25044	35.2117	2.44657e-05	0.000192136
Sycn	7	0.414724	-0.180663	-0.493772	-0.463321	-0.200507	-0.832207	0.0421592	-0.0206116	4.86079	35.1986	2.46002e-05	0.000193095
Gpr132	4	0.141913	0.818448	0.977161	1.38675	1.06296	1.32376	0.587583	0.559412	0.812399	35.196	2.46274e-05	0.000193211
Ccdc125	8	-0.373648	-0.533291	-0.146458	-0.159514	-0.264933	-0.990223	-1.10267	-0.0924734	2.06208	35.1899	2.46907e-05	0.00019361
Lgals3	7	-0.116678	-0.641985	-0.324574	-0.696676	-0.521297	-0.658127	-0.340939	-0.567206	10.4643	35.1864	2.47269e-05	0.000193698
Dlgap2	5	1.01995	1.16071	0.292219	0.662489	0.650646	0.415446	1.5523	0.828607	0.169919	35.1782	2.48122e-05	0.000194268
Zfp326	7	-0.747139	-0.408308	-0.640368	-0.569211	-0.83768	-0.801641	-0.590808	-0.492004	3.80938	35.161	2.49921e-05	0.000195479
Clec3b	5	-0.545424	-0.462198	-0.448888	-0.12537	0.142987	-0.752634	-0.267617	0.510744	4.65797	35.1168	2.54603e-05	0.000198842
Mypop	7	-0.334295	-0.107731	-1.16491	-0.675093	-0.654113	-0.732462	-0.477994	-0.530768	3.4417	35.0744	2.59171e-05	0.000202205
Krba1	3	0.351766	0.270428	0.591869	0.364263	0.427661	-0.466655	-0.116611	0.224027	4.1614	35.0667	2.60003e-05	0.000202651
Adam19	5	0.4479	0.208356	0.77183	0.882953	1.07173	0.391518	0.57624	1.19582	4.98315	35.0636	2.60344e-05	0.000202778
H2-T24	3	0.518969	0.160575	0.746805	0.840695	0.796525	0.0221448	-0.243289	0.454552	1.19403	35.0612	2.60606e-05	0.000202815
Ctsf	8	-0.453855	-0.505342	-0.802518	-0.444332	-0.161886	-0.420128	-0.732104	-0.376601	4.50029	35.0536	2.61441e-05	0.000203363
Cbr3	6	0.594872	0.453973	-0.389511	-0.802644	-0.195584	0.49619	0.645282	0.668484	5.60434	35.0433	2.62573e-05	0.000204141
Gdf3	1	0.773626	1.55235	1.88253	1.91608	2.36378	0.997774	0.900142	1.76197	-0.758694	35.0387	2.63085e-05	0.000204437
Batf	3	0.368559	0.41966	0.702713	0.83985	0.168297	-0.0470696	-0.723406	0.0693962	0.523997	35.0304	2.64002e-05	0.000205047
Klhl30	9	0.52296	0.425963	0.190768	0.151842	0.652526	-0.832558	0.428173	0.631715	1.49631	35.0253	2.64565e-05	0.000205382
Slc9a4	6	0.359396	0.582711	0.166047	-0.118479	0.830088	2.51663	1.87271	1.05573	0.298468	35.0222	2.64903e-05	0.000205542
Matk	6	0.591708	0.376887	-0.174704	-0.10235	0.218762	0.386737	0.06671	0.562786	2.32818	35.0193	2.65224e-05	0.000205688
Stum	5	0.417479	0.341537	-0.120415	0.10056	0.40098	-0.00884538	0.607817	0.585898	5.18056	35.0175	2.65429e-05	0.000205744
C3	4	0.736805	1.1267	1.88272	1.87018	0.733855	2.11971	1.3456	0.697534	8.00982	35.0051	2.66815e-05	0.000206715
Gpm6a	7	0.815232	-0.170447	-0.797388	-0.635245	-0.878412	-1.1173	0.48311	0.00356943	1.54813	34.9958	2.67858e-05	0.00020742
Chrm2	2	0.61913	0.389843	-0.185741	-0.0965983	-0.324561	0.508555	0.734324	-0.0974325	3.21722	34.9812	2.69506e-05	0.000208384
Dmkn	6	0.840789	0.6264	0.250781	0.647084	0.929538	1.07432	1.36008	1.2452	1.91716	34.9779	2.69879e-05	0.000208569
Idh3a	2	-0.454312	-0.482871	-0.5092	-0.61662	-0.572284	-0.387016	-0.19494	-0.437994	7.22363	34.9647	2.71371e-05	0.000209513
Prlr	2	-0.383486	-0.764268	-0.796026	-0.796357	-0.313531	-0.603979	-0.199069	-0.474829	4.85185	34.9128	2.77344e-05	0.000213912
Tfeb	8	-0.482407	-0.368807	-0.670422	-0.570813	-0.431567	-0.324454	-0.571941	-0.576292	5.22554	34.9114	2.77503e-05	0.000213928
Megf9	7	0.0934728	-0.233747	-0.626488	-0.586292	-0.596386	-0.391074	0.0814074	-0.129185	4.3604	34.901	2.78718e-05	0.000214758
Ntn4	2	0.114343	-0.332906	-0.612483	-0.261773	0.285093	0.422605	-0.250413	0.167272	4.74769	34.8964	2.79259e-05	0.000214962
Tmem229b	1	0.442945	0.368055	0.554278	0.65148	0.624082	0.239562	0.162653	0.235141	3.82143	34.8883	2.80203e-05	0.000215581
Lrp1	6	-0.0621906	-0.0780412	-0.20597	-0.192031	-0.252214	0.986515	1.09765	-0.0987251	8.58311	34.8793	2.81261e-05	0.000216288
Gcc2	8	-0.268379	-0.266893	-0.100369	-0.234984	-0.271624	-0.635868	-0.640799	-0.0851622	6.38383	34.8724	2.82077e-05	0.000216627
Pla2g4e	4	1.61076	0.176545	0.533217	1.23763	0.443923	3.01861	1.1132	0.898614	-1.40447	34.8721	2.8212e-05	0.000216627
Cacna1b	6	0.459304	0.0479234	0.206029	0.307925	0.636167	1.04877	0.883282	0.99576	2.74077	34.8707	2.82283e-05	0.000216645
Fam129a	6	0.491863	0.420472	0.332176	0.375359	0.438359	0.488291	0.864718	0.377606	7.81077	34.868	2.82597e-05	0.000216779
Chac1	8	0.892413	0.50758	0.128932	-0.0475503	-1.05694	-0.207505	-1.04198	-0.200495	1.73358	34.852	2.84507e-05	0.000218136
Cx3cr1	3	0.134697	0.359396	0.661365	0.788789	0.64814	-0.358139	-0.100902	0.400236	4.1555	34.833	2.86776e-05	0.000219767
Kcnh3	7	0.624445	-0.19624	-0.372836	-0.268367	-0.196262	-0.248069	-0.191279	0.284523	6.06468	34.8201	2.88336e-05	0.000220854
Pou3f3	6	0.261247	0.161111	-0.759985	-0.295683	-0.0016201	0.532526	0.516218	0.271487	2.02673	34.8081	2.89789e-05	0.000221857
Yy2	8	3.90114	1.69563	-4.89829	-0.650167	-2.20866	-10.0268	-9.62493	-2.48337	-2.50563	34.806	2.9004e-05	0.00022194
Slc2a12	5	0.904127	0.55368	0.0506972	0.169956	0.0366276	0.508794	0.559869	-0.0938265	1.59817	34.7745	2.93888e-05	0.000224773
Il17d	6	0.0181393	-0.300666	-0.678849	-0.62773	0.207936	0.642466	0.315687	0.248415	3.79114	34.7373	2.98507e-05	0.000227857
Aldh3b2	8	0.222439	-0.276028	-0.14981	-0.329649	-0.678077	-1.61038	-0.766454	-0.269794	3.78536	34.7169	3.01073e-05	0.00022959
Scg2	6	0.801738	0.714514	0.194324	0.659511	0.878221	1.28048	1.13822	1.0009	4.44878	34.7007	3.03112e-05	0.000230805
Cyp7b1	1	1.01157	1.48748	1.00181	1.36095	1.02256	1.16596	0.866997	0.838914	1.07758	34.6973	3.03544e-05	0.000231021
Fam162a	2	-0.386841	-0.472068	-0.455911	-0.667684	-0.540809	-0.0768316	-0.0973365	-0.598482	7.78882	34.6927	3.04141e-05	0.000231362
D630003M21Rik	6	-0.580684	-0.188275	0.0116518	0.395608	0.839624	0.70135	0.408606	1.1338	1.9593	34.6857	3.05026e-05	0.000231785
Pdpn	5	0.78318	0.978005	1.07322	1.22311	0.558837	0.889306	0.469719	0.889323	4.19251	34.6854	3.0506e-05	0.000231785
Tmem102	4	-0.267906	0.210809	0.330168	0.119207	0.146627	0.938899	0.200479	-0.134725	5.51015	34.6816	3.05549e-05	0.000231978
Ctsk	1	0.223394	0.374367	0.897243	1.12712	1.07984	0.675639	-5.64935e-05	0.543124	3.01521	34.6583	3.08543e-05	0.000234137
Htr1d	2	-0.0606436	-0.880546	-1.28095	-0.710333	-0.392405	1.20992	0.846404	-0.357879	-0.768316	34.6545	3.09038e-05	0.000234398
Rbp1	1	0.433638	0.886742	0.939725	0.793235	0.49343	0.366	0.554844	0.266945	2.8868	34.6473	3.09965e-05	0.000234986
Kng1	1	2.00565	5.01196	5.37623	4.73833	1.31198	4.67284	6.14013	-0.683351	-1.94724	34.6389	3.11062e-05	0.000235703
Gm44805	8	-2.3002	-0.59286	-1.87903	-9.81145	-7.92628	-3.28055	-5.03667	-7.58421	-1.24017	34.6056	3.15431e-05	0.00023878
Col23a1	6	0.0164735	0.114803	-0.228678	0.186131	0.740936	0.37873	0.60921	0.126643	4.84098	34.5902	3.17467e-05	0.000240205
F13a1	1	0.606101	1.18412	1.05676	0.846554	0.183816	1.63978	0.220204	0.481945	4.26753	34.5436	3.23716e-05	0.000244601
Nr2e3	8	-0.666547	-0.326923	-0.95339	-0.819054	-0.643285	-1.4666	-1.02912	-0.432729	2.27838	34.5434	3.2375e-05	0.000244601
Dmgdh	1	0.84401	1.00992	1.27718	1.28512	0.873584	1.47204	0.828252	0.519923	1.00354	34.5174	3.27289e-05	0.000247034
Ypel2	1	0.812193	0.683856	1.26731	1.27074	1.07374	0.568649	0.835561	0.852766	4.48947	34.5102	3.28273e-05	0.000247656
Cdc7	9	-0.9443	0.065514	-0.313857	-0.315844	-1.03233	-0.183205	-0.0386565	-0.270315	1.64225	34.5045	3.29067e-05	0.000248135
Maoa	7	-0.309092	-0.39953	-0.83522	-0.918435	-0.721838	-0.6315	-0.458761	-0.559898	9.50778	34.503	3.29261e-05	0.00024816
Rps15	4	-0.0458838	0.135938	0.269313	0.416094	0.636513	0.40603	0.313448	0.257788	9.3816	34.5009	3.29562e-05	0.000248267
Cxcr6	4	0.235668	-0.508258	0.2528	0.582605	1.00749	0.22231	0.0651665	0.234536	0.885652	34.4931	3.30631e-05	0.000248943
Gria1	6	0.843901	1.08339	0.707181	-0.178816	1.3205	2.27331	1.96073	1.07858	0.029956	34.492	3.3078e-05	0.000248943
Nsg2	6	0.555554	0.379181	0.00879194	0.28005	0.641556	0.709101	0.752037	0.598741	4.0482	34.4682	3.34094e-05	0.000251255
Muc3	2	-0.0653252	-0.0753318	-0.719054	-0.955365	-0.734237	0.130539	0.722133	-0.884377	8.99518	34.4203	3.40858e-05	0.000255784
Gm20708	8	-1.41389	-1.58613	-1.97156	-10.2472	-10.1415	-5.30089	-5.22763	-10.6727	-1.92199	34.4181	3.41166e-05	0.000255834
Tnip2	1	0.365974	0.273104	0.759399	0.841806	0.675886	0.738726	0.207916	0.554478	3.12879	34.4175	3.41255e-05	0.000255834
Gm4631	8	-0.408378	-0.392543	-0.462692	-0.426797	-0.293801	-1.2234	-0.731236	-0.367524	4.65627	34.4028	3.4336e-05	0.000256792
Unc80	6	0.279559	-0.0442941	-0.763467	-0.188646	-0.0629804	0.728383	0.936804	0.280075	1.07947	34.3807	3.46553e-05	0.000259055
Fn3k	6	0.139033	-0.124241	-0.169465	0.36455	1.62644	0.720438	0.619172	0.7965	0.142215	34.3634	3.49059e-05	0.000260803
Kcnf1	7	0.634603	-0.388685	-0.24193	-0.230398	0.162657	-0.469425	0.0886823	0.0570056	3.9596	34.3401	3.52473e-05	0.000263227
Vstm2l	6	0.523765	0.481493	-0.278712	-0.174379	0.305187	1.07293	0.698737	0.383483	3.71871	34.3328	3.53554e-05	0.000263908
Nap1l5	6	0.385634	0.530247	-0.162818	0.332636	0.530702	0.295251	0.806335	0.369756	2.46334	34.3265	3.54485e-05	0.000264475
Phf11d	3	0.642537	0.349459	0.535054	0.6289	0.405947	-0.140843	-0.322987	0.409687	2.94794	34.3121	3.56626e-05	0.000265945
Nrros	1	0.290072	0.634705	1.02988	1.05763	0.834953	0.775301	0.306316	0.900138	3.21183	34.31	3.56941e-05	0.000266052
Wnt5a	5	0.49606	0.368047	0.216277	0.270824	0.430939	-0.0712557	0.553427	0.735312	4.70293	34.3017	3.58181e-05	0.000266682
Frat1	2	-0.316809	-0.37945	-0.967302	-1.06408	-0.823424	0.46175	-0.528356	-0.630234	3.73476	34.3007	3.58328e-05	0.000266682
Zfp638	5	-0.535709	-0.477313	-0.338533	-0.186742	-0.0135329	-0.712723	-0.342091	-0.15834	4.92656	34.2968	3.58921e-05	0.000266783
Kif18b	9	0.0975759	0.47348	0.23901	-0.259097	-0.93505	-0.0802624	0.0343195	0.091305	3.12236	34.2957	3.59076e-05	0.000266783
Map1b	6	0.671719	0.634327	0.289114	0.535801	0.450986	1.24712	1.41288	0.60842	4.88809	34.2954	3.59125e-05	0.000266783
Slc23a3	1	1.09772	0.820611	0.799698	0.926207	1.04548	1.00108	0.524523	0.675344	2.59912	34.2813	3.61248e-05	0.000268233
Alas1	2	-1.01433	-0.428964	0.1609	-0.00639622	-0.0884959	0.279362	-0.345495	-0.581486	7.48675	34.2705	3.62876e-05	0.000269203
Renbp	3	0.407005	0.607936	0.528483	0.585477	0.433075	-0.134314	0.0078856	0.103745	2.62735	34.2692	3.63076e-05	0.000269203
Ddo	2	-0.327537	-0.471367	-0.631491	-0.48187	0.387253	-0.423643	0.240413	0.0684689	0.832519	34.2275	3.69455e-05	0.000273541
Sectm1a	3	1.56033	1.12101	1.52799	1.19877	1.04146	-0.106933	0.459873	0.368483	2.32239	34.2253	3.69798e-05	0.000273665
Rcn1	3	0.0773941	0.146368	0.0555765	0.180679	0.0182609	-0.876173	-0.389256	0.210036	4.23464	34.2062	3.72755e-05	0.000275721
Cartpt	5	0.74628	1.34993	0.512923	1.07907	0.782654	1.07763	0.989524	0.575598	1.65019	34.1913	3.75085e-05	0.000277181
Tspan9	5	0.535425	0.522688	0.415242	0.504191	0.543296	0.162863	0.787685	0.787342	5.70012	34.1868	3.75797e-05	0.000277575
Mfap2	1	0.667938	1.06842	1.14482	1.28136	1.16204	0.928652	0.6065	0.947714	2.87243	34.1843	3.76189e-05	0.000277732
Wscd2	7	0.306994	0.188663	-0.301153	-0.0428693	0.193207	-0.605429	0.593764	0.191543	4.18503	34.1582	3.80308e-05	0.000280452
Reep1	6	0.682259	0.674183	0.17911	0.445691	0.605432	1.02917	0.942405	0.846609	2.84898	34.1278	3.85157e-05	0.000283679
Hrh2	1	-0.0311509	0.196017	1.65548	0.734958	0.224974	0.761329	-0.849697	-0.277845	-1.46694	34.1255	3.85543e-05	0.000283828
Upp1	3	-0.229138	-0.656304	0.211527	-0.116225	-0.366049	-0.557285	-1.125	-1.07463	5.25426	34.1226	3.85994e-05	0.000284026
Ncapg	9	0.183445	0.599113	-0.101522	-0.361179	-1.0589	-0.197393	-0.172803	-0.156437	3.20569	34.1121	3.877e-05	0.000285146
Tigit	3	-0.375104	-0.56634	0.639058	0.644601	0.993898	-0.441443	-0.671639	-0.182723	-0.411134	34.1101	3.88019e-05	0.000285245
Ston1	6	0.0396063	0.0821074	-0.054406	0.102738	0.53737	1.25793	0.948282	0.507868	4.84917	34.0941	3.90629e-05	0.000286943
Muc4	4	0.601161	0.490777	0.463082	0.40825	0.382004	0.952509	1.37778	0.0140429	6.61807	34.0936	3.90698e-05	0.000286943
Slc6a4	7	0.0181874	-0.499186	-0.910941	-0.523071	-0.616012	-0.0485434	-0.570287	-0.522411	2.15267	34.0923	3.90919e-05	0.000286969
Col8a1	6	1.07307	0.747954	0.606368	0.520944	1.59039	1.20712	1.02302	1.13483	3.99859	34.0624	3.95829e-05	0.000290299
Oit1	8	0.0599608	-0.0724907	-0.381391	-0.318919	-0.351829	-0.642354	-0.456783	0.0706082	9.50675	34.0532	3.97349e-05	0.000290905
Skp2	9	-0.988734	0.0992778	-0.0447996	-0.103142	-0.561564	-0.123306	-0.120177	-0.212575	2.24437	34.0529	3.97405e-05	0.000290905
Srpk1	8	-0.380666	-0.246734	-0.138222	-0.228295	-0.396492	-0.958215	-0.756354	-0.394723	5.82265	34.0321	4.00869e-05	0.000293165
Fam198a	3	-0.314724	0.310028	-0.0924539	-0.495486	0.102855	-2.14737	-0.759324	0.0834281	0.0483481	34.0271	4.017e-05	0.000293635
Klrg1	3	0.0303266	-0.694942	-0.102392	0.339454	0.549401	-2.55119	-1.31975	0.00532531	-0.954612	34.0209	4.02745e-05	0.00029426
Rev1	2	-0.797548	-0.740499	-0.73999	-0.572666	-0.241046	-0.320202	-0.367072	-0.0872579	2.24164	34.0087	4.04795e-05	0.000295619
Tcea3	8	0.0826565	-0.0116048	0.0592838	0.179602	0.2118	-0.608424	-0.618764	-0.07583	6.0572	33.9951	4.07103e-05	0.000297024
Cdkn2c	2	-0.115045	0.152482	-0.33426	-0.426882	-0.611365	0.135666	0.13324	-0.112209	4.46429	33.9862	4.08615e-05	0.000297987
Asb4	9	0.959762	0.820193	0.0106767	-0.141394	-0.0454501	-0.133288	-0.0270404	0.121842	1.76293	33.9775	4.10102e-05	0.000298932
Prdm1	3	0.0122316	-0.0893787	0.464554	0.194364	-0.177426	-0.317175	-0.192981	-0.797825	2.5951	33.9457	4.15569e-05	0.000302775
Lvrn	6	-0.4824	-0.977043	0.334208	-0.486516	-0.902647	1.5683	0.130923	-0.416581	-0.987229	33.9442	4.15827e-05	0.000302821
S1pr2	1	0.0799442	0.580791	0.765736	0.819112	0.774727	0.884901	0.518768	0.500393	3.20603	33.9418	4.16244e-05	0.000302982
Epha2	8	-0.0189911	-0.173169	-0.817914	-1.22076	-1.34662	-0.877125	-0.840919	-1.20662	5.37473	33.9326	4.17855e-05	0.000304012
Fastkd1	2	-0.764813	-0.517989	-0.222406	-0.0505138	0.0951892	-0.287249	-0.131659	-0.129668	4.03529	33.9263	4.18954e-05	0.000304669
Sprr2a1	3	0.664024	0.797794	0.952562	0.507032	0.0810841	0.219935	0.287942	0.201701	9.32036	33.925	4.1918e-05	0.000304689
Foxd3	7	-0.0339644	0.123396	-1.29603	-0.814088	-0.486322	-0.283815	-0.203074	-0.436674	2.20621	33.9239	4.19375e-05	0.000304689
Sfrp5	8	0.108464	0.187783	-0.582009	-0.521894	-0.827385	-0.357999	-0.520946	-0.502306	2.29119	33.9202	4.20019e-05	0.000305015
Fbp1	8	0.10888	-0.122258	-1.00299	-1.00766	-0.863174	-0.8337	-1.11779	-0.797992	1.642	33.9149	4.20943e-05	0.000305543
Egfl7	1	0.269714	0.496864	0.574137	0.597006	0.586061	0.614326	-0.0181808	0.702429	3.28973	33.8906	4.2523e-05	0.00030851
Slc25a34	2	-0.551479	-0.549353	-0.911091	-0.946084	-0.569169	-0.0283504	-0.0706404	-0.432216	5.27832	33.8724	4.28477e-05	0.000310575
Trpa1	5	0.97365	0.554424	0.959234	0.832611	0.811634	0.384205	0.80141	1.09676	2.42955	33.8634	4.30078e-05	0.000311445
Pdgfa	1	0.702714	0.746129	0.880603	0.787338	0.693109	0.645166	0.318652	0.413754	5.9372	33.8547	4.31641e-05	0.000312379
Tvp23a	8	0.659245	0.622915	0.441275	0.430927	-0.0826307	-0.999209	-0.0932363	0.0755118	1.33119	33.854	4.31769e-05	0.000312379
Mab21l3	3	2.24941	1.90914	1.65904	1.9544	1.01175	-0.172302	0.669897	0.785841	-0.415158	33.8023	4.41171e-05	0.000318735
Bmp8a	2	-0.236701	-0.690109	-0.209604	-0.589782	-0.408938	-0.190136	0.0486914	-0.19977	2.45836	33.793	4.42898e-05	0.000319831
Lyve1	4	0.227237	0.461529	0.0713327	0.172439	0.316061	1.24568	0.19524	0.486651	4.48773	33.7653	4.48023e-05	0.000323234
Slc17a1	5	-0.131617	-0.832827	0.163699	-0.0232907	0.572268	-1.00734	0.180371	0.133183	0.286874	33.7591	4.49188e-05	0.000323924
Cd160	3	0.386855	-0.201582	0.461513	0.405638	0.988974	-0.583499	-0.227553	0.231213	0.88236	33.748	4.51278e-05	0.00032528
Slc1a1	1	0.337733	0.633588	0.753882	0.89146	0.316734	0.687869	0.542798	0.473998	4.07472	33.7371	4.53326e-05	0.000326605
Ehf	2	-0.514349	-0.467931	-0.686825	-0.677847	-0.701344	-0.344463	-0.330893	-0.511723	8.00042	33.7121	4.58064e-05	0.000329712
Tmem25	7	0.144192	0.0784486	-0.481687	-0.671464	-0.231536	-0.516509	-0.0164619	-0.358152	2.96177	33.7103	4.58424e-05	0.000329733
Asb2	6	0.310632	0.240667	0.0985079	0.239979	0.710701	0.180245	0.670954	0.546638	5.37728	33.7039	4.59642e-05	0.000330389
Nrgn	5	0.58934	1.04807	0.26204	0.273077	0.139772	0.6829	0.178443	0.638959	2.52698	33.6907	4.6218e-05	0.000331962
Rab3c	6	0.520084	0.410073	0.156324	0.473944	0.699589	1.07798	1.09285	1.00304	3.32579	33.6903	4.62259e-05	0.000331962
Rgs14	4	-0.322198	0.115972	0.37428	0.440245	0.858051	0.391005	-0.0504671	0.711586	1.54352	33.6869	4.62904e-05	0.000332272
2410002F23Rik	5	-0.396468	-0.492573	-0.175686	-0.235943	-0.0419701	-0.0954762	-0.673148	0.219875	4.40319	33.6803	4.64172e-05	0.000333028
Rrm1	6	-0.0412866	0.520619	0.259477	0.0402306	-0.367466	0.687702	0.369152	0.148594	5.58428	33.6666	4.66832e-05	0.000334782
Sdk2	6	0.580866	0.57229	0.0740058	0.0710922	0.209059	1.092	1.45974	0.464588	2.5351	33.665	4.67156e-05	0.00033486
Hist1h2ap	3	0.489723	3.04236	2.1483	1.67701	-0.196377	-0.620244	-1.81974	-1.12137	3.98774	33.6496	4.70151e-05	0.000336851
Bche	8	-0.309861	-0.679065	-0.725244	-0.566686	-0.16705	-0.376145	-0.366548	-0.529005	5.87146	33.6401	4.72017e-05	0.000338032
C330027C09Rik	9	-0.00413722	0.231464	-0.117543	-0.554061	-1.29968	-0.774881	-0.588249	-0.477318	3.40799	33.6093	4.78099e-05	0.000342229
Dnm1	9	0.538525	0.634885	0.100036	0.146617	0.188947	0.224006	0.0758682	0.2966	4.86053	33.5977	4.80431e-05	0.000343582
Etv4	9	-0.6613	0.127546	-0.375819	-0.970081	-1.68697	-0.126758	-0.0975487	-0.67833	2.57795	33.5561	4.88819e-05	0.000349191
Tecta	5	2.16242	1.50449	1.24762	0.233942	0.555378	1.09336	2.4383	1.90635	-1.55674	33.5554	4.88948e-05	0.000349191
Chrd	4	0.365699	0.517821	0.576307	0.721508	0.614497	1.83133	0.692533	0.587472	2.32661	33.5402	4.92067e-05	0.000350934
Serpina3c	2	-0.506559	-0.749398	-0.242194	-0.195568	-1.79535	1.94448	-1.26477	-0.849847	0.164179	33.5295	4.94245e-05	0.000352164
Ccdc102a	5	0.235	0.521462	0.382113	0.510469	0.624485	0.342268	0.307348	0.940148	3.08407	33.5262	4.94936e-05	0.000352333
Tlr8	4	0.373503	0.871341	1.5339	1.79381	1.5163	2.26762	1.0618	0.89918	0.53562	33.5241	4.95376e-05	0.000352484
Zfp963	7	-0.126352	-0.798385	-0.482812	-0.108589	-0.113997	-1.14435	-0.671698	-0.0249546	1.84034	33.5153	4.97183e-05	0.000353284
Resp18	5	0.402802	0.209145	-0.12117	0.214054	0.612716	0.299298	0.607052	0.753619	3.73703	33.5086	4.98578e-05	0.000353952
Traf3ip3	4	-0.0728896	0.906493	1.27535	1.58373	1.69504	1.46474	0.774701	1.38202	0.379073	33.5049	4.99341e-05	0.000354331
Tacstd2	2	0.559284	0.18466	-1.72503	-0.817938	-2.02335	1.62832	0.526539	-0.526244	-1.87145	33.5027	4.998e-05	0.000354495
Cldn1	4	0.340481	0.357926	0.490342	0.657436	0.801966	2.39504	0.521059	0.763848	0.828969	33.5009	5.00172e-05	0.000354597
Lctl	8	-0.360352	-1.5807	-5.51121	-3.87847	-6.16464	-11.2357	-9.55692	-3.98676	-2.37425	33.4756	5.05465e-05	0.000357859
Cd163l1	1	-0.514009	-0.417932	0.824763	1.30851	1.17835	-1.06124	0.380261	0.122285	-1.04681	33.4734	5.05924e-05	0.000358021
Trim65	2	-0.667612	-0.630344	-0.22486	-0.206492	-0.312481	-0.423675	-0.508166	-0.492415	3.86315	33.4705	5.06542e-05	0.000358295
Mt1	4	-0.626558	0.295218	0.967829	0.76716	1.4274	2.3187	1.22655	1.03234	7.71205	33.4638	5.07941e-05	0.000358957
Krt78	3	2.56611	2.99241	1.91939	0.322722	2.38676	0.654567	-0.208463	1.20173	-2.13777	33.4202	5.17247e-05	0.000364465
Colec10	9	0.426024	0.483106	0.185979	0.194463	0.546658	-0.779921	0.649506	0.440942	2.7191	33.4198	5.17325e-05	0.000364465
Shank3	6	0.0586024	-0.0431751	-0.465906	-0.197278	0.013657	0.726035	0.189155	0.311789	3.59651	33.4196	5.17377e-05	0.000364465
Bcan	7	0.234983	-0.177143	-0.735895	-0.741072	-0.926291	-0.624172	-0.415267	0.100772	1.27654	33.4176	5.178e-05	0.000364597
Lmnb2	2	-0.601176	-0.276819	-0.26681	-0.388339	-0.44799	-0.07324	-0.0350585	-0.203387	6.01371	33.4154	5.18284e-05	0.000364772
Cdh3	9	0.88407	0.879305	0.516103	0.588811	0.0157501	-0.286223	0.592961	0.340383	1.54109	33.4058	5.20362e-05	0.000366069
Slc3a2	4	0.270813	0.36791	0.313878	0.415471	0.212055	0.790512	0.254597	0.320472	6.52191	33.403	5.20956e-05	0.000366155
Apoa1	2	-0.58751	-1.32282	-1.25042	-1.39402	-0.946138	-1.58972	0.712634	-1.19973	0.0552408	33.3974	5.22172e-05	0.000366843
Nudt11	6	0.202308	0.388545	-0.417443	-0.769926	0.0673866	0.49837	0.227918	0.188935	1.52586	33.3833	5.2524e-05	0.000368499
Gm3055	6	6.98447	7.10832	8.17436	0.352374	5.67251	10.3277	8.12932	7.2644	-1.414	33.3509	5.32369e-05	0.000372658
Ttll6	6	0.185677	-0.254751	0.0488442	0.0584499	0.951809	1.18838	0.647683	0.966485	2.72854	33.3464	5.33357e-05	0.000373182
Dact3	2	0.0703239	0.0564673	-0.640016	-0.446795	0.078329	-0.0974195	0.184433	0.180687	5.5498	33.329	5.37244e-05	0.000375732
Tbx2	6	0.219447	0.43969	0.141105	0.138956	0.345233	1.02577	-0.0998355	0.804078	4.07961	33.32	5.39256e-05	0.000376969
Mms22l	6	0.292564	0.817249	0.595123	0.33346	0.0590657	1.13652	0.77348	0.63728	2.69412	33.2867	5.46753e-05	0.000381866
Scn2b	2	-1.01479	-0.687663	-0.797588	-0.508519	-0.28133	-0.338224	-0.203139	-0.105798	2.94813	33.2803	5.48209e-05	0.000382711
Wdr78	6	-0.0903182	-0.533049	0.0421946	0.153635	0.439193	-0.626073	0.825309	0.598902	0.251302	33.2752	5.49386e-05	0.00038336
Kcnc1	6	0.756489	0.350711	0.0746928	0.0500824	0.838903	1.05483	1.30074	1.1137	1.21885	33.2626	5.52264e-05	0.000385196
Kif2c	9	0.54338	0.731942	0.438374	0.0839372	-0.589791	0.352055	0.0774813	0.360384	3.49901	33.2571	5.53521e-05	0.000385899
Dennd5b	7	-0.569227	-0.572855	-0.593448	-0.314751	-0.263343	-0.521313	-0.311006	-0.325288	3.55818	33.1599	5.76327e-05	0.000400719
H2-Q10	8	0.304446	-0.624145	-0.486636	-0.600697	-0.903327	-1.45592	-0.559462	0.0275353	3.22043	33.1492	5.78891e-05	0.000402197
Foxo6	2	-0.595922	-0.541396	-0.855895	-1.02764	-0.383708	-0.0814946	-0.142669	-0.27632	3.07195	33.1404	5.81016e-05	0.000403322
Anxa5	5	0.59925	0.550351	0.562472	0.675426	0.546068	0.347808	0.393922	0.515924	6.85671	33.14	5.8111e-05	0.000403322
Hist2h2be	7	0.18404	0.010198	-0.354904	-0.420507	-0.451342	-0.616893	0.0893338	-0.108365	3.50519	33.1358	5.8214e-05	0.000403857
Ppp1r12b	5	0.290041	0.0879481	-0.163747	-0.0342613	0.290332	-0.174224	0.659903	0.355559	7.15667	33.1323	5.82984e-05	0.000404262
Plekhn1	3	0.199822	0.16334	0.401245	0.332311	0.153565	-0.548957	-0.812945	-0.520972	2.1235	33.1282	5.83967e-05	0.000404762
Dab1	9	1.31295	1.20093	0.280309	0.49533	0.444624	-0.438796	-0.243128	0.0862756	2.54701	33.1244	5.84883e-05	0.000405216
Dnmt3l	9	0.620901	1.45705	1.02153	0.571812	0.586919	-0.584885	0.249957	1.08186	-0.534626	33.1211	5.85688e-05	0.00040543
Selenow	8	-0.0133068	-0.0747479	-0.353676	-0.400026	-0.295834	-0.500341	-0.686017	-0.693685	7.45575	33.121	5.85713e-05	0.00040543
Nt5dc2	9	0.0160936	0.301647	-0.302573	-0.316325	-0.932161	0.119073	-0.0395294	-0.232176	2.59616	33.1114	5.88059e-05	0.000406872
Cmtm8	7	-0.41531	-0.436919	-0.941863	-0.937643	-1.14565	-1.10137	-0.549793	-0.323568	1.74982	33.0908	5.9312e-05	0.00041019
Melk	9	0.398724	0.682791	0.473702	0.0734788	-0.642204	0.652179	0.294427	0.290603	4.13586	33.0813	5.95462e-05	0.000411627
Bex1	7	0.0912154	0.293165	-0.614074	-0.490741	-0.326922	-0.0827622	-0.233132	-0.00909386	2.0066	33.0789	5.96044e-05	0.000411846
N4bp3	4	0.389941	0.766776	0.50578	0.586413	0.508831	1.0904	0.430949	0.351033	3.82391	33.0669	5.99028e-05	0.000413688
Tmem151a	6	0.733748	0.0429264	-0.171772	-0.267083	0.0443857	-0.0933044	0.724995	0.317594	2.12429	33.066	5.99242e-05	0.000413688
Gfra2	7	0.324877	0.218999	-0.207955	-0.0526535	0.167672	-0.697093	0.241658	0.477268	2.78082	33.0295	6.08397e-05	0.000419821
Hsp90aa1	7	-0.724595	-0.496205	-0.591776	-0.521251	-0.708755	-0.5511	-0.397417	-0.536094	7.69117	33.0262	6.09223e-05	0.000420204
Muc16	2	-0.289796	-1.58544	0.832597	-0.187266	-1.19664	-0.534041	1.49023	-1.27119	-1.78271	33.0019	6.15388e-05	0.00042408
Dpp6	6	0.938326	0.776799	0.267732	0.762505	0.665779	1.18244	1.30568	0.725269	2.2961	32.9999	6.159e-05	0.000424244
Mmp9	3	-0.022268	-0.0654221	0.251062	0.0632298	-0.663792	-0.446253	-1.14318	-1.41092	2.78311	32.996	6.16914e-05	0.000424754
Ccs	7	-0.22576	-0.454365	-0.721239	-0.654039	-0.606434	-0.60133	-0.461049	-0.572019	5.81991	32.9882	6.18893e-05	0.000425928
Birc3	4	0.275345	0.414029	0.794826	0.757209	0.730141	0.911357	0.540444	0.610143	4.99161	32.9812	6.20707e-05	0.000426987
Apoc3	2	0.193001	-1.09548	-1.74502	-1.72121	-2.2662	-0.322467	1.49082	-0.104171	-1.45054	32.9664	6.24538e-05	0.000429052
Slc10a5	2	-0.639096	-0.717153	-0.408875	-0.405909	0.0899904	-0.210965	0.039528	-0.127777	4.77443	32.9564	6.27128e-05	0.000430641
Dok2	1	0.383732	0.74445	1.41304	0.993661	1.30885	1.03232	0.539672	0.958607	1.22145	32.9481	6.29289e-05	0.000431934
Hist1h2ad	2	0.013018	0.428321	-4.00103	-4.31476	2.08426	1.95454	2.54476	-0.291408	-2.10775	32.9172	6.37389e-05	0.000437107
Zfp457	7	-3.47308	-0.097639	-1.89357	-1.66356	-1.05549	-4.75349	0.297251	-1.15737	-2.12717	32.9028	6.41211e-05	0.00043946
Kcnab2	5	0.685141	0.726801	0.742224	0.968295	0.840763	0.748701	0.519378	0.789977	2.87674	32.9022	6.41386e-05	0.00043946
Pkia	7	0.262888	0.0240012	-0.466876	-0.309284	-0.288204	-0.908671	0.0317765	-0.0328581	3.1009	32.8873	6.4535e-05	0.000441981
Synpo2	6	0.213898	0.0904514	-0.0999643	0.127065	0.503504	0.114231	0.933812	0.373014	7.43958	32.8754	6.48541e-05	0.00044397
Mki67	9	0.0654728	0.447644	0.142509	-0.248311	-0.847969	0.0898558	-0.068929	0.0298967	6.03657	32.8707	6.49812e-05	0.000444644
Ccng2	7	-0.226509	-0.844862	-0.385327	-0.495142	-0.304991	-0.814371	-0.101683	-0.370157	6.22989	32.8487	6.55753e-05	0.000448314
Ocstamp	1	0.205959	1.06193	1.53669	1.14233	0.753101	1.37221	0.871976	0.431041	0.36749	32.8325	6.60169e-05	0.000451135
Arg2	6	0.636861	0.637085	0.910729	0.719818	1.33351	1.48706	1.71416	0.856132	4.81282	32.825	6.62235e-05	0.000452149
Fras1	7	0.48808	0.265667	-0.3078	-0.426856	-0.145796	-1.05178	0.39291	0.750809	0.237074	32.8187	6.63969e-05	0.000452934
Zfp93	8	-0.499203	-0.723848	-0.688317	-0.280063	-0.361677	-1.46874	-0.86037	-0.487721	2.27716	32.8147	6.65075e-05	0.000453489
Lacc1	1	0.190311	0.503792	0.737989	0.579165	0.324443	0.151763	0.179705	0.271058	2.80201	32.8032	6.68258e-05	0.00045546
Gm14308	6	2.81012	0.369273	-2.97138	2.11661	2.67322	0.679773	2.44641	1.44587	-0.547236	32.799	6.69411e-05	0.000456045
Hoxb5	6	0.0145849	0.0143027	-0.329204	-0.148347	0.342855	0.765171	0.484829	0.413031	4.1711	32.7895	6.72047e-05	0.00045752
Clec2h	4	0.347394	-0.0365035	0.725889	0.877469	1.02324	0.965869	0.433614	-0.0247885	8.21691	32.7891	6.72165e-05	0.00045752
Ugt2b36	7	0.0519553	-0.215298	-0.739959	-0.88029	-0.477216	-0.147857	-0.217561	-0.37723	1.83367	32.7858	6.73089e-05	0.000457948
Rtp4	3	0.704061	0.540978	0.689705	0.737937	0.557411	-0.638607	-0.0674778	0.369043	3.85747	32.7594	6.80496e-05	0.000461975
Tnfsf13b	4	0.271964	0.34185	0.932195	0.975911	1.22125	1.01083	0.687427	0.687609	2.20555	32.7556	6.81551e-05	0.000462302
Eno2	6	0.671613	0.630708	0.172056	0.682695	0.567391	1.20302	0.984109	0.780401	3.13046	32.7427	6.8522e-05	0.000464168
Scara3	1	0.614181	0.844934	1.03265	1.2258	0.97654	0.982442	0.592535	0.797405	3.27229	32.7317	6.8833e-05	0.000466071
Slc25a10	7	-0.354084	-0.479505	-0.68761	-0.805278	-0.85969	-0.722935	-0.570892	-0.691518	8.58637	32.7277	6.89466e-05	0.000466637
Osmr	4	0.700533	1.03312	1.10676	1.14527	0.765676	2.0085	0.769899	0.55585	3.48135	32.7256	6.90092e-05	0.000466857
Fam205a3	8	-0.616944	-0.618958	-3.269	-3.68779	-3.93072	-12.1813	-5.00563	-4.63839	-2.09326	32.7095	6.94687e-05	0.000469761
Krt80	4	0.639557	1.08882	1.29299	1.15788	1.05334	1.93495	1.12374	0.962677	1.31295	32.7044	6.96166e-05	0.000470556
Slc28a2	1	0.487202	0.401075	0.507802	0.713946	0.664697	0.631348	-0.0792431	0.316567	3.51766	32.7033	6.9648e-05	0.000470563
Siglec1	1	0.905741	1.36001	1.33595	1.4243	0.352239	1.76463	0.437984	0.72383	2.76171	32.6886	7.0074e-05	0.00047303
Hid1	8	0.063725	-0.227375	-0.473898	-0.383083	-0.68861	-0.761669	-0.710068	-0.213171	6.73073	32.6818	7.02708e-05	0.000474152
Nrap	1	0.762999	0.267708	1.28415	0.910413	0.750124	0.568241	0.333223	0.532971	2.49659	32.6606	7.08894e-05	0.000477911
Ndufa5	8	-0.20068	-0.275921	-0.619053	-0.693524	-0.617098	-0.755549	-0.519619	-0.466964	5.83912	32.6346	7.16577e-05	0.000482881
Gm21833	8	0.565211	0.285303	-1.02248	-1.36752	-1.45746	-7.20052	-1.06743	-1.30181	-1.36781	32.6305	7.178e-05	0.000483315
Dlgap3	6	0.238879	0.299852	-0.638595	-0.20881	0.184301	0.489467	0.372105	0.3308	1.55169	32.6303	7.17843e-05	0.000483315
Anln	5	0.276061	0.766678	0.543469	0.218489	-0.423009	0.418809	0.275572	0.47366	4.0044	32.6219	7.20347e-05	0.000484725
Akap6	6	0.31697	0.169495	-0.114808	-0.00713337	0.272425	0.572432	0.937429	0.383085	2.96846	32.6038	7.25772e-05	0.00048799
Plppr2	9	0.642765	0.604236	0.0186834	-0.0639998	-0.128287	0.0488531	0.14311	-0.155974	2.50398	32.6029	7.26044e-05	0.00048799
Papln	6	-0.264714	-0.530637	-0.117428	-0.259934	0.0381492	0.472918	0.40371	0.719196	2.9194	32.5904	7.29822e-05	0.000490316
Nptx2	6	0.477978	0.779478	0.0796495	0.170166	0.302986	1.14442	0.728468	0.933786	2.17654	32.589	7.30219e-05	0.000490371
Nrarp	8	-0.343898	0.172515	-0.265283	-0.201792	-0.689821	0.013133	-0.35715	-0.457442	5.48591	32.5871	7.30794e-05	0.000490545
Aacs	5	0.746952	0.45643	0.664543	0.456346	0.220691	0.210213	0.690822	0.594812	6.91433	32.5795	7.33105e-05	0.000491883
Impdh1	7	0.0881911	0.0612113	-0.410762	-0.422007	-0.743269	-0.358032	-0.437221	-0.248007	5.67455	32.5745	7.34625e-05	0.000492691
Zfp27	5	-0.716008	-0.453288	-0.298963	-0.284051	-0.0670591	-0.375419	-0.190591	0.0891695	2.73956	32.5628	7.382e-05	0.000494874
Dok3	1	-0.0461757	0.486164	0.760202	1.03406	0.443964	0.65227	-0.628878	0.391913	1.01802	32.5357	7.46521e-05	0.000500237
Ppp1r3f	7	0.356594	0.125979	-0.624743	-0.906927	-0.769787	-0.490226	0.1672	0.0798596	0.564816	32.5333	7.47267e-05	0.000500485
Ramp2	4	-0.0600484	0.339776	0.122409	0.441879	0.462658	0.747019	-0.155856	0.576442	4.0333	32.5324	7.47536e-05	0.000500485
Ang4	1	0.435025	0.999347	0.643757	0.936654	1.06892	-0.417121	0.757752	0.126184	4.33688	32.5309	7.48012e-05	0.000500588
Mboat2	2	0.348021	0.162869	-0.203988	-0.721972	-0.442136	0.159623	0.410792	-0.582542	3.07021	32.5099	7.54534e-05	0.0005043
Gbp5	1	0.486752	0.923729	1.03594	1.27066	0.540562	0.968209	-0.701038	0.383355	3.05939	32.485	7.62354e-05	0.000508432
Abca8b	7	-0.387265	-0.48794	-0.981474	-0.594545	-0.321168	-0.866613	-0.312404	-0.0469824	2.18579	32.4615	7.69799e-05	0.000512298
1810011H11Rik	4	0.438847	1.12562	1.629	2.15359	2.14973	1.59429	1.38102	1.78018	-0.392216	32.4541	7.72132e-05	0.00051341
Bub1b	9	0.21832	0.582661	0.498322	0.147123	-0.445733	0.58942	0.362125	0.361634	4.7032	32.4453	7.7497e-05	0.000515077
Gpihbp1	6	-0.31459	-0.229024	-0.0126349	0.323725	0.582287	1.2657	0.255512	0.833411	1.41168	32.444	7.75376e-05	0.000515126
Rhbdf2	1	0.180394	0.466429	0.394626	0.450537	0.267949	0.719	0.0706699	0.205286	5.16151	32.4383	7.77221e-05	0.00051591
Gm14548	3	0.531712	1.47332	1.4253	0.685262	0.357887	1.08411	-0.33213	0.195981	-0.907249	32.436	7.77955e-05	0.00051613
Scn4b	2	-0.236568	-1.14785	-1.21001	0.00451366	0.192611	0.976115	-0.535618	0.613705	-0.704497	32.4352	7.78218e-05	0.00051613
Gm21962	6	0.042413	-0.035678	1.23358	-1.69582	0.498256	-0.0080953	1.2224	0.524672	-1.36749	32.4329	7.78943e-05	0.000516391
Lyl1	5	0.2123	0.462204	0.640684	0.790314	0.654876	0.368591	-0.174216	0.718643	2.02154	32.3972	7.90521e-05	0.000523842
Apoa5	2	-0.634621	-1.87418	-1.46596	-2.80759	-0.433284	-1.48766	0.321483	-0.976794	-1.40705	32.3884	7.93417e-05	0.000525537
Cd209a	8	0.136426	0.310588	0.0740873	0.112676	0.150956	-1.93026	-1.13806	-0.878449	0.0892364	32.3369	8.1049e-05	0.000535932
Lin52	7	-0.343477	-0.593185	-0.503286	-0.53745	-0.181515	-0.499094	-0.338336	0.00958482	2.66633	32.3288	8.13208e-05	0.0005375
Xcl1	1	0.948638	0.482638	1.31147	1.20036	1.14053	0.22022	0.475223	0.839305	0.666525	32.3223	8.15374e-05	0.000538702
Col4a5	5	-0.0207254	-0.144203	0.266945	0.534677	0.790406	-0.2498	0.284225	0.710065	4.92741	32.2993	8.23164e-05	0.000543387
Fxyd6	6	0.506627	0.637812	0.496581	0.761681	0.979423	0.625601	0.815681	0.934714	4.59495	32.2974	8.23818e-05	0.000543464
D3Ertd751e	7	-0.373372	-0.491173	-0.817294	-0.305998	-0.304713	-1.24455	-0.507105	-0.246441	2.10078	32.2872	8.27284e-05	0.00054541
Klhl23	7	-0.232772	-0.530719	-0.789996	-0.54226	-0.138886	-0.925898	-0.0656843	-0.240322	5.22149	32.2728	8.32216e-05	0.000548196
Angptl7	6	0.493096	0.301968	0.773389	1.05378	1.90766	4.90088	2.7938	2.37998	-0.544696	32.2677	8.33988e-05	0.00054913
Ints2	9	-0.411732	-0.167674	-0.0793365	-0.429198	-0.588611	-0.255935	-0.00922127	-0.223171	3.78738	32.2518	8.39486e-05	0.000552517
Slc43a3	4	0.201711	0.438921	0.396318	0.592759	0.281178	1.40349	0.128172	0.430581	4.82019	32.2319	8.46421e-05	0.000556845
Cdc20	9	0.197115	0.431264	0.0227895	-0.439074	-1.19475	-0.256036	-0.481014	-0.267218	5.54257	32.2262	8.48392e-05	0.000557905
Nrxn3	6	1.24994	0.867469	0.539063	0.704389	0.712183	3.7534	2.91685	1.60249	-1.18808	32.2251	8.48793e-05	0.000557926
Ptgfr	8	-0.609492	-1.05132	-1.50142	-1.37449	-1.03892	-1.4056	-1.33556	-1.17343	0.829988	32.2241	8.49143e-05	0.000557926
Tspan11	3	0.413151	0.887911	0.666884	0.393009	0.0141722	0.197898	-0.161167	0.312904	1.77969	32.2001	8.57604e-05	0.000562315
Trip13	9	0.0605544	0.580154	0.278526	-0.128223	-0.593975	0.498832	0.182703	0.00382088	2.69	32.2	8.57634e-05	0.000562315
Lpar2	2	-0.215108	-0.260863	-0.642719	-0.614497	-0.742478	0.289956	-0.119414	-0.379045	2.18059	32.189	8.61541e-05	0.000564638
Cenpm	9	0.0859946	0.640177	0.369813	-0.0959396	-0.583208	0.457544	0.178783	0.0837516	2.87534	32.1754	8.66398e-05	0.000567582
Acod1	1	2.42146	3.06439	5.18119	3.76483	4.11034	4.09614	1.09157	1.63633	0.445103	32.171	8.67975e-05	0.000568227
Trim30a	3	0.403358	0.340335	0.687343	0.833175	0.51936	-0.127582	-0.0160579	0.31636	2.85397	32.1706	8.68114e-05	0.000568227
Madcam1	5	0.975935	1.47393	1.04548	1.36847	0.733932	1.53381	0.799058	1.32957	2.44059	32.165	8.70129e-05	0.000569066
Sptbn2	7	-0.00390089	-0.398026	-0.853505	-0.604975	-0.481222	-0.724994	-0.399734	-0.318878	3.95503	32.1627	8.7094e-05	0.000569356
Mup14	7	1.226	0.378102	1.493	-3.6894	1.29865	-1.0359	-0.678784	1.69189	-2.31267	32.1536	8.74221e-05	0.000571261
Mturn	2	-0.329589	-0.605965	-0.476073	-0.324434	0.122933	-0.18967	0.0193163	0.00663602	3.86322	32.1428	8.78109e-05	0.00057356
Hivep2	8	-0.297161	-0.577493	-0.372644	-0.206252	-0.195275	-0.694764	-0.376466	-0.426673	4.9989	32.1394	8.79356e-05	0.000574133
Aqp12	2	-1.33504	-1.37073	-2.15586	-1.22235	-1.32936	-1.74556	-0.490048	-0.897582	-0.969622	32.1376	8.8002e-05	0.000574325
Haghl	9	0.72094	0.661559	0.235599	0.205833	0.0512446	0.31908	0.310535	0.288196	3.28472	32.1325	8.8186e-05	0.000575231
Aurka	9	0.0445141	0.456678	0.149304	-0.160913	-1.08265	-0.240936	-0.345149	-0.111454	4.47748	32.1317	8.8215e-05	0.000575231
Ncald	4	0.244445	0.220926	0.405053	0.60364	0.270225	0.50223	0.329477	0.169563	5.78865	32.121	8.86068e-05	0.000577544
Pbld2	7	-0.244404	-0.531462	-0.739473	-0.592411	-0.188394	-0.924835	-0.604519	-0.070065	4.89977	32.106	8.91553e-05	0.000580517
Prox1	6	0.499644	0.621387	0.172808	0.068616	0.526537	1.1419	1.13615	0.604657	3.2429	32.1055	8.91752e-05	0.000580517
Itpk1	8	-0.170497	-0.305549	-0.022889	-0.195571	-0.222271	-0.652467	-0.381749	-0.579681	8.10157	32.0981	8.9449e-05	0.000582056
Jph2	6	0.470662	0.317486	-0.103752	0.0309931	0.350874	0.239207	0.789831	0.368118	6.66743	32.097	8.94887e-05	0.00058207
Sparc	1	0.539737	0.831891	1.00755	1.18578	0.769502	0.24267	0.428893	0.815738	8.97424	32.0832	9.0001e-05	0.000585157
Edrf1	8	-0.487626	-0.425849	-0.236982	-0.0604097	-0.179154	-0.867477	-0.496466	-0.256496	3.94302	32.0703	9.0481e-05	0.000588032
Ccdc122	5	0.956021	0.939739	0.852662	0.676744	0.514292	1.01131	0.539547	0.733877	2.26821	32.0689	9.05316e-05	0.000588114
Aurkb	9	0.235651	0.60715	0.216898	-0.201835	-0.703203	0.620524	0.214604	0.251988	4.45364	32.0337	9.18543e-05	0.00059571
Fabp7	5	1.88131	1.96892	1.47409	1.53697	1.58936	0.568277	1.86219	0.923414	-0.73482	32.0259	9.21537e-05	0.000597402
Loxl2	4	0.421866	0.755152	1.17874	1.32727	1.12482	0.793592	0.928646	1.19622	6.11428	32.0203	9.23657e-05	0.000598526
Zfp111	7	-0.485352	-0.599075	-0.646103	-0.564748	-0.56381	-1.56674	-0.726035	-0.488902	3.38117	31.9866	9.36574e-05	0.000606644
Utp14b	7	-0.447258	-0.414699	-0.829116	-1.11541	-1.07642	-1.31396	-0.514495	-0.737155	4.86827	31.9821	9.38308e-05	0.000607381
Kcnn2	2	-0.345221	-0.38027	-1.0945	-0.993183	-0.336023	-0.414159	-0.181733	-0.253318	0.981785	31.9792	9.39423e-05	0.000607728
Npnt	7	0.489938	0.376667	0.129056	0.438904	0.482036	-0.504111	0.280041	0.936954	4.01874	31.9755	9.40874e-05	0.000608413
Pde4b	4	0.36652	1.08486	0.887348	1.10287	0.570598	1.29416	0.857195	0.891905	3.82408	31.9726	9.41999e-05	0.000608421
Fam105a	1	-0.187349	0.0513364	0.379275	0.720608	0.5876	-0.00681459	-0.184781	0.313268	2.73616	31.9454	9.52627e-05	0.000613968
Klhl6	1	0.517473	0.449748	0.833097	1.14933	1.08743	0.882719	0.141581	0.610291	1.33775	31.9248	9.60764e-05	0.000618698
Raver2	5	0.368723	0.295432	-0.0891918	-0.125493	0.291058	-0.0393877	0.763111	0.794166	2.32894	31.9139	9.65068e-05	0.000621212
Bves	6	0.405009	0.603125	0.0904102	0.18128	0.552644	0.434365	0.999822	0.649041	2.28528	31.8891	9.74969e-05	0.000627326
Tmem59l	6	0.995956	0.583427	0.256786	0.775284	0.729312	0.815547	0.692947	0.838312	1.60361	31.8797	9.78787e-05	0.000629
Col11a1	5	0.923491	0.500413	0.212658	0.307688	0.393999	0.472011	1.34029	1.16323	0.236834	31.8608	9.86446e-05	0.00063366
Entpd1	1	0.389398	0.73167	0.684401	0.909028	0.573516	0.886811	0.298221	0.622518	4.75903	31.8558	9.88466e-05	0.000634695
Slc10a4	6	0.987655	1.07023	0.277619	0.439571	1.10082	1.81561	1.67418	0.873506	1.84109	31.8508	9.90482e-05	0.000635726
Tiam1	2	-0.445044	-0.0921682	-0.297788	-0.265368	-0.61451	0.033614	-0.0262275	0.107778	4.40446	31.8482	9.91565e-05	0.000636158
Slit1	6	1.09076	0.987145	0.0966614	0.899808	0.665765	1.68205	1.77799	1.07229	-0.000646231	31.8149	0.000100524	0.000643868
Fabp3	8	-0.0269828	-0.19219	-0.814159	-0.664164	-0.188217	-2.05456	-0.666002	-0.217946	0.683573	31.8045	0.000100959	0.000646119
Lif	3	-0.0604739	0.318081	-0.0929859	0.342666	-0.399097	0.0339942	-0.778804	-0.531606	1.43975	31.7978	0.000101237	0.000647368
Ankef1	7	-1.76961	-1.70905	-1.22704	-1.44987	-1.548	-2.10259	-1.14472	0.207728	-1.51095	31.7951	0.00010135	0.000647825
Hoxa13	6	0.068355	0.437678	-0.135794	0.154235	0.764603	1.42377	1.07395	0.830482	1.60664	31.7721	0.000102314	0.000653177
Irgc1	2	-0.640629	-0.8044	-1.24997	-1.15962	-0.703931	0.214609	-0.797299	0.32854	-0.74529	31.7654	0.000102597	0.000654713
Fscn1	1	0.41053	0.921759	0.843664	1.05909	0.914978	0.674446	0.499232	0.967621	4.24737	31.7435	0.000103528	0.000660057
Rundc3a	5	0.45747	0.600286	-0.0340222	0.134202	0.326398	0.489281	0.521833	0.230374	3.74589	31.7427	0.000103562	0.000660057
Scgb2b15	7	-0.38344	-1.05403	-4.72673	-4.15492	-2.55747	-2.64962	-2.32021	-1.8975	-1.26914	31.7198	0.000104542	0.000665488
Racgap1	9	0.164053	0.523599	0.209027	-0.245968	-0.947208	-0.195008	-0.240363	-0.0620413	5.26981	31.7107	0.000104934	0.000667705
Gm42417	4	0.298357	5.44141	6.78587	3.59627	3.37404	10.1847	5.74085	4.53131	-2.46452	31.6904	0.000105813	0.000672749
Nr1d1	7	0.0550898	-0.622914	-1.25354	-1.05824	-0.511571	-0.739239	-0.658891	-0.680236	7.11753	31.6786	0.00010633	0.000675758
Klrk1	3	-0.190525	0.0221988	-0.0341846	0.623994	0.607142	-0.777788	-0.849881	-0.0560608	0.168668	31.6715	0.000106641	0.000677459
Hsd17b14	8	0.728857	0.538341	-4.0912	-5.24526	1.45536	-2.85593	-2.79454	-4.94857	-2.5186	31.6419	0.000107948	0.000685479
Cwh43	6	-0.0138938	-0.115704	0.16928	-0.0368448	-0.0867718	0.640122	0.665482	0.067499	4.90715	31.6307	0.000108445	0.000688353
Amigo3	8	-0.00466363	-0.358391	-0.432823	-0.629821	-1.30447	-1.85749	-1.23812	-0.76384	2.79602	31.6234	0.00010877	0.000690134
Cnih2	9	0.715681	0.529597	-0.11809	-0.491975	-0.436451	-0.47669	0.126703	-0.0374742	0.870775	31.5715	0.000111119	0.000704302
Afm	6	-0.960231	-0.849707	-0.36939	-0.465777	0.221667	0.370273	0.607845	-0.514218	0.215399	31.571	0.000111141	0.000704302
Capsl	2	0.15942	-1.04438	-0.703628	-0.395065	0.183238	0.313795	0.394488	0.375599	0.753292	31.5701	0.000111184	0.000704302
Tgfb1	1	0.404818	0.800446	0.785828	0.913046	0.649693	0.802814	0.312165	0.669214	4.86501	31.5592	0.000111684	0.000707177
Mettl24	7	-0.241186	-0.417585	-0.437292	-0.239305	0.312544	-1.04822	-0.219907	0.149155	1.36158	31.5419	0.000112478	0.000711916
Sla2	1	-0.0995538	0.307173	0.313245	0.792849	0.689673	0.0100209	-0.43632	-0.338538	0.153141	31.5397	0.00011258	0.000712136
C330021F23Rik	8	0.263123	-0.0538941	-0.771789	-1.48056	-1.61359	-2.93675	-1.57334	-0.621331	-0.070747	31.5392	0.000112604	0.000712136
Tnfsf15	7	0.392913	-0.15001	-1.0625	-0.78929	-0.435931	-0.838135	-0.179587	0.0555294	0.53129	31.531	0.000112985	0.000714253
[truncated: 2,024 more rows]

## Sheet: module1
GeneName	module	logFC.d02	logFC.d04	logFC.d06	logFC.d07	logFC.d08	logFC.d10	logFC.d12	logFC.d14	logCPM	LR	PValue	FDR
Cemip	1	4.37609	4.85421	5.13465	4.66548	2.47198	5.93849	3.57353	2.08015	1.83747	372.696	1.28794e-75	1.99966e-71
Tnip3	1	1.39331	2.10847	2.85896	2.31611	1.2118	1.69842	0.78532	-0.398338	2.44136	308.342	6.89792e-62	5.35485e-58
Il4ra	1	0.920603	1.12281	1.44869	1.41286	0.969741	1.52076	0.748514	0.597116	6.64448	290.877	3.5958e-58	1.86094e-54
Sval1	1	1.91767	2.24414	4.36967	4.51593	4.59969	3.41515	3.33422	2.45214	2.51521	288.871	9.60356e-58	3.72762e-54
Il11	1	2.67189	4.88226	4.37248	3.9646	1.40957	4.11916	0.841852	-0.662794	0.050168	277.229	2.8652e-55	8.89703e-52
Mmp10	1	5.79748	6.79526	7.17479	6.79651	4.68484	6.49701	4.21281	2.68024	1.80084	256.092	8.80011e-51	2.27717e-47
Mmp3	1	4.85488	6.38446	6.03997	5.74704	2.45664	7.11208	2.88083	1.98216	3.22113	248.01	4.54906e-49	8.82859e-46
Prss22	1	6.94749	8.48651	8.91038	8.18025	6.80048	8.11488	6.74152	3.49885	0.487383	239.847	2.4393e-47	4.20806e-44
Il1r2	1	0.463174	1.18717	1.83822	1.42616	0.630892	3.05157	-0.446489	-0.324208	0.680156	233.78	4.69531e-46	7.28995e-43
Cyp1b1	1	2.21213	3.88303	3.20761	3.26753	0.871995	3.93543	1.47199	0.715069	1.21585	228.875	5.12106e-45	7.22814e-42
A2m	1	1.10542	3.96445	6.94001	5.96559	3.0098	5.88896	3.09785	2.15937	-0.949563	194.61	8.72394e-38	9.02986e-35
Mmp13	1	1.2223	2.55246	3.00585	2.36496	1.22527	3.30617	0.897057	0.80844	2.75799	179.927	1.06669e-34	8.71658e-32
Lbp	1	0.973711	1.65376	1.88815	1.74507	0.747619	2.55138	0.468082	0.840646	3.71669	178.774	1.86192e-34	1.31401e-31
Kng2	1	2.4292	3.70073	3.32558	3.14391	0.734417	4.23321	2.03943	0.460699	-0.46633	173.804	2.05552e-33	1.32975e-30
Selp	1	2.21197	2.82801	2.89903	2.9377	1.84319	3.78565	1.59483	1.8703	2.3168	157.67	4.90872e-30	2.54043e-27
Lcn2	1	1.50506	3.25426	3.8652	3.85838	1.89263	5.84206	1.30139	1.2817	3.50487	157.252	6.00425e-30	2.91319e-27
Duoxa2	1	1.1651	2.25445	3.36143	3.20978	2.21672	2.95665	2.13627	0.522525	6.22504	153.907	2.99985e-29	1.29377e-26
Ms4a4c	1	0.946212	1.79452	1.74787	2.26002	1.01394	1.75253	-1.12694	0.953094	0.443151	153.119	4.38108e-29	1.8384e-26
Il6	1	4.45523	6.97027	6.50252	6.00405	3.2451	6.80105	2.547	3.08478	-1.39666	151.68	8.74962e-29	3.57491e-26
Ccr2	1	0.727925	1.69188	2.21079	2.16908	1.61864	1.42572	0.329417	0.879336	2.88322	144.286	3.04341e-27	1.09888e-24
Csf2rb	1	0.891391	1.5242	2.05616	1.99994	1.45706	2.00492	0.799938	1.17354	3.65204	143.964	3.55029e-27	1.25277e-24
Ltf	1	1.88249	2.43425	3.66384	3.61248	2.23323	3.58354	2.04016	1.64716	0.638219	141.777	1.01297e-26	3.49497e-24
Ly6c1	1	0.608314	0.977762	0.908045	0.827482	0.228903	1.49907	0.0676249	0.164535	5.35409	134.708	2.98478e-25	9.08661e-23
Timp1	1	2.31267	3.69377	3.65282	3.35671	1.84186	3.67111	2.07973	2.00384	2.38454	134.213	3.78186e-25	1.12918e-22
Slfn2	1	0.388658	0.86845	1.21542	1.27899	0.900941	1.14202	-0.164269	0.468996	3.30307	133.842	4.51506e-25	1.32266e-22
Ly6g	1	5.93058	7.58934	8.05361	7.26725	5.84998	9.85608	6.26454	3.28304	3.32709	131.754	1.22464e-24	3.52105e-22
Gpx2	1	0.45649	1.00818	0.982628	0.678586	-0.223256	1.03466	0.398155	0.120369	8.6744	130.285	2.46957e-24	6.61077e-22
Duoxa1	1	0.649553	1.66947	2.69267	2.32048	1.55752	2.15391	1.06297	-0.0363405	0.221544	129.517	3.56184e-24	9.06576e-22
Gm14137	1	0.972661	1.57742	2.57249	1.94882	1.283	1.11338	0.877678	0.171456	1.675	128.577	5.57904e-24	1.36015e-21
Nos2	1	0.630495	2.5032	4.39463	3.96783	2.27787	3.15908	0.795886	-0.725923	4.45372	128.566	5.60668e-24	1.36015e-21
Reg3g	1	2.1738	3.75226	5.03403	4.68548	2.09992	2.68969	0.874177	-0.476702	9.6317	126.41	1.56789e-23	3.52798e-21
Adgrf1	1	2.41791	2.9535	3.67635	3.33857	1.66197	2.10606	0.596295	1.40754	0.308944	125.662	2.23904e-23	4.96619e-21
Ccl8	1	1.9814	3.44256	4.19297	4.34309	3.24582	3.42837	1.88492	2.97991	3.70724	125.467	2.45706e-23	5.37299e-21
Coro1a	1	0.298523	0.657917	1.2157	1.30088	1.13404	0.724909	0.0268532	0.828153	5.12981	125.106	2.91802e-23	6.12231e-21
Cd300a	1	0.502008	1.3473	1.93627	2.24736	2.0484	1.8806	0.835627	1.31584	2.6855	124.532	3.8355e-23	7.94e-21
Slfn1	1	0.937745	2.10144	2.5557	2.34298	0.979838	2.54203	-0.0265327	1.02097	0.0612129	123.775	5.5021e-23	1.10942e-20
Tnf	1	1.80104	2.8992	4.38591	3.84946	2.73408	3.11345	1.06058	1.82907	1.3998	123.341	6.76463e-23	1.34651e-20
Myo1g	1	0.428073	0.597672	1.54691	1.48052	1.61033	1.19571	0.254291	1.28367	2.48724	123.174	7.32291e-23	1.43918e-20
Cxcl1	1	3.27574	4.75327	5.08343	4.42006	2.18935	5.94518	1.25186	2.39907	-1.07429	121.902	1.34138e-22	2.60328e-20
Retnlg	1	1.47489	2.6093	3.08804	3.38821	2.95782	2.57296	0.824901	1.12536	2.28737	121.603	1.54705e-22	2.96536e-20
Irf5	1	0.525895	0.896711	1.29219	1.17731	1.1613	0.704206	-0.0103479	0.760302	3.32477	120.494	2.62123e-22	4.96307e-20
Socs3	1	1.43935	2.10236	1.98435	2.24708	0.697367	2.41779	0.294574	0.415644	5.26122	119.626	3.96081e-22	7.23477e-20
Themis2	1	0.827994	1.38891	1.75976	1.78267	1.4661	1.26001	0.393521	1.04658	2.87585	119.462	4.28149e-22	7.72957e-20
Sprr2a3	1	0.776822	0.766626	1.69166	1.07787	0.518692	0.602014	0.644871	0.199476	7.93804	119.003	5.32419e-22	9.50153e-20
Il10ra	1	0.0346247	0.904124	1.47498	1.74804	1.54412	1.49912	0.428799	1.12515	2.5748	118.659	6.27215e-22	1.10661e-19
Myl7	1	0.710292	1.19721	2.55253	2.25347	1.77188	1.86871	1.25878	1.33086	2.90277	117.703	9.87674e-22	1.68274e-19
Igsf6	1	0.653969	0.920872	1.97434	2.3389	2.22444	2.21022	0.851349	1.54092	1.31635	117.688	9.9444e-22	1.68274e-19
Cd300lb	1	1.58062	2.12841	2.8326	2.55235	1.93245	1.06813	1.05905	1.36992	0.185904	117.683	9.97118e-22	1.68274e-19
Cxcl5	1	1.50828	4.7677	5.09187	4.77487	3.33986	4.76003	1.87492	1.02709	0.175756	117.082	1.32658e-21	2.21468e-19
Lag3	1	0.78234	1.29224	1.57408	1.73457	1.68912	1.44228	0.484143	1.11078	2.15935	116.097	2.11669e-21	3.49614e-19
Sla	1	0.264129	0.360119	1.14877	1.21783	1.36787	1.25704	-0.170944	0.585921	2.70114	115.932	2.28953e-21	3.74182e-19
Cyth4	1	0.418394	0.881843	1.31817	1.40858	1.25689	0.854725	0.134228	0.699942	3.87162	114.201	5.2032e-21	8.24335e-19
Lrg1	1	1.59691	2.68867	3.0959	2.9045	0.390158	3.32436	0.563597	0.313821	5.1338	112.718	1.05136e-20	1.63234e-18
Serpina3n	1	1.54372	2.94974	3.39621	3.5771	1.56159	5.25292	1.48733	1.25597	6.61702	112.602	1.11048e-20	1.70706e-18
Nfil3	1	1.33824	1.9439	1.99496	2.16673	1.7708	2.25493	1.25274	1.09115	4.45527	112.554	1.13628e-20	1.7296e-18
Ptx3	1	2.64159	5.20403	4.58087	5.15267	1.84648	5.80489	1.48559	2.65427	0.0423986	110.872	2.51981e-20	3.58922e-18
Cd300c2	1	0.80727	1.43219	2.16456	2.38636	2.13711	1.81002	0.924997	1.73653	2.04365	110.335	3.24962e-20	4.54537e-18
Ripk3	1	0.61784	0.892613	1.27389	0.990679	0.109887	0.79377	0.276423	-0.0830804	5.59165	109.153	5.68302e-20	7.77021e-18
Ly6a	1	1.14133	1.61041	2.01474	1.96781	1.1059	2.03273	0.947731	0.520275	7.83815	108.433	7.99107e-20	1.06956e-17
Lcp1	1	0.591377	0.797191	1.33364	1.2552	1.03162	0.317199	0.0605709	0.623928	5.70577	106.904	1.64595e-19	2.12959e-17
Stom	1	0.637102	0.886927	1.26578	1.28424	0.420216	1.09105	0.531477	0.226457	6.42262	106.191	2.30522e-19	2.95792e-17
Ncf1	1	0.398859	1.0049	1.63445	1.72399	1.53774	1.47151	0.593146	1.27615	3.21502	105.587	3.06639e-19	3.90235e-17
Nt5c1a	1	2.74527	3.09301	2.65508	2.31867	1.43743	2.84918	1.5345	-0.0261022	0.0931474	105.019	4.00895e-19	5.0196e-17
Clca4b	1	2.69298	3.61597	5.71351	5.1229	3.11919	5.55247	2.54075	-0.495361	6.51004	104.887	4.26715e-19	5.30014e-17
Arhgap25	1	0.891786	1.1665	1.95801	1.88548	1.82552	1.71077	0.872122	1.59793	1.77588	104.049	6.33515e-19	7.68434e-17
Igfbp5	1	1.17876	1.97623	1.89999	1.9623	1.12989	2.28732	0.913173	0.73067	7.92106	103.911	6.76261e-19	8.13925e-17
Parvg	1	0.667496	0.573282	1.43365	1.66323	1.64897	1.04456	0.121371	1.0153	2.00542	103.66	7.61326e-19	9.06037e-17
Rasl11a	1	1.44102	2.0759	2.03815	2.02017	1.50467	2.04509	1.25002	1.39331	1.92174	103.602	7.82145e-19	9.19969e-17
Tyrobp	1	0.551302	1.00794	1.46697	1.61206	1.26206	0.745178	0.157078	0.732952	4.19873	102.738	1.17572e-18	1.35217e-16
Ctsc	1	0.429332	0.568927	0.764701	0.655849	0.192641	0.518334	0.217927	-0.00335042	7.07099	102.178	1.53073e-18	1.72218e-16
Mmp25	1	0.594344	1.09293	2.29385	2.1624	2.14776	1.91751	0.575113	0.69406	0.15661	101.866	1.7733e-18	1.94989e-16
Myo1f	1	0.241525	0.724697	1.20828	1.32024	1.06626	0.12902	-0.0929199	0.541338	3.43447	100.461	3.4366e-18	3.65457e-16
Tnfaip8l2	1	-0.0113032	0.912588	1.10691	1.13309	0.675251	0.742497	-0.183372	0.507492	2.11993	100.088	4.09506e-18	4.32516e-16
Ptprc	1	0.226546	0.401253	1.07786	1.15973	1.27403	0.770071	0.230211	0.946569	4.21686	97.7331	1.23976e-17	1.24184e-15
Pla2g5	1	0.439879	1.90851	2.99667	2.68773	1.19565	2.98157	1.74662	0.790062	3.82858	97.555	1.348e-17	1.34076e-15
Csf2rb2	1	1.04789	1.55944	1.79356	1.9139	1.2036	1.63539	0.344197	0.839633	2.85752	97.1515	1.62934e-17	1.59101e-15
F10	1	1.15428	1.79965	2.50547	1.68834	0.252885	2.44779	0.517354	0.0880182	-0.298946	96.8689	1.86062e-17	1.8055e-15
Fxyd5	1	0.603402	1.13531	1.44428	1.40413	1.21492	1.32551	0.499188	1.08376	4.07193	96.6587	2.05369e-17	1.95617e-15
Gm5431	1	0.843486	0.916736	1.44354	1.48544	1.37379	0.249271	0.227207	0.418577	3.63058	96.6265	2.08502e-17	1.9739e-15
Hcls1	1	0.34428	0.785154	1.16778	1.2873	1.0351	0.759157	-0.109487	0.547727	4.16959	95.9924	2.80802e-17	2.61062e-15
Nfam1	1	0.352273	1.01884	1.41109	1.51326	1.05039	0.77213	0.00282867	0.665565	2.49997	95.8098	3.0593e-17	2.7777e-15
Retnlb	1	0.00724712	1.38827	2.82003	2.69198	1.06274	0.401648	0.588822	-1.29102	6.95991	95.3076	3.87243e-17	3.45537e-15
Ifitm6	1	1.31087	2.14991	2.554	1.98294	1.12724	2.53777	0.680975	0.593774	-0.25153	94.761	5.00421e-17	4.36491e-15
Hgf	1	1.2861	1.8079	1.64725	1.55497	0.660529	1.72292	0.888246	0.717002	2.30709	94.3571	6.04763e-17	5.15909e-15
Ms4a6c	1	0.638987	1.01355	1.75159	1.9753	1.40728	1.90601	0.483304	1.0286	3.0403	93.0023	1.1412e-16	9.32544e-15
Fcgr1	1	0.483241	1.3743	2.03514	2.09834	1.37049	1.45698	0.211609	0.909236	2.67355	92.7137	1.30636e-16	1.05091e-14
Muc1	1	1.41889	1.87069	1.81565	1.84745	1.10548	1.66046	0.824511	0.674375	1.22325	92.7005	1.31448e-16	1.05199e-14
Olfml3	1	0.887714	1.26553	1.24819	1.31	0.746964	0.748495	0.316947	0.468389	4.71673	92.2749	1.60433e-16	1.27738e-14
Lyz2	1	0.509136	1.0054	1.5544	1.70789	1.33801	0.671983	0.299274	1.17718	7.52248	92.2413	1.62979e-16	1.29102e-14
Csf3r	1	1.21461	2.04866	2.81408	2.56798	2.144	2.56482	0.953378	1.65047	1.07148	91.1977	2.6562e-16	2.03153e-14
Slc16a3	1	0.465103	1.28174	2.2309	1.7867	1.6007	1.75468	1.43714	0.502364	4.17769	90.7091	3.33823e-16	2.52826e-14
Reg3b	1	1.903	3.49686	4.57086	4.29808	2.44704	3.51302	2.03087	0.00319993	11.9752	90.4817	3.71272e-16	2.77133e-14
Myot	1	2.01105	1.66734	2.36423	2.13549	1.19481	2.27872	1.19496	0.851874	0.564292	90.2533	4.13124e-16	3.05436e-14
Stat3	1	0.314673	0.468983	0.700064	0.70571	0.317776	0.755451	0.232438	0.195769	7.60746	89.9987	4.65326e-16	3.39186e-14
Dtx3l	1	0.481169	0.597093	1.05046	1.13113	0.861475	0.400145	0.110569	0.21651	6.11598	89.4205	6.09695e-16	4.36227e-14
Aqp4	1	0.13601	1.13747	1.88074	1.6587	0.293625	0.729836	0.260709	-0.462357	5.82373	88.8862	7.82533e-16	5.54777e-14
Evi2b	1	0.47637	0.767783	1.40654	1.55145	1.46052	0.594992	-0.166901	0.805355	1.08556	88.2279	1.06411e-15	7.27817e-14
Clec10a	1	-0.0353753	0.717799	1.19293	1.04448	0.547409	1.77495	-0.434583	0.0343471	2.29527	87.7422	1.33485e-15	8.89483e-14
Fermt3	1	0.156467	0.487373	1.04949	1.12315	0.821371	1.0068	0.260397	0.642958	3.81271	87.2812	1.65515e-15	1.08889e-13
Sash3	1	0.0505955	0.63198	1.12534	1.25916	1.0398	0.368744	0.0724004	0.604842	2.39653	87.2513	1.67833e-15	1.09948e-13
Itgax	1	0.857501	1.05742	1.83129	1.96061	1.90468	1.46103	1.032	1.23378	3.76276	86.9335	1.94652e-15	1.25924e-13
Il1b	1	1.14221	2.69574	3.89023	2.94963	1.83541	2.87032	-0.131429	0.388716	2.40239	86.8082	2.06363e-15	1.32946e-13
Krt36	1	1.35188	2.62689	2.25835	1.70925	0.0324799	2.99252	1.74909	0.041443	-0.736841	86.3351	2.57277e-15	1.62377e-13
Fmnl1	1	-0.0445461	0.428979	0.801517	0.952879	0.959573	0.601524	-0.0353199	0.52168	3.61517	86.1943	2.74733e-15	1.72692e-13
Ifitm1	1	0.828278	1.49774	1.34047	1.37041	0.553976	2.01388	0.348642	0.779551	4.81708	86.1622	2.78868e-15	1.74585e-13
Sell	1	1.47471	2.70099	3.39071	3.31769	2.22418	3.7048	0.82858	2.10851	1.19758	86.047	2.94248e-15	1.8274e-13
Mpeg1	1	0.691982	1.10091	1.73719	2.06311	1.796	1.54403	0.887717	1.20473	6.27021	86.0106	2.99287e-15	1.85129e-13
Ccr1	1	0.525296	1.03088	1.47397	1.3286	0.777494	1.76101	0.515525	0.67462	2.67715	85.7844	3.32544e-15	2.04074e-13
Pof1b	1	0.533561	0.429961	1.03136	0.91453	0.760973	0.296063	0.501134	0.250982	6.30859	85.6644	3.51662e-15	2.14114e-13
B430306N03Rik	1	1.35418	2.07988	2.08628	2.15758	1.36279	1.44823	0.0232826	0.768501	-0.0992233	85.5146	3.77078e-15	2.27015e-13
Sulf2	1	0.100639	0.538743	0.811301	0.675292	0.0693274	0.713569	0.301809	-0.00437226	6.64833	85.413	3.95357e-15	2.36089e-13
Arhgdib	1	0.296601	0.644712	0.96749	1.11349	0.897954	0.374796	-0.264719	0.494321	4.3496	85.3999	3.9776e-15	2.36614e-13
Clec4a2	1	0.45609	0.742651	1.24376	1.61188	1.50104	1.20194	-0.265295	0.686001	1.34897	84.5155	6.0039e-15	3.53093e-13
Itgb2	1	0.498515	0.951394	1.46967	1.57922	1.25852	1.07325	0.300152	0.862287	4.3585	84.2237	6.87711e-15	4.01406e-13
Ifit1bl1	1	1.30539	0.857374	2.17044	2.00762	1.88779	0.603532	0.770798	0.699047	6.59983	84.0003	7.63044e-15	4.43708e-13
Cxcl16	1	0.270895	0.546334	1.0327	1.20681	1.0013	0.887916	0.255456	0.661497	4.739	83.3684	1.02367e-14	5.86475e-13
Cyba	1	0.310935	0.495974	0.785243	0.737956	0.572551	0.614201	0.332953	0.0357909	7.3243	82.8771	1.28627e-14	7.34215e-13
Fcgr3	1	0.311685	0.973958	1.5818	1.72277	1.16551	1.65691	0.291645	0.824476	4.00573	82.787	1.34125e-14	7.62791e-13
Cyp4f18	1	0.480586	1.18485	1.6807	1.77572	1.41952	1.6078	0.374909	0.861925	2.43785	82.686	1.40572e-14	7.96543e-13
B3gnt5	1	0.657998	0.875951	1.4708	1.2792	0.384051	0.651003	0.309378	0.385937	3.17752	82.5388	1.50521e-14	8.49813e-13
Trim40	1	-0.110304	0.0991614	1.10732	0.945319	0.346328	0.0111381	-0.0294084	-0.351108	4.43121	82.4251	1.58686e-14	8.92669e-13
Tap1	1	0.898783	1.05936	1.562	1.59132	1.26207	0.954948	-0.0498455	0.471009	6.43399	82.2204	1.74514e-14	9.6768e-13
Nckap1l	1	0.467052	0.795964	1.36418	1.47999	1.14857	0.756887	0.267108	0.851236	3.95672	82.1659	1.78983e-14	9.88929e-13
Wfdc17	1	1.04547	2.02749	2.5059	2.57349	1.82634	2.1625	1.46013	1.34559	2.49557	81.3896	2.56639e-14	1.3981e-12
Itgae	1	0.0673059	0.186635	0.929263	1.21854	1.25076	0.392228	-0.00557204	0.528793	2.84811	80.7799	3.40549e-14	1.83589e-12
Fcgr2b	1	0.979725	1.73411	1.95271	2.0489	1.42359	2.09352	0.854283	1.23223	4.6766	80.392	4.07653e-14	2.19004e-12
Ifi205	1	1.0081	1.32144	1.94132	1.62177	1.39939	1.57055	0.109075	0.828906	1.63995	80.3454	4.16553e-14	2.23014e-12
Wfdc12	1	-1.31219	0.828739	0.876115	1.42812	-1.18626	2.32744	-1.28357	-1.61718	-1.62801	79.9528	4.99705e-14	2.62109e-12
Cd48	1	0.555075	0.967573	1.53545	1.60434	1.71304	0.862903	0.56301	1.09494	1.61884	79.7718	5.43424e-14	2.83128e-12
Apobr	1	0.694339	0.977143	1.17187	1.40792	1.09188	0.656974	-0.161222	0.373665	1.87553	79.6898	5.64452e-14	2.931e-12
Ccr7	1	0.740163	1.62179	2.52416	2.60897	2.11404	3.14927	0.912293	2.16878	0.273764	79.3737	6.53474e-14	3.35955e-12
Clec4a3	1	0.447191	1.12315	1.47403	1.83578	1.14704	1.12785	-0.0582335	0.925273	1.49702	78.9571	7.92527e-14	4.02117e-12
Trem2	1	1.00206	1.43508	2.11507	2.22467	2.20042	1.7677	1.23653	1.8453	1.93811	78.9227	8.05234e-14	4.07233e-12
Cd72	1	0.286904	0.60556	1.18558	1.45365	1.11884	0.544978	0.417582	0.663029	2.00935	78.644	9.16142e-14	4.60324e-12
Rac2	1	0.290019	0.434722	0.678889	0.730258	0.849588	0.401204	-0.133842	0.275479	4.51231	78.4838	9.86655e-14	4.90988e-12
Col18a1	1	1.36425	1.86354	2.11721	2.05624	1.42328	2.17221	1.27076	1.23955	7.32273	78.3803	1.03504e-13	5.1342e-12
Cebpd	1	0.233856	1.31884	0.511823	1.01931	0.251395	2.01207	0.122346	0.0957919	5.28705	78.3078	1.07036e-13	5.27569e-12
Bst1	1	0.56874	1.43121	1.77053	1.73441	0.843371	2.64472	0.313749	0.994241	0.8988	77.9608	1.25672e-13	6.11659e-12
Akr1c18	1	-0.554529	0.874356	2.35591	2.34893	1.16525	0.89433	-0.146451	0.00597488	2.98524	77.7272	1.40013e-13	6.79324e-12
Cd68	1	1.26146	1.7614	1.98902	2.02276	1.63801	1.61683	1.20768	1.46565	4.09184	77.5597	1.51284e-13	7.31726e-12
Laptm5	1	0.567259	1.05638	1.35929	1.58173	1.20268	1.00059	0.331398	0.678252	6.26655	77.5073	1.54996e-13	7.45035e-12
Pld4	1	0.42988	0.909647	1.44508	1.5404	1.23452	0.977811	0.16559	0.808616	3.88474	77.3936	1.63364e-13	7.82834e-12
G430049J08Rik	1	1.25754	2.25804	3.62245	2.90769	2.45967	2.48084	2.27759	1.71225	-0.71988	77.2845	1.71809e-13	8.19625e-12
Irf8	1	0.291849	0.597184	0.947148	0.800731	0.504277	0.704705	-0.0113142	0.146717	7.42224	76.0493	3.03978e-13	1.42585e-11
Dock2	1	0.437609	0.803794	1.2637	1.45147	1.37564	0.995832	0.550966	0.974012	3.20587	75.9468	3.187e-13	1.4904e-11
Lair1	1	0.685598	1.07027	1.49191	1.51623	1.47791	0.906692	0.472331	0.916247	2.1055	75.9125	3.23787e-13	1.50964e-11
Xcr1	1	0.294493	0.611949	1.64956	1.6358	1.76732	0.255213	0.180135	1.00894	0.382618	75.7136	3.5491e-13	1.64488e-11
Slc15a3	1	1.15969	1.51552	1.95586	2.12412	1.44123	1.37733	0.568929	1.26923	3.24534	75.5209	3.87912e-13	1.77775e-11
Lgmn	1	0.620937	0.831206	1.03636	1.21199	0.792482	1.32609	0.520079	0.488902	7.96861	75.293	4.30914e-13	1.96198e-11
Tnfrsf1b	1	0.173065	0.380065	0.62057	0.663495	0.150253	0.649451	0.0982219	-0.120139	5.68468	75.2535	4.38849e-13	1.99227e-11
Hp	1	1.05599	3.32047	3.56193	2.9328	-0.173147	4.04307	-0.0974273	-0.324599	4.58795	75.2453	4.4051e-13	1.99398e-11
B3galt5	1	0.286188	0.463033	1.02371	0.960131	0.30954	0.541873	0.346593	0.0614526	9.02624	75.2075	4.48256e-13	2.02314e-11
Inhba	1	0.440543	1.75671	2.46388	1.87961	0.47941	1.80469	1.65158	1.24764	-0.280175	74.4582	6.33218e-13	2.77378e-11
Itga2	1	0.678537	0.546832	0.826634	0.80738	0.608379	0.780247	0.7158	0.490246	5.71325	74.1292	7.36851e-13	3.19794e-11
Draxin	1	0.89257	2.05654	2.45167	2.74768	1.85953	3.40899	1.31496	0.820463	-0.266756	73.9305	8.07474e-13	3.48246e-11
Cd86	1	0.543807	0.655352	1.175	1.35561	0.975066	0.435203	-0.144564	0.579357	1.59287	73.6428	9.21827e-13	3.92118e-11
Flot2	1	0.447722	0.642308	0.448012	0.453652	0.113935	0.714212	0.233553	0.0507376	5.76193	73.1504	1.15636e-12	4.8787e-11
Lgi2	1	0.889009	1.98532	1.90909	1.85846	1.02744	1.71497	0.969124	1.1067	2.0163	73.0744	1.19746e-12	5.03841e-11
Lrrc25	1	0.515736	1.0934	1.53517	1.8174	1.31799	1.52362	0.452009	0.713388	2.61847	72.8282	1.34109e-12	5.61232e-11
Selplg	1	0.182126	0.558006	0.896542	0.9757	0.925584	0.812608	-0.0910345	0.338604	4.04677	72.68	1.43572e-12	5.96015e-11
Nlrc5	1	0.681585	1.01069	1.89531	1.87023	1.82643	1.50905	0.382482	1.38952	2.22951	72.3637	1.66043e-12	6.83817e-11
Rinl	1	0.570982	1.08036	1.27947	1.45521	1.50582	1.30183	0.651637	1.05478	1.9706	72.1473	1.8341e-12	7.53339e-11
Cfp	1	0.569987	1.08774	1.41125	1.35785	0.312067	1.21925	0.0204709	0.410946	3.57785	71.8098	2.1418e-12	8.70514e-11
Grem1	1	1.05794	1.7629	1.59221	1.9045	0.956819	1.3268	0.603469	0.766954	4.91161	71.7654	2.18593e-12	8.8382e-11
Tnfrsf9	1	1.33365	1.03322	1.93656	1.77982	1.32807	1.90785	0.661689	0.770172	0.655928	71.6219	2.3348e-12	9.39123e-11
Itgal	1	0.373564	0.882083	1.64668	1.74442	1.60811	1.23298	0.61951	1.19768	3.22903	71.3052	2.70036e-12	1.08056e-10
Ncf4	1	0.604294	1.07178	1.60135	1.7913	1.47622	1.06632	0.543337	1.14961	2.07277	71.0549	3.02913e-12	1.1967e-10
Clec4n	1	1.05522	1.44349	1.83897	1.96146	1.29489	1.39571	0.793873	1.40872	2.72803	70.3663	4.15467e-12	1.5888e-10
Plek	1	0.925767	0.906656	1.34188	1.16603	0.89616	0.881706	0.28387	0.715764	3.45458	70.2792	4.324e-12	1.63743e-10
Ms4a12	1	0.651686	0.553446	1.38778	1.21235	0.902127	0.422523	0.208733	0.35124	2.75804	70.0873	4.72168e-12	1.77503e-10
Ly86	1	0.38716	0.953215	1.51675	1.60457	1.43707	0.909404	0.0388139	0.950744	2.89304	69.7737	5.45152e-12	2.02974e-10
Gpr65	1	-0.300047	0.415679	0.777695	1.02872	0.952635	0.65007	-0.712813	0.101035	1.48239	69.1975	7.0984e-12	2.59317e-10
Gsap	1	0.547689	1.02073	1.5471	1.43356	1.27074	0.785175	0.907021	0.457237	2.53909	69.1813	7.15127e-12	2.60025e-10
Hk3	1	1.01317	1.67686	1.8646	2.18823	1.36153	1.61516	0.36109	0.983948	1.964	68.999	7.77362e-12	2.81336e-10
Ms4a10	1	0.474044	1.64075	2.02564	1.97195	1.08657	1.72559	0.161652	0.258694	0.504732	68.7991	8.51852e-12	3.06376e-10
AB124611	1	0.747427	1.56052	1.87286	1.93673	1.28368	1.54114	-0.0728992	0.662621	1.34871	68.7975	8.52469e-12	3.06376e-10
Tifa	1	0.3794	0.991922	1.49572	1.66101	0.670563	1.86125	0.333879	0.486861	5.90586	68.669	9.04102e-12	3.24182e-10
Foxp3	1	-0.203529	0.02155	0.657982	1.47397	1.36912	-0.255199	-0.0279795	-0.0266717	0.0122267	68.5032	9.75375e-12	3.47332e-10
Serpina3i	1	4.28353	6.06633	5.92207	6.38244	3.68352	8.1402	3.29987	2.63805	-1.62418	68.393	1.02579e-11	3.63615e-10
Cybb	1	0.610887	1.03171	1.68107	1.95462	1.72241	1.4188	0.723383	1.2206	4.37875	67.9779	1.24028e-11	4.31762e-10
Rhov	1	0.897597	1.29016	1.62114	1.45111	0.838611	1.29828	0.530309	0.590126	1.17852	67.9552	1.25318e-11	4.34304e-10
Relt	1	0.698887	1.37857	1.70944	2.1719	1.54097	2.24626	0.661383	1.75885	0.831532	67.0143	1.92626e-11	6.58746e-10
Ldah	1	0.00772271	0.243838	0.750717	0.840184	0.418402	0.230348	0.0819132	0.0113463	5.73581	66.6547	2.26989e-11	7.69482e-10
Cd302	1	0.1911	0.623827	0.731872	0.700122	0.208848	0.775408	-0.0740547	0.13655	3.1248	66.3276	2.63524e-11	8.85602e-10
Ifi207	1	0.354256	1.03432	1.23283	1.40115	1.22273	1.60971	0.214736	0.589894	2.10493	66.1882	2.80834e-11	9.39704e-10
Spi1	1	0.519921	1.06245	1.38641	1.56888	1.2539	1.26774	0.211845	0.904354	4.02572	65.9181	3.17634e-11	1.05151e-09
Chst13	1	0.96897	1.61578	2.51354	2.34707	0.559971	1.18005	0.229847	0.522043	-0.996907	65.7705	3.39742e-11	1.12231e-09
Fgf23	1	2.47608	6.35142	6.35828	5.71044	4.09678	7.46174	2.68094	1.57237	-2.48958	65.6752	3.54833e-11	1.16472e-09
Sp140	1	0.490684	0.704856	1.24519	1.58572	1.25394	0.537393	-0.266938	0.825602	2.0849	65.6669	3.56173e-11	1.16666e-09
Clec4a1	1	0.815057	1.4785	1.93384	1.99204	1.71449	2.22479	0.823124	1.44094	2.17164	65.5843	3.69829e-11	1.20883e-09
Nxpe5	1	0.79723	1.59955	2.23007	2.03055	1.50124	1.05206	0.610611	1.2227	1.76127	65.2337	4.33884e-11	1.41226e-09
Msr1	1	1.05069	1.61154	2.16604	2.19858	1.26441	1.78316	0.928389	1.31163	2.0812	65.2003	4.40538e-11	1.43092e-09
C1qb	1	0.611284	1.03129	1.36923	1.5661	1.34056	1.29563	0.436697	1.10453	6.15656	65.1442	4.5194e-11	1.46489e-09
Tarm1	1	1.97039	3.33089	3.69938	3.65835	2.44916	4.40294	1.02596	-0.659407	-1.70675	65.1071	4.59647e-11	1.48677e-09
Il18	1	0.860202	1.13108	1.52134	1.50312	0.746996	0.770273	0.307145	0.0047516	4.00517	65.061	4.69379e-11	1.50881e-09
Lcp2	1	0.628182	1.22186	1.92721	2.21488	1.35249	1.36373	0.0536759	1.00738	1.49096	64.9141	5.01855e-11	1.59668e-09
Arhgap30	1	0.412522	0.554291	1.09147	1.22661	1.15544	0.671994	0.0441495	0.840831	3.13668	64.8829	5.09026e-11	1.61618e-09
Itgb7	1	-0.138036	0.209568	0.775613	1.0378	1.01159	0.348019	-0.315296	0.16376	3.41184	64.5216	6e-11	1.86685e-09
Dnah17	1	1.22963	0.966112	2.21401	2.17872	0.399482	2.47555	1.16824	0.401616	0.342985	64.4451	6.21265e-11	1.92915e-09
Net1	1	0.231612	0.238196	0.633253	0.53963	0.220046	0.15327	0.0374606	-0.138879	7.71113	64.2265	6.86225e-11	2.11816e-09
Ms4a6b	1	0.209926	1.089	1.46325	1.6701	1.11336	1.6717	0.352983	0.850659	2.52335	64.1986	6.94975e-11	2.13667e-09
Trim10	1	-0.216642	0.984133	3.21066	3.01083	1.40014	2.66124	0.461158	1.216	-1.69429	63.8409	8.17686e-11	2.47957e-09
Eln	1	1.02343	1.64755	2.60104	2.90861	2.54632	2.39907	1.54229	2.32208	5.58965	63.7288	8.60449e-11	2.59404e-09
Cxcr3	1	-0.215768	-0.341618	0.384313	0.511032	1.19612	0.227751	-0.4164	0.0946502	0.87598	63.6424	8.94889e-11	2.68744e-09
Prtn3	1	0.880465	1.44416	1.46203	1.59216	0.838646	1.74798	-0.484975	0.21149	-0.530287	63.504	9.52958e-11	2.83985e-09
Ptafr	1	0.543857	0.925639	1.25716	1.21107	1.08012	0.392432	0.288979	0.907454	2.95299	62.7826	1.32231e-10	3.85183e-09
Ifi209	1	0.184501	0.860559	1.2717	1.55613	1.03276	0.404133	-0.129564	0.69309	0.976362	62.7183	1.36143e-10	3.94356e-09
Thpo	1	0.40583	1.14232	1.99828	1.96585	0.301054	1.09038	0.414399	0.297869	0.750382	62.4927	1.50816e-10	4.32024e-09
Il34	1	0.619607	0.669303	0.870521	1.04066	0.426611	0.750199	-0.229749	0.0286225	2.71454	62.3889	1.58088e-10	4.51191e-09
Slamf8	1	0.577985	0.616622	1.40664	1.74581	1.68975	1.04794	0.180764	0.832239	1.63453	62.0549	1.83934e-10	5.20174e-09
Ms4a4b	1	-0.0799025	0.198854	0.886266	0.969704	1.53464	0.483531	-0.384925	0.77492	0.44203	61.6636	2.19612e-10	6.14361e-09
Bdkrb1	1	1.40353	2.06202	1.37302	1.70143	0.58511	2.18302	0.37435	1.03293	0.130537	61.6547	2.20506e-10	6.15751e-09
Nfkbie	1	0.153089	0.584937	0.75749	0.582747	0.34853	0.490333	-0.0853151	0.308483	2.9945	61.4871	2.37889e-10	6.60727e-09
Slamf7	1	-0.0893652	0.290282	0.800566	0.998969	1.43626	0.302876	-0.0510512	0.756719	1.68683	61.3591	2.52082e-10	6.96409e-09
Pla2g7	1	0.263126	0.552275	0.990045	1.17182	0.847941	1.15456	0.0318944	0.531791	4.32224	61.3139	2.57294e-10	7.09545e-09
Adgre4	1	0.319935	1.81288	2.5295	2.97283	2.30086	1.81811	0.92366	1.99333	-0.539243	61.2954	2.59463e-10	7.14259e-09
Unc93b1	1	0.346799	0.476317	0.554673	0.692408	0.561118	0.225571	0.0313635	0.206478	6.7982	61.1768	2.73767e-10	7.50972e-09
Fpr2	1	0.568259	0.855777	1.69607	1.58141	0.627975	2.63239	-0.889508	-0.113488	-0.332777	61.0316	2.92365e-10	7.9776e-09
Srgn	1	0.401299	0.812767	1.12681	1.03473	0.855062	1.01158	0.0154707	0.443135	4.00853	60.9941	2.9737e-10	8.09993e-09
Tlr9	1	0.658812	0.874957	1.44424	1.40585	1.08483	0.816076	0.150016	0.558171	1.74312	60.5477	3.63895e-10	9.64134e-09
Sh2d2a	1	0.293871	0.176205	0.978902	1.42763	1.52737	0.916411	0.102837	0.851389	0.775437	60.4412	3.81856e-10	1.00828e-08
Cd5	1	0.75718	0.795356	2.18011	2.44753	2.7383	1.55562	0.861246	1.43696	-0.293565	60.4091	3.87442e-10	1.02129e-08
Pilra	1	0.508808	1.08384	1.63735	1.64708	1.39967	0.799503	0.361042	0.544957	1.32501	60.3125	4.04719e-10	1.06143e-08
Stat4	1	0.0913876	0.676265	0.940739	1.08203	1.4394	0.121839	-0.291891	0.576283	0.517776	60.2664	4.13237e-10	1.08012e-08
Pglyrp1	1	0.317065	0.67647	0.887235	0.841476	0.61324	0.929401	0.458296	0.307378	8.19358	60.2587	4.14685e-10	1.08209e-08
Gm2a	1	0.351841	0.488253	0.672745	0.87231	0.784481	0.147193	0.0198697	0.387768	5.8461	60.1783	4.3003e-10	1.11322e-08
Rasa4	1	0.422064	0.180325	0.801158	0.660871	0.853717	0.404823	-0.137534	0.287103	5.57849	59.7165	5.29778e-10	1.34621e-08
Tnfrsf1a	1	0.241503	0.446193	0.417456	0.456454	0.261234	0.599865	0.0885906	0.0156066	7.09118	59.5138	5.8053e-10	1.46083e-08
Ly6i	1	0.979289	1.03647	2.10476	1.90269	0.943693	1.73028	-0.670893	0.021175	-0.834659	59.5091	5.81759e-10	1.46155e-08
Rps29	1	0.26852	0.413109	0.588413	0.786096	0.815809	0.0665602	0.268419	0.34836	8.82087	59.3959	6.12252e-10	1.5332e-08
Rnf125	1	1.34234	1.4005	1.96287	1.83605	1.42523	1.71449	1.5284	1.17308	2.02985	59.2593	6.51177e-10	1.62543e-08
Il21r	1	0.471864	1.12971	1.73434	1.81285	1.48948	1.22545	0.496367	1.42834	1.52685	59.2322	6.59181e-10	1.64277e-08
Pde11a	1	0.592118	0.851133	1.41805	1.06386	0.869624	1.3243	0.632204	0.254821	2.50147	59.1846	6.73483e-10	1.67572e-08
Spn	1	0.125075	0.370583	1.08147	1.14075	1.23737	0.634089	0.159552	0.543654	2.19427	58.8902	7.69119e-10	1.89847e-08
Cd84	1	0.629462	0.960272	1.34185	1.44006	1.36128	1.02226	0.693656	1.09353	2.46749	58.8858	7.70628e-10	1.89917e-08
Ikzf1	1	0.261368	0.530766	0.797572	1.06405	0.954799	0.38413	-0.127445	0.588787	2.73097	58.8284	7.90834e-10	1.93973e-08
Inpp5d	1	0.189442	0.474318	0.855442	1.00327	0.882713	0.93202	0.0774522	0.638384	4.01277	58.8083	7.98037e-10	1.95431e-08
Rassf4	1	0.25167	0.619099	0.925023	1.07677	0.534324	1.01452	0.571935	0.311499	5.80087	58.7089	8.346e-10	2.03422e-08
Gm5150	1	1.68556	1.65035	4.10437	3.71777	3.17437	3.54997	2.59143	2.28433	-1.226	58.269	1.01756e-09	2.46853e-08
Gusb	1	0.195073	0.495982	0.640081	0.529973	0.141717	0.680123	0.319275	0.0879451	6.05715	58.2621	1.02071e-09	2.47232e-08
Clec4e	1	1.89985	2.53708	3.6608	2.99556	2.1477	4.08957	0.511832	-0.269922	-0.455624	58.2432	1.02945e-09	2.48863e-08
Fcer1g	1	0.580446	1.04927	1.36852	1.56545	1.19093	1.01337	0.274959	0.723796	4.13501	58.2406	1.03065e-09	2.48863e-08
Npl	1	1.9088	2.28776	2.58005	2.52397	2.06295	2.54948	2.1784	2.21897	1.69097	58.1748	1.06164e-09	2.55948e-08
Cebpe	1	-0.136957	1.75274	2.06229	2.08383	2.16055	1.37006	0.657505	1.06631	-0.825314	58.0289	1.13373e-09	2.72481e-08
Abcg3	1	0.215192	0.713614	1.1975	1.30171	1.31495	0.0191505	0.492725	0.778467	0.848969	57.9527	1.17328e-09	2.81117e-08
Cmtm3	1	0.197595	0.578869	0.897163	0.8989	0.845517	0.0843245	0.230991	0.567953	3.69047	57.7396	1.29136e-09	3.03323e-08
2018-03-01	1	0.22376	0.58247	1.12844	1.38652	0.725055	0.795752	-0.0291328	0.644979	1.41513	57.6292	1.3571e-09	3.16847e-08
Emb	1	0.327711	0.765098	1.19751	1.00466	0.683015	1.03179	0.0475451	0.0810356	2.96302	57.6078	1.3702e-09	3.18947e-08
Cd38	1	0.662899	0.723908	1.39458	1.48467	0.781654	1.23574	0.388701	0.210658	7.89517	57.3325	1.55081e-09	3.5777e-08
Cd53	1	0.484779	0.908764	1.26828	1.36519	0.998736	1.03623	0.280182	0.725988	3.44021	57.3232	1.55726e-09	3.58723e-08
Pi16	1	-0.142596	0.572865	1.27294	1.45864	1.15455	0.388307	0.15412	0.649358	2.79094	56.8593	1.91819e-09	4.36044e-08
C6	1	-0.321776	1.36477	2.42725	2.51791	1.67408	1.63221	0.0992391	0.472965	0.452435	56.7737	1.99343e-09	4.51167e-08
Serpina3g	1	0.65306	0.994013	1.72363	1.8408	1.40858	1.68537	-0.0270509	0.704649	2.9777	56.6318	2.12455e-09	4.79443e-08
Fes	1	0.197641	0.345375	0.778726	0.840117	0.685345	0.457788	-0.097268	0.523996	3.60328	56.4768	2.27766e-09	5.12476e-08
Gadd45g	1	0.259265	0.639012	0.546131	0.525284	0.58234	1.04814	-0.318791	0.982287	3.14004	56.44	2.31556e-09	5.18031e-08
Ms4a7	1	0.715349	0.889625	1.20037	1.53883	1.49995	0.77099	0.798932	1.36375	3.59172	55.9488	2.88632e-09	6.3117e-08
Napsa	1	0.676695	0.86215	1.46486	1.64533	1.41526	1.28721	0.281761	1.21459	2.23495	55.8881	2.96597e-09	6.46764e-08
Cd6	1	-0.443456	0.0503922	0.944746	1.26319	1.63279	0.901033	-0.0868123	0.844385	0.313532	55.7365	3.17454e-09	6.87419e-08
Ifnar2	1	0.408099	0.78681	0.539495	0.663659	0.484308	0.597712	0.0511371	0.450129	4.61122	55.5794	3.40611e-09	7.3449e-08
Mefv	1	0.614441	1.20514	1.70614	2.13762	1.13583	1.45212	0.190907	0.625319	-0.392341	55.4419	3.62249e-09	7.72566e-08
Trem1	1	1.3974	2.7036	4.35402	3.36405	2.83921	4.34562	1.71997	1.7671	-0.882467	55.1633	4.10379e-09	8.7043e-08
Pik3cd	1	0.264479	0.586727	0.917508	0.984564	0.90357	0.904992	0.267749	0.691329	3.77539	55.0645	4.28934e-09	9.04841e-08
Osm	1	0.967762	2.30668	3.53047	2.37978	2.37425	2.93384	1.43466	0.808357	-0.887426	54.9851	4.44452e-09	9.31249e-08
Gpr171	1	-0.286035	0.741318	0.906527	1.05801	0.567462	0.953812	-0.206204	-0.151747	0.377336	54.6784	5.09795e-09	1.05817e-07
Cxcl2	1	2.44813	4.46651	6.21203	4.98988	5.54048	6.80752	1.40355	1.30229	0.127562	54.5529	5.39226e-09	1.11627e-07
Snd1	1	0.48699	0.661297	0.878512	0.811525	0.464365	0.912016	0.643332	0.550292	7.48114	54.1842	6.35816e-09	1.2972e-07
Ly9	1	0.349997	0.789386	1.21594	1.71385	1.57323	1.13636	0.456245	1.20496	1.31254	54.0851	6.64592e-09	1.34706e-07
Icam1	1	0.517404	0.840101	1.01357	1.22696	0.708223	1.11286	0.0279591	0.725828	4.17737	54.0649	6.70627e-09	1.35752e-07
Tnfaip2	1	1.06994	1.51266	1.66019	1.65705	1.18819	1.84274	0.793152	1.18451	4.25383	53.8857	7.2649e-09	1.46677e-07
Csta1	1	2.53414	3.20044	4.6586	3.74851	1.89382	4.50955	3.09689	0.00813108	-0.802132	53.7784	7.62137e-09	1.52486e-07
Pear1	1	0.70979	0.930477	0.699984	0.773508	0.42745	1.28769	0.410222	0.344118	4.08604	53.5521	8.43113e-09	1.66542e-07
Cpz	1	1.00977	1.37406	2.77336	3.27524	1.71199	1.34101	0.545856	1.10635	-0.35967	53.3962	9.0384e-09	1.76516e-07
Sirpa	1	0.455476	0.801722	1.01104	1.1748	1.059	0.804112	0.350039	0.942452	5.04029	53.2756	9.53803e-09	1.85806e-07
Card11	1	0.49988	0.743871	1.29241	1.29893	1.0041	0.267223	0.240067	0.923681	2.7437	53.2014	9.85884e-09	1.91575e-07
C1qc	1	0.684092	1.06118	1.33093	1.62883	1.3608	1.36815	0.559397	1.12092	6.22777	52.9821	1.08711e-08	2.09931e-07
Cxcl10	1	2.90121	2.52866	3.35999	3.36355	3.01223	2.67227	0.588012	2.56852	2.39795	52.9155	1.11986e-08	2.15986e-07
Pstpip1	1	-0.0114826	0.440821	0.451101	0.674436	0.599809	0.406627	-0.586293	0.124263	1.92368	52.8446	1.15575e-08	2.21533e-07
Skil	1	0.254555	0.542986	0.879708	0.691209	0.36545	0.236445	0.432819	-0.0413123	5.69907	52.8141	1.17159e-08	2.24016e-07
Hsd11b1	1	0.248406	0.8127	0.526496	0.683991	-0.0233369	0.948207	-0.198225	0.49082	3.16701	52.6832	1.2419e-08	2.3546e-07
Apaf1	1	0.117751	0.489807	0.837582	0.877261	0.35129	0.423277	0.173179	0.200706	4.95686	52.6829	1.24206e-08	2.3546e-07
C3ar1	1	0.626703	0.737203	1.3115	1.39243	1.33773	0.810096	0.559375	0.760874	3.15352	52.5577	1.31326e-08	2.4805e-07
Adgra1	1	3.50223	3.53625	3.48773	3.63021	3.33211	5.12985	2.83797	3.74942	-1.14552	52.3735	1.42547e-08	2.66329e-07
Pip4k2a	1	0.427566	0.606484	0.687639	0.885302	0.783445	0.401494	0.326633	0.454927	4.09459	52.368	1.429e-08	2.66553e-07
Il2rg	1	0.450689	0.63881	1.07971	1.10997	0.951178	0.661674	0.025337	0.588342	3.37604	52.3662	1.43011e-08	2.66553e-07
Lyn	1	0.359347	0.330508	0.698624	0.812756	0.578009	0.572401	0.162285	0.310793	5.1662	52.087	1.61925e-08	3.00006e-07
Limd2	1	0.296158	0.412122	0.557528	0.774121	0.817835	0.412611	0.0342295	0.509841	4.01593	51.9819	1.69673e-08	3.12495e-07
Ptpn22	1	-0.355856	0.0119856	0.59557	0.944103	1.16379	0.714785	-0.307025	0.574356	1.47543	51.9228	1.74187e-08	3.20051e-07
Map4k1	1	0.0933293	0.0198133	0.898512	1.04058	0.903541	0.446427	-0.27814	0.703762	2.04407	51.8162	1.82642e-08	3.34793e-07
Apol7c	1	-0.29637	0.0298415	0.846681	1.002	1.29508	-0.334025	0.082788	0.595324	2.86851	51.6439	1.97173e-08	3.59731e-07
C1rl	1	0.743059	1.14961	1.03988	0.948759	0.520992	1.13325	0.357396	0.681845	1.84289	50.988	2.63802e-08	4.71866e-07
Tgm2	1	0.325458	0.679171	0.715501	0.66801	0.139242	0.81175	0.224504	0.0563371	8.32153	50.8711	2.77841e-08	4.92438e-07
Col20a1	1	0.631117	1.21369	1.2973	1.4884	0.959573	1.37528	0.456301	0.932282	1.60567	50.8364	2.82148e-08	4.97234e-07
Cd7	1	-0.230939	-0.298304	0.238843	0.634396	0.859431	-0.0885663	-0.356271	-0.0759966	3.4797	50.746	2.93685e-08	5.16394e-07
Arhgap9	1	0.0628421	0.34214	0.775639	0.618602	0.676904	0.430005	-0.0722883	0.395436	3.14303	50.7359	2.9501e-08	5.18137e-07
Arrb2	1	-0.0387441	0.18239	0.462677	0.58306	0.538568	0.601143	-0.306561	0.428517	3.81184	50.6851	3.01727e-08	5.28141e-07
Rps28	1	0.179014	0.303784	0.511127	0.703461	0.763739	0.411195	0.341857	0.25114	8.85353	50.6475	3.068e-08	5.35813e-07
Sbno2	1	0.151362	0.315339	0.596055	0.542681	0.220542	0.599456	-0.128595	0.0153673	6.29995	50.5249	3.23919e-08	5.65074e-07
Acap1	1	0.430813	0.31529	1.12937	1.10458	1.49274	0.727423	0.0302944	1.23668	1.21386	50.5026	3.27148e-08	5.70067e-07
Bend7	1	0.0897924	0.0409487	0.484396	0.669242	0.493583	0.0189539	-0.128113	-0.0220033	2.91461	50.1553	3.81524e-08	6.55985e-07
Noxo1	1	0.194301	0.409644	0.767623	0.70325	0.540851	0.729516	0.330763	0.423769	5.79428	49.9788	4.12531e-08	7.03068e-07
C1ra	1	0.151467	0.683998	1.03259	1.13833	0.599308	0.976724	-0.138287	0.428729	5.55225	49.9413	4.19431e-08	7.12483e-07
Bin2	1	0.30424	0.748769	1.09523	1.07697	1.03515	0.750933	0.1506	0.782083	1.79298	49.1767	5.8808e-08	9.65172e-07
Cst6	1	-0.103176	0.63663	1.07218	0.908195	0.8326	0.771159	0.74576	0.479033	2.64965	49.0767	6.14603e-08	1.00446e-06
Myo7a	1	0.567222	0.672788	0.827839	0.785572	0.336231	0.431292	0.61537	0.326769	4.33964	48.8952	6.65875e-08	1.08029e-06
Arl4c	1	0.232524	0.669405	1.02275	0.998466	1.01004	0.681163	0.489141	0.826385	3.00469	48.8505	6.79134e-08	1.0995e-06
Skap2	1	0.201525	0.364451	0.800225	0.903483	0.595612	0.378099	0.40826	0.407316	4.69102	48.7992	6.94677e-08	1.12116e-06
Sprr2h	1	4.44172	1.99457	4.62951	3.39177	0.841101	5.23926	3.81957	0.565991	-2.41952	48.5988	7.58877e-08	1.21718e-06
Pira2	1	-0.220978	1.44496	1.20036	1.8787	1.1315	1.192	0.522275	0.729869	0.293103	48.5088	7.89572e-08	1.2612e-06
Jak3	1	0.155153	0.639812	0.984985	1.05362	0.554317	0.822445	0.233286	0.223192	4.64832	48.4917	7.95559e-08	1.26946e-06
Elk3	1	0.378954	0.820259	0.712197	0.670643	0.605098	0.533361	0.141791	0.469103	4.33835	48.1524	9.23843e-08	1.45325e-06
Bcl2a1b	1	1.3104	1.51421	2.35404	2.35073	2.10363	1.72066	0.925029	2.01041	1.90625	47.9954	9.89962e-08	1.54785e-06
Nfe2	1	2.9496	2.33736	3.2512	3.71266	3.13504	3.32087	1.84504	2.66841	-1.05576	47.87	1.04611e-07	1.62908e-06
Ccr4	1	1.18898	2.11766	2.86255	3.36629	3.13679	3.21271	1.99914	2.70089	-0.667458	47.7893	1.08396e-07	1.68295e-06
Trafd1	1	0.174055	0.249873	0.53519	0.588337	0.51773	0.207481	-0.111512	0.296274	6.09548	47.6164	1.16959e-07	1.79437e-06
Clca3a2	1	-0.605766	0.624267	0.597675	0.410647	-0.762719	0.249278	0.128692	-0.24661	0.450663	47.5945	1.18093e-07	1.80998e-06
Clec9a	1	0.102373	0.156396	1.10136	0.820959	1.35655	-0.0309074	-0.0733814	0.489173	0.292669	47.2661	1.36427e-07	2.0746e-06
C1qa	1	0.491375	0.84662	1.17662	1.40978	1.02402	1.22343	0.431792	0.774202	6.5721	47.0428	1.50485e-07	2.27059e-06
A4galt	1	0.437841	0.725165	0.719456	0.865573	0.634526	0.996248	0.101697	0.621929	4.22454	47.0217	1.51886e-07	2.28727e-06
Il2rb	1	0.269077	0.356052	0.726626	0.898749	1.11644	0.790656	0.0846707	0.420559	2.76928	46.8829	1.61426e-07	2.42084e-06
Dmbt1	1	0.453473	0.56123	1.01841	0.932758	0.40744	1.04948	0.907294	-0.24748	13.2115	46.8576	1.63231e-07	2.4439e-06
Itgam	1	0.594824	1.35257	1.45423	1.43224	0.671247	1.93894	0.463315	0.19539	3.53453	46.7263	1.72907e-07	2.57388e-06
Aoah	1	0.998162	1.31524	1.68456	1.74285	1.41318	1.82953	0.708908	0.930665	1.62312	46.7219	1.73242e-07	2.57639e-06
Hmox1	1	0.39332	0.831047	1.06641	0.874054	0.551089	1.33315	0.473246	0.80985	3.30935	46.6923	1.75501e-07	2.59841e-06
Fgf10	1	0.480445	1.28668	1.17422	1.45591	0.514738	0.965855	0.37413	0.681633	1.46338	46.6894	1.75727e-07	2.59841e-06
Lat2	1	0.639268	0.618436	0.960916	1.32185	0.9844	0.345452	0.104702	0.739131	1.28189	46.5538	1.86492e-07	2.73197e-06
Ifi203	1	0.374792	0.44077	0.825974	1.16382	0.966021	0.409593	-0.108689	0.586511	2.23415	46.48	1.92624e-07	2.81079e-06
Gpsm3	1	0.348854	0.848862	1.05746	1.03407	0.998529	0.876435	0.347128	0.747689	3.1475	46.2009	2.17681e-07	3.13227e-06
Tmem176a	1	0.530229	0.888176	0.818146	0.872018	0.437595	0.964099	0.389127	0.363958	6.98995	45.9318	2.44905e-07	3.47887e-06
Hk2	1	0.603065	0.714593	0.919772	0.777225	0.441895	0.940817	0.791041	-0.0388661	7.47557	45.9278	2.4533e-07	3.48172e-06
Adam12	1	0.407568	1.18993	2.30705	1.92352	1.87229	0.697765	1.16724	1.78359	0.752773	45.9084	2.47425e-07	3.50185e-06
Pgd	1	0.330137	0.319507	0.627397	0.386944	0.132978	0.367709	0.326314	-0.0683594	8.6928	45.8945	2.48928e-07	3.5199e-06
Havcr2	1	1.0253	1.12032	1.71247	1.98048	1.7478	0.874151	0.657127	1.34174	0.11786	45.8847	2.50004e-07	3.5319e-06
Trim12a	1	0.138764	0.103128	0.546326	0.578573	0.748244	0.0975047	0.0567955	0.320867	3.96192	45.7491	2.65284e-07	3.72068e-06
Ticam2	1	-0.229942	0.666101	1.30571	1.50343	0.706315	0.462093	-0.168594	0.936279	-0.0697132	45.7335	2.67093e-07	3.73257e-06
Card9	1	0.295398	0.723502	1.51791	1.81086	1.38586	1.35709	0.241452	1.11775	0.0474443	45.5988	2.83299e-07	3.93426e-06
Flot1	1	0.301552	0.531587	0.446317	0.427535	0.216948	0.629518	0.212854	0.242258	5.97349	45.5658	2.87422e-07	3.98081e-06
Tmem140	1	0.778594	0.527309	1.26012	1.22679	1.39384	0.577074	0.680608	1.10347	4.76358	45.1776	3.4054e-07	4.64199e-06
Ly6e	1	0.539637	0.750283	0.674832	0.838138	0.489528	0.397354	0.248082	0.453575	8.66033	44.9962	3.68614e-07	4.99398e-06
Serpina3f	1	1.71513	2.84306	4.32031	4.57362	3.55828	4.73384	1.23856	2.94912	1.05829	44.9287	3.79634e-07	5.13432e-06
Mkrn2os	1	0.071439	-0.13122	0.589264	0.439396	0.384772	-0.0264948	-0.0724792	0.0302727	5.50981	44.8758	3.88484e-07	5.24032e-06
Gpr141	1	0.772282	0.922118	1.57499	1.70793	1.44357	1.81963	0.386014	0.508287	-0.228795	44.8038	4.00887e-07	5.39356e-06
Was	1	0.513698	0.568205	0.98355	0.993003	0.957049	0.653203	-0.035487	0.495674	2.15375	44.7287	4.14239e-07	5.55396e-06
BC025446	1	0.20304	0.530933	1.72379	1.68868	1.40183	1.53332	0.818857	0.9746	3.74537	44.0381	5.59601e-07	7.2706e-06
Fas	1	0.353512	0.466466	0.940913	1.01769	0.975135	0.72537	0.230469	0.594522	3.41922	43.838	6.10498e-07	7.87259e-06
Crocc2	1	0.476285	1.05543	2.88869	1.726	1.74863	2.77954	0.719522	1.60353	-1.34176	43.7191	6.4288e-07	8.24224e-06
Hdc	1	0.557254	1.3003	1.89748	1.40897	1.07619	2.2423	-0.0167472	0.508388	0.527342	43.4491	7.22874e-07	9.16192e-06
Sirpb1b	1	1.35408	1.16784	3.25932	2.66416	3.268	2.80857	1.93375	1.88242	-1.27083	43.3386	7.58417e-07	9.56555e-06
Cd40	1	0.712032	0.622352	1.38048	1.30468	1.19714	1.05462	0.220306	1.20952	1.04961	43.3092	7.68157e-07	9.68053e-06
Mfap4	1	0.323443	0.317756	1.16516	1.40261	1.65842	0.443098	0.411547	1.16019	5.15578	43.225	7.96735e-07	1.00082e-05
Adgre1	1	0.245358	0.616591	1.2373	1.57806	1.39225	0.906791	0.612329	0.944448	4.44746	43.1787	8.12911e-07	1.01949e-05
Cxcl9	1	2.21711	2.55107	3.11367	3.33846	3.06815	1.56956	0.108117	2.22576	2.96305	43.1014	8.40621e-07	1.04915e-05
Chil1	1	1.5202	2.3735	3.12375	2.52179	1.91651	2.96376	1.91292	1.50311	-0.745278	42.8871	9.22486e-07	1.14375e-05
Tlr12	1	0.239511	0.592499	1.14556	1.43507	1.38722	0.404389	0.483655	0.99317	2.60475	42.8289	9.46046e-07	1.16759e-05
Htr3a	1	0.761126	0.858316	0.506118	0.582174	0.584795	1.10564	0.525638	0.283473	2.84397	42.4193	1.12966e-06	1.36663e-05
Susd1	1	0.0735341	0.52075	0.629312	0.825757	0.435915	0.588364	-0.000719659	-0.0544844	1.53234	42.3998	1.13927e-06	1.37545e-05
Ednra	1	0.880939	1.23952	1.16669	1.38105	1.13905	0.985633	0.719274	0.954137	4.33393	42.2735	1.2032e-06	1.43871e-05
Elf3	1	0.408517	0.627132	0.782064	0.68692	0.483608	0.757599	0.414346	-0.169405	9.40145	42.2636	1.20838e-06	1.44206e-05
Parp3	1	0.54166	0.732361	0.818727	0.772559	0.598937	0.615504	0.377744	0.550505	4.37373	42.1865	1.24934e-06	1.48336e-05
Ido1	1	1.31362	1.67302	2.27969	2.37855	1.22834	1.75589	0.0782673	1.46619	4.56194	42.1842	1.25062e-06	1.48336e-05
Tmem176b	1	0.377046	0.67587	0.648805	0.739113	0.354645	0.773067	0.161601	0.268243	8.0173	42.1405	1.27448e-06	1.50889e-05
Slc40a1	1	0.823534	0.871217	1.18827	1.12456	1.17336	0.643146	0.607086	0.653639	8.53415	42.0548	1.32257e-06	1.55562e-05
Apol6	1	0.293073	0.595678	1.17691	1.03148	0.992442	0.434698	-0.0444125	0.420567	4.16876	42.0329	1.3351e-06	1.56799e-05
Il3ra	1	0.321759	0.869707	0.798192	0.845963	0.441277	0.775153	-0.0782779	0.361536	3.20323	41.7121	1.53355e-06	1.76762e-05
Map3k14	1	-0.141407	0.440032	0.789627	0.746714	0.85733	0.387977	-0.0640779	0.838397	3.14417	41.6475	1.57691e-06	1.80821e-05
Parp14	1	0.287264	0.383521	0.791634	0.800288	0.713511	0.147205	0.0997264	0.164594	6.09115	41.5405	1.6514e-06	1.8825e-05
Wdfy4	1	0.521599	0.764729	1.39148	1.50442	1.46308	1.31478	0.804841	1.16463	3.77532	41.3944	1.7588e-06	1.98741e-05
Ak4	1	0.236308	0.606585	1.08124	0.83614	-0.0437724	1.31111	0.457741	-0.419043	5.36012	41.3132	1.82149e-06	2.05378e-05
Il1a	1	0.798546	1.5961	3.15093	1.64935	2.01335	2.84032	0.0725538	0.559622	0.411608	41.2055	1.90799e-06	2.14042e-05
Rpl38	1	0.212955	0.303684	0.413091	0.598062	0.625524	0.158111	0.240791	0.313858	7.96458	41.1495	1.95466e-06	2.18241e-05
Akna	1	0.0240834	0.272992	0.423316	0.555308	0.657389	0.354334	-0.109085	0.473534	3.7664	41.0175	2.069e-06	2.28961e-05
Ppic	1	0.150511	0.391262	0.806953	0.948671	1.02326	0.187041	0.332799	0.843254	3.92331	40.9971	2.08719e-06	2.30317e-05
Gm9733	1	2.33847	3.45703	3.85596	3.34743	2.05374	4.60968	2.33701	1.63545	-1.97599	40.9284	2.14987e-06	2.36227e-05
Gm4070	1	0.91457	1.4923	2.23192	2.51538	1.8231	1.69019	0.432902	1.78433	4.3957	40.8541	2.21976e-06	2.43047e-05
Sfrp1	1	0.46236	0.769032	0.814442	1.04025	0.27974	0.884242	-0.0638682	0.403571	5.5005	40.664	2.4089e-06	2.61359e-05
Apobec3	1	0.28461	0.540142	0.745805	0.720527	0.313398	0.773152	0.184215	0.22361	6.32106	40.5662	2.51226e-06	2.71247e-05
Csf1r	1	0.305606	0.662513	1.15684	1.35484	1.04434	1.06011	0.334063	0.710566	5.99633	40.536	2.54513e-06	2.74224e-05
Flt3	1	0.40343	0.743862	1.26437	1.10215	1.21258	0.648815	0.0818794	0.680356	1.17458	40.3758	2.72653e-06	2.89946e-05
Cd22	1	1.01769	0.935642	1.84905	1.92482	1.8334	1.21655	1.01442	1.93114	1.40394	40.3341	2.7758e-06	2.9458e-05
Trim34a	1	0.0520477	0.265753	0.564046	0.534222	0.752779	-0.0528755	0.0343639	0.370651	3.10307	40.2044	2.93474e-06	3.08705e-05
Klra2	1	0.878472	0.908475	1.65285	1.89898	1.40677	1.8327	0.105884	1.12094	0.54429	40.1363	3.02181e-06	3.16149e-05
Casp4	1	0.548178	0.590932	0.925034	0.91787	0.805718	0.65866	0.305683	0.30403	4.25033	40.0023	3.20056e-06	3.32771e-05
Arid3a	1	0.2316	0.972864	1.07455	0.853799	0.344014	0.826394	0.593793	0.290742	3.30092	40.0012	3.20212e-06	3.32771e-05
Rpl28	1	0.068233	0.314816	0.420477	0.521667	0.606866	0.317617	0.194223	0.220838	9.58378	39.9326	3.29766e-06	3.41557e-05
Ppfia4	1	0.455397	0.482873	0.750167	0.905365	0.893261	0.4917	0.204751	0.642628	3.211	39.7081	3.63082e-06	3.68686e-05
Olfr56	1	1.81582	2.73335	3.61658	3.13508	2.74445	3.3514	2.4962	2.66321	-1.08351	39.6924	3.6553e-06	3.70687e-05
Zmynd15	1	0.812593	1.0009	1.08431	1.28645	1.11676	0.620344	0.122615	0.910156	2.06702	39.619	3.77193e-06	3.8127e-05
Nox1	1	-0.506022	0.681359	1.46877	1.1377	0.297618	0.757144	0.944917	0.385158	3.465	39.5209	3.93375e-06	3.96143e-05
Tbxas1	1	0.330261	0.392471	0.961009	1.07826	0.858854	0.163523	-0.0221764	0.330915	2.16113	39.2526	4.41228e-06	4.39981e-05
Il16	1	-0.081079	0.0535704	0.463628	0.669713	0.639718	0.0250803	-0.244197	0.0944299	2.66671	39.1604	4.58968e-06	4.55041e-05
Cp	1	0.435041	0.96166	1.15194	1.34262	0.797972	1.459	0.353337	0.654511	3.74989	39.0331	4.8464e-06	4.78659e-05
Snx10	1	0.209856	0.481733	0.396599	0.59093	0.267081	0.55924	-0.134291	0.187417	4.0724	38.9061	5.11646e-06	5.01187e-05
Rps15a	1	0.0654429	0.23147	0.420201	0.614271	0.650412	0.287917	0.258906	0.223255	7.83142	38.8138	5.32225e-06	5.17241e-05
C4b	1	0.647287	1.22074	1.8012	1.90871	1.03487	2.1054	0.846641	0.820266	6.23931	38.6561	5.69274e-06	5.48978e-05
Ccl17	1	0.78088	-0.0131578	1.54838	1.43665	1.80252	1.15069	0.0477215	1.41146	-0.488972	38.527	6.01486e-06	5.76462e-05
H2-Oa	1	0.196617	0.975674	0.992298	1.2097	1.10334	0.280104	-0.111278	0.783187	0.779492	38.5169	6.04091e-06	5.78601e-05
Plekho2	1	0.558832	0.763711	0.880534	0.9367	0.880736	0.97087	0.362957	0.767635	4.63491	38.5133	6.05012e-06	5.78937e-05
Gm379	1	0.642365	0.776024	1.21273	1.01505	0.500559	1.28393	0.100786	0.501932	1.13308	38.5003	6.08371e-06	5.81623e-05
Uba7	1	0.0301885	-0.081959	0.459064	0.588759	0.428707	-0.0525351	-0.0158059	0.22383	5.32653	38.2323	6.8196e-06	6.43654e-05
Icos	1	0.416751	0.693556	1.56353	1.64882	1.65788	0.53514	0.293902	0.931147	-0.134054	38.1363	7.10407e-06	6.66452e-05
Cd4	1	0.543796	1.15973	1.26138	1.83218	1.58114	0.845128	0.857315	1.49404	3.52695	38.0374	7.40943e-06	6.89681e-05
Aldh1a3	1	0.38777	0.466617	0.268879	0.315245	0.192995	0.857059	-0.0768156	0.0545595	4.01444	37.8298	8.09329e-06	7.44851e-05
Slc41a3	1	0.77433	0.699342	0.952297	0.838727	0.830185	0.375017	0.224979	0.258486	2.68631	37.5201	9.23138e-06	8.34685e-05
Col5a2	1	0.513797	1.10416	1.44813	1.62949	1.2614	0.884233	1.04422	1.31246	6.19756	37.5189	9.23605e-06	8.34685e-05
Runx3	1	0.215692	0.984374	0.869961	1.22316	1.03128	1.25551	0.256937	0.819858	2.45036	37.4367	9.56399e-06	8.62815e-05
Serpina1b	1	5.36605	5.17904	5.99898	5.02594	5.39103	5.10926	7.22862	4.26055	-0.576612	37.4177	9.6412e-06	8.67918e-05
Tat	1	0.691853	0.601526	1.17241	1.05354	0.679804	1.24238	0.274731	0.151482	4.84727	37.3793	9.79959e-06	8.80488e-05
Nrg1	1	1.00498	1.00728	0.877833	1.04843	0.448876	0.973825	0.677045	0.236139	2.5662	37.3307	1.00037e-05	8.97269e-05
Saxo1	1	4.26249	5.20952	6.03115	5.82402	5.00961	6.4027	6.29603	3.2803	-1.62645	37.2416	1.0389e-05	9.2701e-05
Slc11a1	1	0.536604	0.725731	1.08844	1.24658	1.03413	1.05562	0.224381	0.264718	2.94819	36.9955	1.15308e-05	0.00010126
Rpl10a	1	0.143546	0.300945	0.405945	0.620638	0.720682	0.427337	0.222665	0.284222	8.60036	36.9701	1.16557e-05	0.000102183
Rasal3	1	0.135773	-0.0544603	0.554907	0.835454	0.990729	0.402691	-0.112072	0.519984	1.73649	36.9462	1.17743e-05	0.000103048
Oasl2	1	0.228323	0.389582	0.926587	0.94677	1.04135	0.0378829	0.104742	0.443453	5.669	36.8255	1.23914e-05	0.000107001
Cd200r2	1	0.547051	0.415268	0.676793	0.857432	1.25552	0.675236	0.207085	0.551155	2.85654	36.8213	1.24132e-05	0.00010713
Adcy7	1	0.0412026	0.256837	0.764231	0.857271	0.830065	0.375639	0.231037	0.822284	3.20353	36.6517	1.33365e-05	0.000114336
Sat1	1	0.446357	0.403355	0.691043	0.670663	0.492092	0.107456	0.213808	0.31165	7.19025	36.3838	1.4935e-05	0.000125477
Zdhhc15	1	0.389859	0.576533	0.54665	0.799626	0.168951	0.413441	0.385831	0.0521771	3.51318	36.2941	1.55116e-05	0.000129523
Rpl41	1	0.18326	0.457949	0.502039	0.586479	0.589039	0.502938	0.431992	0.413068	10.2143	36.1967	1.61625e-05	0.000133939
Cd8b1	1	-0.528598	-0.481579	0.497829	0.794728	1.3632	0.184389	-0.554148	0.0448386	-0.440378	35.9719	1.77693e-05	0.00014574
Susd3	1	0.027086	0.800078	1.10268	1.22729	1.04209	0.919116	0.0865221	0.698613	0.314223	35.963	1.78363e-05	0.000146212
Csgalnact1	1	0.34618	1.09172	1.02529	0.84638	0.609742	1.1626	0.198087	0.399205	0.817353	35.9086	1.825e-05	0.000149053
Serping1	1	0.483442	0.692215	0.685208	0.844478	0.487078	0.898694	0.171282	0.341638	6.95626	35.8852	1.84302e-05	0.000150445
2018-09-01	1	0.246826	0.0655419	0.453179	0.707168	0.703235	0.09213	-0.251862	0.470367	2.69908	35.8169	1.89685e-05	0.000154279
Klra5	1	2.08086	2.12878	2.711	2.51338	3.19319	1.62841	1.22332	2.10411	-1.22037	35.7995	1.91081e-05	0.000155164
Medag	1	0.433768	1.0049	1.0107	1.28066	0.707115	1.50589	0.633257	0.851634	3.16299	35.7754	1.93031e-05	0.000156256
Mmp11	1	0.745153	0.829579	0.880161	0.83407	1.11727	0.861428	0.449944	0.816723	2.75719	35.4509	2.21267e-05	0.000175993
Cd226	1	-0.290869	-0.363913	1.41318	1.28023	1.63011	0.46588	0.336439	1.0443	-0.870251	35.2686	2.38882e-05	0.000188747
Ncf2	1	0.127035	0.25367	0.593652	0.578805	0.419299	0.402633	-0.0399877	0.12645	5.00898	35.2304	2.42739e-05	0.000191017
Gatm	1	0.295602	0.522693	0.665881	0.78419	0.520274	0.279653	-0.021873	0.395034	2.94184	35.2229	2.43509e-05	0.000191429
Gdf3	1	0.773626	1.55235	1.88253	1.91608	2.36378	0.997774	0.900142	1.76197	-0.758694	35.0387	2.63085e-05	0.000204437
Tmem229b	1	0.442945	0.368055	0.554278	0.65148	0.624082	0.239562	0.162653	0.235141	3.82143	34.8883	2.80203e-05	0.000215581
Cyp7b1	1	1.01157	1.48748	1.00181	1.36095	1.02256	1.16596	0.866997	0.838914	1.07758	34.6973	3.03544e-05	0.000231021
Ctsk	1	0.223394	0.374367	0.897243	1.12712	1.07984	0.675639	-5.64935e-05	0.543124	3.01521	34.6583	3.08543e-05	0.000234137
Rbp1	1	0.433638	0.886742	0.939725	0.793235	0.49343	0.366	0.554844	0.266945	2.8868	34.6473	3.09965e-05	0.000234986
Kng1	1	2.00565	5.01196	5.37623	4.73833	1.31198	4.67284	6.14013	-0.683351	-1.94724	34.6389	3.11062e-05	0.000235703
F13a1	1	0.606101	1.18412	1.05676	0.846554	0.183816	1.63978	0.220204	0.481945	4.26753	34.5436	3.23716e-05	0.000244601
Dmgdh	1	0.84401	1.00992	1.27718	1.28512	0.873584	1.47204	0.828252	0.519923	1.00354	34.5174	3.27289e-05	0.000247034
Ypel2	1	0.812193	0.683856	1.26731	1.27074	1.07374	0.568649	0.835561	0.852766	4.48947	34.5102	3.28273e-05	0.000247656
Tnip2	1	0.365974	0.273104	0.759399	0.841806	0.675886	0.738726	0.207916	0.554478	3.12879	34.4175	3.41255e-05	0.000255834
Nrros	1	0.290072	0.634705	1.02988	1.05763	0.834953	0.775301	0.306316	0.900138	3.21183	34.31	3.56941e-05	0.000266052
Slc23a3	1	1.09772	0.820611	0.799698	0.926207	1.04548	1.00108	0.524523	0.675344	2.59912	34.2813	3.61248e-05	0.000268233
Mfap2	1	0.667938	1.06842	1.14482	1.28136	1.16204	0.928652	0.6065	0.947714	2.87243	34.1843	3.76189e-05	0.000277732
Hrh2	1	-0.0311509	0.196017	1.65548	0.734958	0.224974	0.761329	-0.849697	-0.277845	-1.46694	34.1255	3.85543e-05	0.000283828
S1pr2	1	0.0799442	0.580791	0.765736	0.819112	0.774727	0.884901	0.518768	0.500393	3.20603	33.9418	4.16244e-05	0.000302982
Egfl7	1	0.269714	0.496864	0.574137	0.597006	0.586061	0.614326	-0.0181808	0.702429	3.28973	33.8906	4.2523e-05	0.00030851
Pdgfa	1	0.702714	0.746129	0.880603	0.787338	0.693109	0.645166	0.318652	0.413754	5.9372	33.8547	4.31641e-05	0.000312379
Slc1a1	1	0.337733	0.633588	0.753882	0.89146	0.316734	0.687869	0.542798	0.473998	4.07472	33.7371	4.53326e-05	0.000326605
Cd163l1	1	-0.514009	-0.417932	0.824763	1.30851	1.17835	-1.06124	0.380261	0.122285	-1.04681	33.4734	5.05924e-05	0.000358021
Dok2	1	0.383732	0.74445	1.41304	0.993661	1.30885	1.03232	0.539672	0.958607	1.22145	32.9481	6.29289e-05	0.000431934
Ocstamp	1	0.205959	1.06193	1.53669	1.14233	0.753101	1.37221	0.871976	0.431041	0.36749	32.8325	6.60169e-05	0.000451135
Lacc1	1	0.190311	0.503792	0.737989	0.579165	0.324443	0.151763	0.179705	0.271058	2.80201	32.8032	6.68258e-05	0.00045546
Scara3	1	0.614181	0.844934	1.03265	1.2258	0.97654	0.982442	0.592535	0.797405	3.27229	32.7317	6.8833e-05	0.000466071
Slc28a2	1	0.487202	0.401075	0.507802	0.713946	0.664697	0.631348	-0.0792431	0.316567	3.51766	32.7033	6.9648e-05	0.000470563
Siglec1	1	0.905741	1.36001	1.33595	1.4243	0.352239	1.76463	0.437984	0.72383	2.76171	32.6886	7.0074e-05	0.00047303
Nrap	1	0.762999	0.267708	1.28415	0.910413	0.750124	0.568241	0.333223	0.532971	2.49659	32.6606	7.08894e-05	0.000477911
Dok3	1	-0.0461757	0.486164	0.760202	1.03406	0.443964	0.65227	-0.628878	0.391913	1.01802	32.5357	7.46521e-05	0.000500237
Ang4	1	0.435025	0.999347	0.643757	0.936654	1.06892	-0.417121	0.757752	0.126184	4.33688	32.5309	7.48012e-05	0.000500588
Gbp5	1	0.486752	0.923729	1.03594	1.27066	0.540562	0.968209	-0.701038	0.383355	3.05939	32.485	7.62354e-05	0.000508432
Rhbdf2	1	0.180394	0.466429	0.394626	0.450537	0.267949	0.719	0.0706699	0.205286	5.16151	32.4383	7.77221e-05	0.00051591
Xcl1	1	0.948638	0.482638	1.31147	1.20036	1.14053	0.22022	0.475223	0.839305	0.666525	32.3223	8.15374e-05	0.000538702
Acod1	1	2.42146	3.06439	5.18119	3.76483	4.11034	4.09614	1.09157	1.63633	0.445103	32.171	8.67975e-05	0.000568227
Sparc	1	0.539737	0.831891	1.00755	1.18578	0.769502	0.24267	0.428893	0.815738	8.97424	32.0832	9.0001e-05	0.000585157
Fam105a	1	-0.187349	0.0513364	0.379275	0.720608	0.5876	-0.00681459	-0.184781	0.313268	2.73616	31.9454	9.52627e-05	0.000613968
Klhl6	1	0.517473	0.449748	0.833097	1.14933	1.08743	0.882719	0.141581	0.610291	1.33775	31.9248	9.60764e-05	0.000618698
Entpd1	1	0.389398	0.73167	0.684401	0.909028	0.573516	0.886811	0.298221	0.622518	4.75903	31.8558	9.88466e-05	0.000634695
Fscn1	1	0.41053	0.921759	0.843664	1.05909	0.914978	0.674446	0.499232	0.967621	4.24737	31.7435	0.000103528	0.000660057
Tgfb1	1	0.404818	0.800446	0.785828	0.913046	0.649693	0.802814	0.312165	0.669214	4.86501	31.5592	0.000111684	0.000707177
Sla2	1	-0.0995538	0.307173	0.313245	0.792849	0.689673	0.0100209	-0.43632	-0.338538	0.153141	31.5397	0.00011258	0.000712136
Olfml2b	1	0.867797	1.21501	1.10409	1.51173	1.12702	0.764079	0.589063	0.960435	4.54545	31.4185	0.000118331	0.000742308
Ebi3	1	0.690765	0.722925	0.884855	1.55748	1.33932	0.59092	0.0782996	0.97978	0.642182	31.3861	0.000119919	0.000750147
Vtn	1	0.50805	1.1686	1.17251	1.18068	0.622179	1.29659	1.22384	0.652378	1.60499	31.3165	0.000123398	0.000767885
Npy	1	0.147365	0.219629	1.22184	2.00223	2.32322	0.980335	-0.73601	2.08874	-1.62413	31.1679	0.000131155	0.000809021
Fam124a	1	0.488045	0.48325	0.660496	0.820048	0.88156	0.676385	0.466402	0.544048	4.33074	31.088	0.000135528	0.000831701
Tfec	1	1.04096	1.41347	1.38665	2.14635	1.52186	1.44024	0.128773	1.26332	-0.817105	30.91	0.00014578	0.000884131
Cyp2c68	1	0.961031	0.301972	0.853259	0.833706	1.30229	0.956928	0.185814	0.43022	2.65713	30.838	0.000150139	0.00090738
Asic5	1	0.160431	0.0218611	2.3796	1.98164	3.42952	2.13132	0.119727	1.83899	-2.29969	30.7078	0.00015836	0.000948571
Zfp971	1	0.523049	0.370769	0.728154	0.969561	0.381744	0.0124522	0.604803	0.420135	1.69659	30.5848	0.000166522	0.000989776
Mmp12	1	0.363302	0.66055	0.939529	0.77726	0.821033	0.587798	0.196168	0.339331	1.43369	30.5335	0.000170051	0.00100733
Ppp1r18	1	0.421413	0.802014	0.816217	0.997692	0.904592	0.920046	0.598196	0.713967	4.65788	30.3403	0.000184007	0.00107685
Il22	1	5.2973	4.66794	6.0439	7.36821	2.48179	3.23935	1.8668	1.90737	-1.88907	30.2535	0.000190639	0.00110732
Cttnbp2nl	1	0.23991	0.436919	0.580729	0.59961	0.417586	0.496756	0.494377	0.136396	6.33512	30.2379	0.000191853	0.0011127
Gpr84	1	2.2671	2.76399	3.63438	3.65953	2.97739	4.23066	1.02175	2.42939	-1.18021	30.19	0.000195641	0.00112961
Irf1	1	0.459474	0.323062	0.832623	0.796225	0.584933	0.469443	0.0868066	0.266483	7.47491	29.9786	0.000213227	0.00121801
Il12b	1	0.256735	0.46869	1.64181	2.51126	1.38899	0.167571	0.415414	0.469893	-1.80153	29.847	0.000224957	0.00127563
Clec5a	1	0.373552	0.588688	1.44228	1.4884	1.4636	1.52389	0.325018	1.01084	0.217593	29.7073	0.000238089	0.00133501
Gbp8	1	-0.365561	0.302388	1.03337	1.40102	1.14267	0.194604	0.00681929	0.638382	1.3554	29.625	0.000246183	0.00137392
Lamc2	1	0.523149	0.421228	0.59146	0.417073	0.260027	0.645644	0.412422	0.0273917	6.33323	29.5927	0.00024943	0.00138954
Gm7102	1	0.758675	0.176673	1.27262	0.609071	0.46399	-0.162793	0.973463	0.121897	0.375189	29.5131	0.000257618	0.001429
Rasd1	1	0.762062	0.192072	0.708035	0.627107	0.803862	0.152507	0.237533	0.404999	4.56128	29.3096	0.000279774	0.00153219
Spns3	1	-0.0428328	1.23307	1.53078	1.71563	1.56084	0.848995	0.550037	1.87008	-0.845277	29.1904	0.000293595	0.00159521
Gpr68	1	0.746338	0.303559	0.715741	0.853029	1.14415	0.547994	0.452081	0.862328	1.53264	29.1305	0.000300799	0.00162895
Gm15448	1	4.39988	5.49268	5.64247	4.35392	4.87884	6.57225	4.1924	4.40287	-2.19819	28.9677	0.00032126	0.00172115
Cytip	1	0.181334	0.428169	0.927195	0.715594	0.646433	0.328862	0.158156	0.300894	2.95108	28.9583	0.000322488	0.00172713
Il12rb1	1	0.0372155	0.424007	0.815615	0.837682	0.684108	0.198293	-0.302617	0.223885	0.694047	28.6691	0.000362395	0.00190086
Slamf6	1	0.846691	0.715387	1.77674	1.71305	1.28742	0.190954	0.0219195	0.608186	-0.713175	28.6405	0.000366598	0.00191843
Glis1	1	1.96325	1.81432	1.88617	1.86804	2.76702	1.21376	1.61495	1.47782	-1.38162	28.6009	0.000372498	0.0019427
Prkch	1	0.349203	0.451003	0.318527	0.621539	0.651692	0.54822	-0.0356173	0.562377	3.40444	28.542	0.000381445	0.00198336
Slc7a7	1	0.451648	0.288892	0.600174	0.45332	0.337488	0.454097	0.234271	0.160076	5.88593	28.4837	0.000390504	0.00201897
Adgrg5	1	0.193871	0.231211	0.940489	0.911097	0.654277	-0.0217539	0.282309	0.379608	0.857584	28.3241	0.000416389	0.0021287
Tbc1d10c	1	-0.151217	-0.138908	0.525626	0.315256	0.910927	0.436413	-0.190248	0.515401	0.888247	28.2832	0.000423292	0.00215805
Lilrb4a	1	0.181081	1.07009	1.95337	0.260855	0.457363	1.09404	0.289034	0.579983	0.834147	27.6191	0.00055236	0.00269853
Ttr	1	-0.240627	-0.177595	0.740518	0.310855	0.269913	-0.21246	0.418694	-0.383618	2.07258	27.4273	0.000596336	0.00287537
Srd5a2	1	0.103493	0.109056	0.920614	0.590811	0.321903	0.397043	0.278047	-0.835959	0.148424	27.3671	0.000610826	0.00293159
C1s1	1	0.110007	0.378421	0.742575	0.901382	0.550364	0.583722	0.00252107	0.421649	6.36086	27.3501	0.000614988	0.00294883
Lrrc66	1	0.245887	0.0103059	0.625778	0.384042	0.56422	-0.0716654	0.185188	0.093633	5.42921	27.3058	0.000625937	0.00299301
Nlrp1a	1	0.704109	1.10031	1.79139	1.66269	1.65683	1.39835	-0.106485	0.357204	-1.40991	27.1357	0.00066983	0.00316007
Ccdc88b	1	0.46832	0.998445	1.09631	1.1545	1.12759	1.08622	0.622774	0.893557	2.94703	26.9987	0.000707344	0.0033069
Sulf1	1	0.369051	0.57064	0.729716	0.912921	0.461063	0.703982	0.365282	0.329648	3.63266	26.9422	0.000723404	0.00336779
Arl11	1	0.707383	0.794395	1.67269	1.39607	1.71913	1.14055	0.869817	1.29081	0.176767	26.9081	0.000733289	0.00340564
P2ry10	1	0.207959	0.360738	0.708018	1.18047	1.09245	0.825236	0.164687	0.516507	0.446823	26.5464	0.000846391	0.00384579
Sh2d4a	1	0.348454	0.275779	0.609435	0.563991	0.514357	0.328239	0.137551	0.254309	5.97306	26.3536	0.000913489	0.00407787
Mms19	1	0.344202	0.320533	0.593513	0.660077	0.69874	0.666352	0.394276	0.526857	4.97364	26.2283	0.000959848	0.00424286
Pou2f2	1	0.125181	0.639306	1.01572	1.02031	0.91297	0.535632	0.0917866	0.977511	1.587	26.2029	0.00096954	0.00427523
Amph	1	0.425875	0.608167	0.737164	0.695273	0.391871	0.670407	0.17844	0.175173	2.70657	26.166	0.000983765	0.00432322
Tbc1d22a	1	0.39017	0.204761	0.543983	0.57653	0.587291	0.454548	0.273181	0.236323	6.14052	26.0728	0.00102057	0.00446255
Bgn	1	0.51765	0.770122	0.949626	1.23066	0.801896	0.469724	0.23536	0.796027	7.54193	26.0712	0.00102122	0.00446255
Klra17	1	0.731449	2.43104	3.12837	2.67933	1.48573	1.64939	1.22352	0.415134	-2.32444	26.0488	0.00103031	0.0044909
2018-03-03	1	-0.0505724	-0.150008	0.684911	0.556642	0.254464	-0.147374	0.317295	0.0550988	2.4208	25.9736	0.00106127	0.00459747
Wdr62	1	0.561414	0.495762	0.661087	0.528106	0.24283	0.854322	0.0420175	0.412072	3.13871	25.9135	0.00108672	0.00468677
Gch1	1	0.229571	0.52504	0.731697	0.611317	0.419601	0.55441	0.607228	0.223455	4.8567	25.9054	0.00109015	0.00470028
Mrc1	1	0.634365	1.07284	1.20263	1.15526	0.648787	1.71995	0.637596	0.80824	4.61355	25.903	0.0010912	0.00470294
Pla2g15	1	0.219615	0.592333	0.619099	0.740071	0.292034	0.340284	0.182743	0.29703	4.29863	25.8634	0.00110835	0.00476023
Plekhg1	1	0.676639	0.422739	0.505411	0.589443	0.680428	0.437984	0.585449	0.43598	4.3399	25.6236	0.0012179	0.00515376
Cd80	1	-1.13512	0.275119	1.34135	0.407297	0.508392	0.211796	-0.235839	0.579102	-1.22433	25.6059	0.00122637	0.00518254
Ccl4	1	1.10217	0.763196	2.52216	2.08241	2.72747	1.49378	0.384393	0.899781	-0.505503	25.5576	0.00124986	0.00525749
Def6	1	-0.026952	0.40738	0.442312	0.617872	0.397746	0.335677	-0.259173	0.328499	1.82113	25.5385	0.00125925	0.00528838
Tmem86a	1	0.5638	0.259712	0.486654	0.693932	0.995974	0.535161	0.17973	0.700581	4.25965	25.4675	0.00129481	0.00540846
Gpr55	1	-0.0227565	0.00872121	0.516659	0.580667	0.59036	0.122513	-0.110657	0.129361	1.42583	25.4578	0.00129973	0.00542462
Pced1b	1	0.519859	0.681693	0.565226	0.819273	1.03692	0.745496	0.159421	0.890136	1.24358	25.265	0.00140166	0.00577246
Adamts12	1	0.953499	1.05776	1.50896	1.35888	1.17306	0.820628	0.841384	1.1126	1.48852	25.1904	0.00144318	0.00590896
Fam234b	1	0.788789	0.918687	0.744942	0.83799	0.862626	0.843087	0.791565	0.684552	2.64267	25.1221	0.00148217	0.00604471
Scube1	1	0.695316	0.703752	0.827943	0.980971	0.600513	0.83413	0.379584	0.632287	5.12189	24.8768	0.00163104	0.00653004
Rin3	1	0.0718873	0.39072	0.32955	0.633041	0.425008	0.533166	0.0193511	0.294036	4.00245	24.6234	0.00180014	0.00708571
Ptprcap	1	0.182756	-0.207294	0.410521	0.667416	0.833894	0.249708	-0.590128	0.396882	2.0939	24.4595	0.00191843	0.00744265
Limk2	1	0.150542	0.108766	0.481304	0.593295	0.444199	0.439308	0.0113229	0.285791	7.20552	24.4502	0.00192532	0.00746565
C1qtnf5	1	0.124278	0.555992	0.569476	0.793094	0.70059	0.594473	0.0606126	0.608792	3.44205	23.9789	0.00231054	0.00870504
2018-09-03	1	0.595792	0.950613	0.839097	0.878271	0.715433	1.10007	0.544104	0.847206	1.27195	23.9261	0.00235812	0.00885634
Rhoh	1	0.51122	0.552613	1.00295	1.13772	1.13588	0.757457	0.300561	0.706745	1.15082	23.7225	0.00255051	0.00943739
Trpv4	1	-0.289375	0.138017	0.0357239	0.323199	0.0935694	0.590638	-0.665361	0.11806	1.23174	23.5629	0.00271195	0.00992123
Ace	1	0.367169	0.574609	0.346624	0.570258	0.305168	0.742255	0.0947261	0.271138	5.65756	23.397	0.00289029	0.0104457
Prr16	1	1.02388	1.13462	1.26014	0.947606	0.906972	1.65102	0.854333	1.21961	0.502376	23.3858	0.00290264	0.0104854
Dbndd2	1	0.318727	0.167042	0.754594	0.75273	0.808713	0.365179	0.183261	0.455713	3.82589	23.3514	0.00294118	0.0106073
Pros1	1	0.420111	0.720278	0.530887	0.690346	0.298207	0.744646	0.233713	0.445643	4.86957	23.3317	0.00296349	0.0106705
I830077J02Rik	1	0.113584	0.645388	1.39311	1.76441	1.63368	1.07331	0.501442	1.01452	-0.941806	23.2584	0.00304791	0.0109161
AI467606	1	-0.025467	0.165233	0.606935	0.558589	0.660177	0.525848	-0.033045	0.356445	1.8888	23.1232	0.00320966	0.011387
Bco2	1	0.809068	0.692043	0.957184	0.880099	0.858675	0.598351	0.324908	0.60554	3.70722	23.0804	0.00326253	0.0115254
Gfra3	1	-0.0227086	0.539426	0.830503	0.871689	0.256514	0.448534	0.419607	0.587251	2.07744	23.0581	0.00329048	0.0116056
Srpx2	1	0.294259	0.378102	0.750238	0.890047	0.865542	0.237431	0.386159	0.912412	3.93903	22.9093	0.00348262	0.0121618
Fbxw9	1	0.344521	0.336149	0.451135	0.309498	0.265395	0.647123	0.243831	0.111166	4.51784	22.7343	0.00372267	0.0128436
Pram1	1	0.106985	0.732931	1.37554	1.12535	0.737571	0.825813	-0.325969	0.7171	-0.925649	22.7121	0.0037542	0.0129327
Zfp524	1	0.210981	0.170993	0.339471	0.40977	0.585331	0.270876	0.10527	0.147263	4.49485	22.5967	0.00392256	0.0133848
Adgrg3	1	0.470124	0.555491	0.215295	0.461066	0.156368	0.889944	-0.0493557	0.168179	1.5288	22.5573	0.00398159	0.0135477
Tnfrsf18	1	0.215356	-0.252979	0.589466	0.646207	0.475161	0.214109	-0.0730187	0.0329749	0.98816	22.4976	0.00407282	0.0137856
Mmp2	1	0.62604	0.80998	0.899321	1.08839	0.9802	0.822343	0.4352	0.67795	7.10467	22.2156	0.00453167	0.0149923
Fut8	1	0.403929	0.322489	0.604089	0.60183	0.482539	0.509604	0.353928	0.297654	6.5868	22.1349	0.00467207	0.0153846
Plekhs1	1	0.0891888	0.432786	1.24553	0.678834	0.860224	0.586247	-0.169727	0.952307	-0.304119	22.0181	0.00488241	0.0159219
Herc6	1	0.272509	0.3081	0.6187	0.818111	0.579822	0.027395	0.13028	0.223229	2.93346	21.5003	0.00593081	0.0185516
Mid1	1	0.328355	0.401435	0.375015	0.292731	0.19975	0.586712	0.155779	0.108249	4.67864	21.427	0.0060956	0.0189584
Tmem71	1	0.646256	0.81563	1.08874	1.14156	1.21815	1.34345	0.482401	0.977599	0.740527	21.418	0.00611617	0.0190147
Cryba4	1	1.36115	1.78035	1.88371	1.6502	1.28529	2.02271	0.959258	1.24112	-1.11248	21.3916	0.00617678	0.01918
Izumo1r	1	0.523516	0.602708	0.797659	1.43687	1.22034	0.865571	-0.73386	0.405434	-1.35406	21.2378	0.00654194	0.0201098
Mttp	1	0.0252865	0.336091	0.590651	0.598286	0.44805	0.215819	-0.165677	0.0200576	1.76153	21.2366	0.00654479	0.0201098
Pecam1	1	0.341556	0.559692	0.510525	0.710819	0.614562	0.658639	0.206533	0.648255	5.78717	21.1852	0.00667138	0.0203897
Arsg	1	0.612765	0.433	0.178419	0.520059	0.526064	0.538035	0.185425	0.224166	3.65249	21.0015	0.00714357	0.0215048
Mrc2	1	0.825198	1.09156	1.08789	1.21057	0.847949	1.119	1.20044	0.859147	4.55214	20.4542	0.00874762	0.0252351
Usp11	1	0.344302	0.341917	0.207621	0.567596	0.607401	0.216981	0.047994	0.292593	2.44885	20.3085	0.00922994	0.0263572
Bmp1	1	0.103757	0.292646	0.514855	0.7296	0.553712	0.379101	0.259338	0.625039	4.74942	20.0984	0.00997027	0.0280381
Phyhd1	1	0.119284	0.273057	0.35351	0.443273	0.280274	0.601736	-0.248766	0.0309296	1.98559	20.0086	0.0103036	0.0287568
Zfp449	1	0.294243	0.38387	0.48691	0.697086	1.03022	-0.149461	0.702163	0.591813	0.591279	19.9214	0.0106375	0.0295219
Gm15013	1	1.58402	1.53701	1.81108	2.5292	2.31855	1.70099	1.54125	1.20354	-1.29368	19.9113	0.0106768	0.0296016
4930539E08Rik	1	0.630475	0.175853	0.755246	0.632273	0.718559	-0.0233538	0.478304	0.33888	5.94855	19.8074	0.0110897	0.030539
Xlr4b	1	-0.334923	0.600407	1.58007	0.137433	1.91483	0.789416	-0.523769	1.209	-1.04246	19.791	0.0111563	0.0306733
Rpl10	1	0.116445	0.317473	0.241566	0.520779	0.606563	0.410877	0.114681	0.299731	8.08063	19.6726	0.0116483	0.0317283
Lilra5	1	0.0366525	-0.0662271	0.2248	0.760338	0.705667	-0.314898	-0.197933	0.305991	0.775411	19.5508	0.0121758	0.0329514
Gna15	1	0.189364	0.341104	0.858272	0.731541	1.08487	0.665141	0.111546	0.706796	0.468507	19.5056	0.0123775	0.0333576
Sgip1	1	0.262546	0.37767	0.490094	0.320143	0.696735	0.550826	0.21301	0.39461	4.51243	19.2757	0.0134529	0.0357103
Rab44	1	1.18293	1.36855	1.9972	1.90801	1.52513	2.04493	0.192126	1.83838	-1.46756	19.1428	0.0141141	0.0371417
Kcnj10	1	0.369956	0.445749	0.348605	0.70791	0.619716	-0.0832146	0.54867	0.282755	2.58754	19.1357	0.0141503	0.0372179
Fam167b	1	0.401623	0.909088	0.949146	1.02339	0.718448	0.444523	0.0970011	0.830142	-0.0621457	18.9749	0.0149943	0.0389562
Gm6377	1	0.375789	0.244081	1.11991	1.53915	0.881416	0.888977	-0.145366	0.921847	-0.926393	18.9288	0.0152451	0.0394559
Mmp23	1	0.228258	0.563532	0.847807	1.0332	0.837641	0.279159	0.555301	0.932978	2.74554	18.8659	0.0155937	0.0401772
Nxnl2	1	0.996244	0.747469	1.46854	1.4586	0.460241	0.957531	0.296331	1.07815	-0.940946	18.786	0.0160468	0.0410924
Etl4	1	0.15583	0.208048	0.592373	0.566872	0.630652	0.468095	0.356258	0.38822	7.27713	18.3972	0.0184381	0.0459281
Prf1	1	0.0156887	-0.431483	0.808966	0.829215	1.08564	0.429476	-0.287571	0.855738	-0.991915	18.1092	0.0204228	0.0497622

## Sheet: module2
GeneName	module	logFC.d02	logFC.d04	logFC.d06	logFC.d07	logFC.d08	logFC.d10	logFC.d12	logFC.d14	logCPM	LR	PValue	FDR
Dbp	2	-1.28651	-1.82609	-3.53781	-2.91179	-1.56311	-1.53466	-1.78808	-1.51619	5.8179	254.972	1.52087e-50	3.3733e-47
Slc10a2	2	-0.730652	-1.23027	-1.90025	-2.01843	-1.14602	0.0350101	0.0738335	-0.510445	5.67961	223.829	5.97576e-44	7.73164e-41
Per2	2	-2.43912	-2.47445	-2.05645	-1.5522	-0.884391	-0.499522	-1.06582	-1.20203	3.5962	181.246	5.63449e-35	4.86006e-32
Ciart	2	-2.42871	-2.95501	-3.61401	-3.29378	-2.29946	-0.833768	-2.1194	-2.06138	1.92715	165.453	1.15593e-31	6.90267e-29
Lpo	2	-0.873294	-0.881592	-1.47233	-1.30626	-1.38436	0.178393	-0.0254169	-0.11346	5.83712	156.322	9.39054e-30	4.41811e-27
Tef	2	-1.30155	-1.65258	-2.00772	-1.69514	-1.11166	-0.914914	-1.08069	-1.21809	5.98214	120.439	2.69065e-22	5.03314e-20
Cipc	2	-0.626448	-0.775637	-0.958824	-0.96126	-0.523162	-0.239264	-0.199507	-0.431633	6.45602	115.45	2.87752e-21	4.65379e-19
Slc20a1	2	-1.38611	-1.33635	-2.09808	-2.26175	-1.73067	-1.25355	-0.898535	-1.32587	5.781	111.597	1.78757e-20	2.59381e-18
Slc35e3	2	-0.0164581	-0.157567	-1.02196	-0.93808	-0.447609	0.190398	0.355387	0.0486292	5.08742	111.226	2.13124e-20	3.06385e-18
Greb1	2	-1.32608	-1.3594	-1.33686	-1.56703	-0.961081	-0.530439	-0.448444	-0.621405	2.97502	108.788	6.75677e-20	9.12222e-18
Fam102a	2	-1.00495	-0.894158	-1.17204	-1.06771	-0.842369	-0.703047	-0.563428	-0.946643	7.87442	102.64	1.23135e-18	1.39547e-16
Cacna1h	2	0.0550606	-0.089947	-0.684263	-0.492504	-0.299013	0.275451	0.100693	0.288727	5.88819	99.6597	5.01069e-18	5.2212e-16
Ank3	2	-0.453773	-0.812842	-1.11295	-1.1612	-0.557307	-0.918448	-0.436815	-0.655225	6.54255	98.1687	1.01022e-17	1.01848e-15
Myoc	2	-0.582673	-2.05465	-1.87085	-1.01709	0.38698	-1.16085	-0.212589	-0.211289	0.474156	97.383	1.46143e-17	1.43608e-15
Insrr	2	-0.152081	-0.702609	-1.6278	-0.933884	-0.162792	-0.150198	-0.141984	-0.426695	3.57634	96.7541	1.96375e-17	1.88204e-15
Fmo2	2	-0.808696	-1.17974	-1.24898	-0.840107	-0.799415	-0.0577788	-0.514966	-0.654504	4.60422	95.0246	4.4222e-17	3.90108e-15
Sult1d1	2	-0.321233	-0.701176	-0.842959	-0.82947	-0.450034	-0.471712	-0.0433183	-0.558859	8.33784	95.0081	4.4565e-17	3.90913e-15
Whrn	2	-0.790566	-0.746508	-1.31254	-1.24518	-0.875025	-0.657932	-0.822645	-0.542533	4.57878	94.1405	6.6943e-17	5.67955e-15
Wee1	2	-0.818308	-0.73423	-0.991298	-0.901579	-0.708093	0.0777578	0.130456	-0.368319	3.90654	93.7041	8.21361e-17	6.89321e-15
Fut4	2	-0.337909	-0.463762	-0.811672	-0.828566	-0.985912	0.181392	-0.0762624	-0.427832	6.25778	91.86	1.94825e-16	1.52771e-14
Naaladl1	2	0.256677	-0.0853002	-1.42685	-1.20085	-0.146257	-0.0155181	0.75116	0.677	7.25289	91.8302	1.97563e-16	1.54139e-14
Slc6a6	2	0.0508931	-0.218926	-0.298972	-0.381869	-0.232968	0.67139	0.244859	-0.199293	8.01971	90.0261	4.59402e-16	3.36447e-14
Tgm7	2	-2.20904	-3.20805	0.0722716	-0.138669	1.27238	-0.248686	-0.434789	-1.7164	-1.15373	89.8917	4.8918e-16	3.54907e-14
Mfap3l	2	0.0837295	-0.391739	-1.04994	-0.837995	-0.343118	-0.458739	0.0619756	-0.158974	6.1137	88.1561	1.10037e-15	7.49312e-14
Rgcc	2	-1.06351	-1.16567	-1.33173	-1.59067	-0.697125	-0.481691	-0.359386	-0.193038	2.70174	88.1304	1.11363e-15	7.51749e-14
Nr1d2	2	-0.450549	-0.786777	-1.00586	-0.85844	-0.33342	-0.340857	-0.344486	-0.316411	5.60975	86.9352	1.94491e-15	1.25924e-13
Rasd2	2	-0.875623	-1.14199	-1.0183	-0.648383	0.119167	0.146611	-0.288887	-0.745967	2.8186	84.3152	6.5905e-15	3.86129e-13
Ugdh	2	-0.0779498	-0.439564	-0.74502	-0.799433	-0.182704	-0.373064	0.065782	0.0160739	8.9126	83.6872	8.82652e-15	5.09444e-13
Usp2	2	-1.87437	-1.29029	-1.76218	-1.56686	-1.0406	0.0103866	-0.749835	-0.956631	4.91619	82.0095	1.92468e-14	1.05967e-12
Odf3b	2	-0.477914	-0.955634	-1.58909	-1.69383	-0.295621	-0.157406	0.410484	0.516012	1.83454	79.2925	6.78523e-14	3.47682e-12
Slc22a4	2	-1.36167	-1.60583	-1.88121	-1.86976	-1.11265	-1.35154	-0.608977	-0.875338	1.22405	78.6087	9.31216e-14	4.66389e-12
Mchr1	2	-1.5099	-0.849874	-1.38042	-0.778004	-0.54884	1.63742	-1.48643	-1.28228	1.33634	75.5196	3.8816e-13	1.77775e-11
Selenbp1	2	-0.132646	-0.514232	-0.522979	-0.78713	-0.0117155	-0.294544	0.336389	0.172033	10.2144	75.1364	4.63201e-13	2.07851e-11
Slc16a11	2	0.158469	0.0787241	-1.04009	-0.788338	-0.816861	0.28874	0.141802	0.0693893	2.48901	74.9522	5.04268e-13	2.24334e-11
Lrfn4	2	-0.325864	-0.178827	-0.661905	-0.598055	-0.469522	0.346784	-0.226531	-0.336203	5.03984	74.1276	7.37385e-13	3.19794e-11
Adra2a	2	-0.497417	-0.147128	-0.708573	-0.881092	-0.497835	0.0683682	0.144368	-0.570532	7.2937	73.8873	8.23684e-13	3.53274e-11
Ces1g	2	-0.059599	-0.149367	-1.12917	-1.13709	-0.374981	-0.678153	0.235025	0.372136	6.91904	72.6891	1.42967e-12	5.95097e-11
Aqp1	2	-0.613066	-0.662695	-0.801027	-0.691342	-0.545205	-0.245948	-0.429675	-0.309536	7.7858	71.1278	2.92952e-12	1.16327e-10
Rhou	2	-0.798089	-0.949605	-0.987751	-1.1418	-0.666048	-0.727377	-0.203599	-0.770437	5.02412	70.9692	3.15075e-12	1.23844e-10
Gpt	2	-0.427122	-0.655087	-1.11947	-1.15412	-0.605567	0.0121629	0.0142121	-0.581943	7.03992	70.7249	3.52443e-12	1.37488e-10
Akr1b7	2	0.116026	-0.974042	-1.37816	-1.22299	-0.693416	-0.189747	-0.00588262	0.0962254	2.73739	70.5043	3.89982e-12	1.50245e-10
Cpm	2	0.0364506	-0.411746	-0.967939	-0.908473	-0.0472431	-0.201286	0.175252	-0.15689	5.22368	66.6047	2.32231e-11	7.85536e-10
Fa2h	2	-0.886469	-0.967657	-0.83581	-0.941865	-0.638592	-0.340958	-0.342502	-0.925894	7.65381	65.7314	3.45848e-11	1.13764e-09
Arhgef26	2	-0.68948	-0.5862	-0.554919	-0.468152	-0.425286	0.190102	-0.0277315	-0.403772	5.02197	64.9242	4.99559e-11	1.59592e-09
Gbe1	2	-0.464506	-0.909949	-0.661203	-0.839978	-0.101985	-0.0257911	0.123931	0.184379	4.59781	63.8129	8.28182e-11	2.5065e-09
Hipk2	2	-0.0930501	-0.238727	-0.70626	-0.570611	-0.556279	-0.458123	0.286579	-0.469892	6.03204	61.8026	2.06209e-10	5.78951e-09
Repin1	2	-0.60874	-0.410351	-0.823893	-0.584859	-0.409653	-0.305801	-0.461151	-0.330391	4.41369	61.5885	2.27215e-10	6.33346e-09
Abcb1a	2	-0.308142	-0.641518	-0.999606	-1.11437	-0.519134	-0.377931	-0.276008	-0.486254	9.83501	60.719	3.36774e-10	9.02606e-09
Rnf208	2	0.414418	0.290373	-0.658833	-0.58274	-0.50805	0.639999	0.414525	-0.0943996	1.61752	59.7733	5.16358e-10	1.31536e-08
Rab11fip4	2	-0.580345	-0.851584	-0.964277	-0.937944	-0.472739	-0.353597	-0.255308	-0.478504	5.07311	59.5506	5.70969e-10	1.44144e-08
Rimkla	2	-0.84069	-0.603582	-1.12673	-1.21546	-1.13736	-0.35327	0.168989	0.137339	0.522094	59.5216	5.78491e-10	1.45806e-08
Celsr2	2	-0.0540458	-0.0789071	-0.757917	-0.46188	-0.771995	0.2298	0.185091	-0.125555	2.966	59.1185	6.93886e-10	1.72097e-08
Abca8a	2	-0.588226	-0.586732	-0.957584	-0.761364	-0.396414	-0.196239	-0.262856	-0.180904	3.93446	57.6233	1.36071e-09	3.17213e-08
Cdk6	2	-0.348041	-0.485511	-0.720984	-0.856509	-0.526334	-0.319344	0.030075	-0.210557	3.89317	57.4251	1.48757e-09	3.44715e-08
Abca12	2	0.0774101	0.0551036	-0.150811	-0.150422	0.144423	0.451741	0.631797	-0.345976	6.46659	57.3811	1.51726e-09	3.50549e-08
Cnnm1	2	-0.12427	-0.316164	-0.769925	-0.70671	-0.678297	0.353483	-0.72248	-0.0980768	2.40433	55.9269	2.91484e-09	6.36509e-08
Fzd9	2	-0.748534	-0.908479	-1.42815	-1.3256	-1.43295	-0.477884	-0.823254	-0.773377	1.60587	54.4617	5.61673e-09	1.15965e-07
Fam222a	2	-0.2329	-0.00064131	-0.546862	-0.798301	-0.697823	-0.314328	0.10535	-0.207317	3.04625	54.1741	6.38691e-09	1.30135e-07
Cyp4f14	2	-0.60838	-1.00379	-0.834044	-0.598352	-0.317883	0.216905	0.35524	-0.0699896	7.48305	54.1077	6.57916e-09	1.33527e-07
Ccdc85b	2	-0.545633	-0.575355	-1.01739	-0.910782	-0.532284	-0.454487	-0.5615	-0.574728	4.72963	53.4086	8.98856e-09	1.75764e-07
Gcnt3	2	-0.243775	-0.574277	-0.659687	-0.55294	-0.168933	-0.481295	-0.297953	-0.29817	9.11668	52.7945	1.18186e-08	2.25702e-07
Pdxk	2	-0.581197	-0.565333	-0.755104	-0.521305	-0.111741	0.00351102	0.174894	-0.237716	6.10609	52.5218	1.33445e-08	2.51134e-07
Usp31	2	-0.275526	-0.330292	-0.701458	-0.502266	-0.298493	-0.00121562	0.257528	-0.215555	3.66763	52.3925	1.41346e-08	2.64721e-07
Sptb	2	0.19577	-0.0489307	-0.626705	-0.508	-0.132386	0.240794	0.517049	-0.094648	2.83855	52.3171	1.46174e-08	2.72122e-07
Samd5	2	0.281491	0.206395	-0.675325	-0.688093	-0.769017	0.54655	0.0171933	0.223247	1.10279	51.7481	1.8825e-08	3.4426e-07
Clcn2	2	-0.462737	-0.609018	0.0952526	-0.0134024	0.0844658	0.243287	-0.0260278	-0.209232	7.60436	51.3631	2.23354e-08	4.03232e-07
Eps8l2	2	-0.681067	-0.748039	-0.445917	-0.4194	-0.0385187	-0.136429	-0.277651	-0.266482	8.15917	51.2544	2.34398e-08	4.22462e-07
Pank1	2	-0.491813	-0.556972	-0.748832	-0.553209	-0.436673	-0.554862	-0.154952	-0.406618	5.04166	51.2529	2.3455e-08	4.22462e-07
Fgfr3	2	-0.0954725	-0.431773	-0.715098	-0.635809	-0.242872	-0.0144247	-0.0952597	0.237329	4.78852	50.8869	2.75906e-08	4.89567e-07
Gatsl2	2	0.0232587	0.0589212	-0.342311	-0.511664	-0.308673	0.18943	0.587993	0.197316	4.19107	49.8503	4.36665e-08	7.39331e-07
Sis	2	-0.312765	-0.22643	-1.4796	-1.60167	-0.611404	0.212347	-0.0413388	0.615671	5.08486	49.3095	5.5457e-08	9.20884e-07
Akr1c19	2	-0.427617	-0.712576	-0.861588	-0.97455	-0.423168	0.0876097	-0.0726838	-0.282981	7.76799	49.2242	5.75851e-08	9.47105e-07
Cry1	2	-0.958126	-0.948664	-0.40769	-0.311196	-0.256271	-0.358874	-0.0955143	-0.507442	4.14291	48.5811	7.64818e-08	1.22544e-06
Prmt6	2	-0.493122	-0.482943	-0.28593	-0.618136	-0.443087	0.0870153	-0.391142	-0.278433	3.95996	48.4828	7.98694e-08	1.27315e-06
Hkdc1	2	-0.381474	-0.685531	-0.863405	-0.825447	-0.448829	-0.267325	-0.0110199	-0.234422	6.92725	48.4559	8.08221e-08	1.28702e-06
Kit	2	-0.176584	-0.393238	-0.68215	-0.459898	-0.0664354	-0.288667	-0.244836	-0.0415574	6.76331	48.1835	9.1128e-08	1.43786e-06
Irf2bp1	2	-0.389663	-0.211526	-0.632215	-0.628636	-0.486771	0.0533804	-0.268854	-0.502872	6.71571	47.2891	1.35058e-07	2.05579e-06
Peli2	2	0.00778092	-0.256892	-0.813142	-0.586021	-0.321697	-0.057082	-0.165394	-0.169447	4.60066	46.6327	1.80155e-07	2.65127e-06
Iyd	2	-0.0844648	0.131298	-0.919679	-0.900992	-0.901932	-0.0419305	-0.1424	0.0880972	2.85614	45.7643	2.63518e-07	3.69926e-06
Tfrc	2	-0.68831	-0.479937	0.294636	-0.0962018	-0.786212	0.260128	-0.640624	-0.878132	6.49719	45.7342	2.67014e-07	3.73257e-06
Gpr17	2	-1.04655	-1.52363	-1.55711	-2.49727	-1.32346	-1.52007	-0.19431	-1.25685	-0.798215	45.5638	2.87677e-07	3.98081e-06
Hpdl	2	-0.948344	-0.479667	-0.553035	-0.659399	-0.694689	0.68538	-0.160327	-0.874365	3.23209	44.9973	3.6843e-07	4.99398e-06
Muc2	2	0.63739	0.219514	-0.569308	-0.436026	-0.482941	0.255141	0.677682	-0.591118	12.0045	44.6814	4.22866e-07	5.64355e-06
Tlx2	2	0.186754	0.107948	-0.943295	-0.699447	-0.261084	0.177396	0.189487	-0.0650113	1.69836	44.2519	5.09875e-07	6.68608e-06
Phf1	2	-0.475156	-0.612879	-0.358234	-0.124352	0.15088	0.142899	-0.307217	0.202114	4.65738	44.0583	5.54716e-07	7.21921e-06
Mamdc2	2	-0.496831	-0.595118	-0.748726	-0.365957	0.359174	-0.432756	0.0136364	0.239453	3.7181	44.056	5.55266e-07	7.22032e-06
Tcf23	2	-0.0999088	-0.31771	-0.496854	-0.876345	-0.659528	0.62518	-0.155741	-0.428348	2.19993	44.0206	5.63889e-07	7.31065e-06
Pck1	2	-0.32459	-0.400995	-0.838046	-0.663863	-0.380713	-0.218048	-0.323249	-0.247589	7.70365	43.478	7.13868e-07	9.06257e-06
Hoxb4	2	-0.0734754	-0.201304	-0.735	-0.635154	-0.358748	0.0441258	0.186237	0.229442	2.43832	43.4572	7.20356e-07	9.13745e-06
Ahnak	2	0.0418317	-0.156649	-0.118146	-0.153862	-0.151101	0.303386	0.612756	-0.34596	8.78844	43.3614	7.50948e-07	9.47904e-06
Fam83b	2	0.189239	-0.263924	0.157253	-0.133723	0.000167224	-0.0814445	0.62622	-0.302199	4.92687	42.7416	9.82524e-07	1.20781e-05
Odc1	2	-0.40641	-0.48543	-0.64712	-0.70562	-0.776676	-0.31895	-0.269681	-0.469238	7.71779	42.5315	1.07611e-06	1.31453e-05
Omp	2	-0.710077	-0.659143	-0.118636	-0.314473	-0.0224529	-0.35515	-0.138995	-0.640767	2.51624	42.3337	1.17229e-06	1.41093e-05
Hhip	2	-1.21146	-1.00419	-0.839685	-0.755064	-0.495393	-0.0842055	-0.354388	0.0555689	2.87307	41.9421	1.38855e-06	1.62461e-05
Klb	2	0.112915	-0.67162	-1.38302	-0.60843	-0.446531	-0.280299	0.0310498	0.264598	0.90711	41.47	1.70242e-06	1.93214e-05
Snrk	2	-0.43682	-0.500074	-0.666434	-0.568779	-0.440227	-0.472888	-0.277813	-0.44427	6.78487	41.3627	1.78305e-06	2.01336e-05
Fam102b	2	-0.698504	-0.567274	-0.167493	-0.159941	-0.285356	-0.291079	-0.0223743	-0.443442	5.79699	41.2162	1.89922e-06	2.13213e-05
Slc4a4	2	-0.167585	-0.426055	-0.565551	-0.652086	-0.603588	-0.269597	0.0911414	-0.468354	6.76799	41.05	2.04024e-06	2.26263e-05
Slc1a4	2	0.0981232	-0.292503	-0.609721	-0.694405	-0.590248	-9.60644e-05	0.110325	-0.173186	6.0247	41.0129	2.07302e-06	2.29243e-05
Cftr	2	-0.426141	-0.588217	-0.429818	-0.545504	-0.500119	-0.0785725	-0.054694	-0.567684	6.59472	40.8428	2.23055e-06	2.44055e-05
Pkdcc	2	-0.472859	-0.438355	-0.577595	-0.621727	-0.613125	-0.295228	-0.389828	-0.462271	6.74769	40.5554	2.52401e-06	2.72137e-05
Ldhb	2	-0.23765	-0.370551	-0.615984	-0.424637	0.0344761	-0.390088	-0.134405	-0.145924	4.4267	40.4588	2.63093e-06	2.82293e-05
Zbtb20	2	0.136941	-0.0391183	-0.700055	-0.454555	-0.270829	0.0226662	0.608413	-0.306004	5.01343	40.3437	2.76433e-06	2.93765e-05
Abcc2	2	-0.399782	-0.514495	-1.69663	-1.66224	-0.899489	-0.540785	-0.167186	-0.490241	1.03202	40.1759	2.97077e-06	3.1165e-05
Lancl3	2	0.0142027	-0.524032	-1.55456	-1.40708	-0.399832	-0.428	0.292139	-0.021449	1.86035	39.8907	3.35741e-06	3.46233e-05
Gm21885	2	-0.98846	-1.18192	-0.614954	-0.906545	0.201623	0.191151	0.258574	0.0728435	1.52196	39.8297	3.44644e-06	3.53665e-05
Clca1	2	0.214334	0.0419416	-0.618328	-0.621575	-0.144397	-0.326863	0.0564916	0.0778003	10.3691	39.8205	3.46006e-06	3.54828e-05
Prr18	2	-0.454097	-0.292647	-0.948611	-1.4629	-0.0589164	1.73103	0.586345	-0.0924704	-0.684859	39.7671	3.54016e-06	3.61545e-05
Fitm2	2	-0.477525	-0.270901	-0.608156	-0.52584	-0.334246	0.10357	0.198255	-0.276805	4.91883	39.5427	3.89724e-06	3.93168e-05
Hes5	2	-1.29581	-0.948557	-1.11471	-1.30626	-2.04138	-0.00940911	-0.771769	-0.325971	-0.740547	39.4828	3.99842e-06	4.01809e-05
Tesc	2	-0.0147966	0.0235497	-0.763677	-0.590115	-0.171732	0.238477	0.221581	-0.031526	2.87138	39.4701	4.02023e-06	4.03739e-05
Gdpd2	2	-0.187057	-0.455411	-0.69365	-0.806132	-0.17419	-0.147322	-0.302479	-0.326351	3.68885	39.3239	4.27982e-06	4.28148e-05
Gm10184	2	-1.82231	-2.24319	-7.81455	-8.72491	-0.982368	-2.21821	0.0252815	-4.39574	-0.854307	39.2361	4.44365e-06	4.42541e-05
Hspa8	2	-0.84184	-0.777502	-0.428454	-0.22151	-0.362052	-0.551851	-0.605071	-0.860887	10.8191	38.9912	4.93398e-06	4.85311e-05
Csrnp1	2	-0.00183677	-0.0618631	-0.474767	-0.505485	-0.396125	0.696525	-0.0667035	-0.38264	3.29232	38.7751	5.4108e-06	5.2505e-05
Slc27a4	2	-0.344838	-0.405508	-0.604575	-0.61961	-0.61884	-0.510723	-0.113383	-0.439419	7.85616	38.7542	5.45941e-06	5.28776e-05
Ptprt	2	-0.0587289	-0.228665	-0.664792	-0.506946	-0.380634	0.271425	0.107348	0.321548	2.48041	38.4959	6.09503e-06	5.82347e-05
Il18r1	2	-0.329062	-1.12145	-0.326208	-0.304586	0.763407	-0.0551012	0.153296	0.166874	0.868707	38.2419	6.79171e-06	6.41644e-05
Gsn	2	-0.14556	-0.318991	-0.586149	-0.364749	-0.00913678	0.298217	-0.100811	0.0256596	9.15471	38.1607	7.03076e-06	6.60772e-05
Zgpat	2	-0.678558	-0.568643	-0.180053	-0.189103	-0.123991	-0.205932	-0.298538	-0.17514	4.2532	38.1117	7.17878e-06	6.71432e-05
Igfbp6	2	0.112126	-0.975759	-0.9136	-0.408405	-0.116658	-0.60379	0.403935	0.391353	4.26936	37.9374	7.73137e-06	7.17068e-05
Il15	2	-0.15226	-0.621571	-0.267407	-0.380106	0.196106	-0.31478	0.0275605	0.223975	2.81563	37.9244	7.77443e-06	7.20201e-05
Zfhx2	2	-0.479041	-0.416869	-0.855026	-0.522935	-0.548038	-0.407745	0.272853	-0.44454	4.01712	37.8257	8.10753e-06	7.4572e-05
Nrtn	2	0.131538	0.33133	-0.734725	-0.619409	-0.523806	0.614812	0.0338783	-0.386234	4.29023	37.5936	8.94764e-06	8.12782e-05
Tmem65	2	-0.110072	0.0525232	-0.645779	-0.660606	-0.367853	-0.146598	0.0283249	-0.0861475	5.53183	37.5753	9.01746e-06	8.17309e-05
Kmt2d	2	-0.365253	-0.271718	-0.731327	-0.585908	-0.463245	0.406227	0.406905	-0.457748	6.56002	37.4351	9.57043e-06	8.62819e-05
Arhgap27	2	-0.557206	-0.590616	-0.372571	-0.511976	-0.206744	-0.108565	-0.201579	-0.327814	7.36311	37.4173	9.64291e-06	8.67918e-05
Slc16a5	2	-0.497774	-0.588539	-0.422022	-0.54432	-0.067241	0.0854571	-0.0710053	-0.27374	6.42833	37.4042	9.69658e-06	8.72243e-05
Abca6	2	-0.367241	-0.959738	-1.21065	-0.863959	-0.33702	0.51886	-0.2137	-0.78031	0.086942	37.0821	1.11154e-05	9.83348e-05
Nog	2	-0.338103	-0.334712	-0.726405	-1.02465	-0.454208	0.00342264	0.236351	-0.107456	1.89864	37.0085	1.14674e-05	0.000100931
Dgkq	2	-0.626472	-0.614257	-0.409015	-0.410166	-0.231978	-0.0173572	0.00562991	-0.194102	5.15004	37.0049	1.14852e-05	0.000101031
Akap8l	2	-0.882255	-0.738028	-0.457912	-0.23185	0.0149271	-0.570729	-0.966199	-0.315524	3.2437	36.772	1.26751e-05	0.000109148
Ttll11	2	0.0489633	-0.149732	-0.527326	-0.705456	-0.274734	0.728503	-0.398124	0.039129	1.65111	36.6921	1.31109e-05	0.000112544
Rorc	2	-0.628991	-0.922972	-0.168011	-0.0812817	0.203044	-0.103766	-0.13704	0.0868002	5.13746	36.4163	1.47315e-05	0.00012417
Rsad1	2	-0.312614	-0.43129	-0.604255	-0.613613	-0.340129	-0.0132494	-0.376747	0.101746	2.26281	36.3402	1.52123e-05	0.000127187
Pcdha8	2	1.61073	0.848364	-0.695853	0.696564	-1.03682	2.42722	0.749247	0.144537	-1.77792	36.0611	1.71138e-05	0.000140885
Cacna1e	2	0.181904	-0.004777	-0.625506	-0.61701	-0.0330312	0.114437	0.3651	0.0565243	2.30176	35.9125	1.82196e-05	0.000148883
Ap1s3	2	-0.219225	-0.332757	-0.616866	-0.617943	-0.287381	-0.358362	-0.10444	-0.131212	3.94155	35.7534	1.94826e-05	0.000157546
Dnph1	2	-0.326032	-0.0370626	-0.422892	-0.588676	-0.69037	0.481997	-0.164311	-0.0767237	2.92345	35.4245	2.23733e-05	0.000177772
Atp12a	2	-0.374971	-1.20796	-1.36059	-0.224743	0.630588	0.590332	0.184524	0.239212	1.18787	35.297	2.3605e-05	0.00018689
Tle3	2	-0.460695	-0.312799	-0.588368	-0.476039	-0.310667	-0.0378707	-0.148313	-0.500317	7.04446	35.2935	2.36393e-05	0.000187064
Chrm2	2	0.61913	0.389843	-0.185741	-0.0965983	-0.324561	0.508555	0.734324	-0.0974325	3.21722	34.9812	2.69506e-05	0.000208384
Idh3a	2	-0.454312	-0.482871	-0.5092	-0.61662	-0.572284	-0.387016	-0.19494	-0.437994	7.22363	34.9647	2.71371e-05	0.000209513
Prlr	2	-0.383486	-0.764268	-0.796026	-0.796357	-0.313531	-0.603979	-0.199069	-0.474829	4.85185	34.9128	2.77344e-05	0.000213912
Ntn4	2	0.114343	-0.332906	-0.612483	-0.261773	0.285093	0.422605	-0.250413	0.167272	4.74769	34.8964	2.79259e-05	0.000214962
Fam162a	2	-0.386841	-0.472068	-0.455911	-0.667684	-0.540809	-0.0768316	-0.0973365	-0.598482	7.78882	34.6927	3.04141e-05	0.000231362
Htr1d	2	-0.0606436	-0.880546	-1.28095	-0.710333	-0.392405	1.20992	0.846404	-0.357879	-0.768316	34.6545	3.09038e-05	0.000234398
Muc3	2	-0.0653252	-0.0753318	-0.719054	-0.955365	-0.734237	0.130539	0.722133	-0.884377	8.99518	34.4203	3.40858e-05	0.000255784
Frat1	2	-0.316809	-0.37945	-0.967302	-1.06408	-0.823424	0.46175	-0.528356	-0.630234	3.73476	34.3007	3.58328e-05	0.000266682
Alas1	2	-1.01433	-0.428964	0.1609	-0.00639622	-0.0884959	0.279362	-0.345495	-0.581486	7.48675	34.2705	3.62876e-05	0.000269203
Ddo	2	-0.327537	-0.471367	-0.631491	-0.48187	0.387253	-0.423643	0.240413	0.0684689	0.832519	34.2275	3.69455e-05	0.000273541
Rev1	2	-0.797548	-0.740499	-0.73999	-0.572666	-0.241046	-0.320202	-0.367072	-0.0872579	2.24164	34.0087	4.04795e-05	0.000295619
Cdkn2c	2	-0.115045	0.152482	-0.33426	-0.426882	-0.611365	0.135666	0.13324	-0.112209	4.46429	33.9862	4.08615e-05	0.000297987
Fastkd1	2	-0.764813	-0.517989	-0.222406	-0.0505138	0.0951892	-0.287249	-0.131659	-0.129668	4.03529	33.9263	4.18954e-05	0.000304669
Slc25a34	2	-0.551479	-0.549353	-0.911091	-0.946084	-0.569169	-0.0283504	-0.0706404	-0.432216	5.27832	33.8724	4.28477e-05	0.000310575
Bmp8a	2	-0.236701	-0.690109	-0.209604	-0.589782	-0.408938	-0.190136	0.0486914	-0.19977	2.45836	33.793	4.42898e-05	0.000319831
Ehf	2	-0.514349	-0.467931	-0.686825	-0.677847	-0.701344	-0.344463	-0.330893	-0.511723	8.00042	33.7121	4.58064e-05	0.000329712
Serpina3c	2	-0.506559	-0.749398	-0.242194	-0.195568	-1.79535	1.94448	-1.26477	-0.849847	0.164179	33.5295	4.94245e-05	0.000352164
Tacstd2	2	0.559284	0.18466	-1.72503	-0.817938	-2.02335	1.62832	0.526539	-0.526244	-1.87145	33.5027	4.998e-05	0.000354495
Trim65	2	-0.667612	-0.630344	-0.22486	-0.206492	-0.312481	-0.423675	-0.508166	-0.492415	3.86315	33.4705	5.06542e-05	0.000358295
Lmnb2	2	-0.601176	-0.276819	-0.26681	-0.388339	-0.44799	-0.07324	-0.0350585	-0.203387	6.01371	33.4154	5.18284e-05	0.000364772
Apoa1	2	-0.58751	-1.32282	-1.25042	-1.39402	-0.946138	-1.58972	0.712634	-1.19973	0.0552408	33.3974	5.22172e-05	0.000366843
Dact3	2	0.0703239	0.0564673	-0.640016	-0.446795	0.078329	-0.0974195	0.184433	0.180687	5.5498	33.329	5.37244e-05	0.000375732
Scn2b	2	-1.01479	-0.687663	-0.797588	-0.508519	-0.28133	-0.338224	-0.203139	-0.105798	2.94813	33.2803	5.48209e-05	0.000382711
Foxo6	2	-0.595922	-0.541396	-0.855895	-1.02764	-0.383708	-0.0814946	-0.142669	-0.27632	3.07195	33.1404	5.81016e-05	0.000403322
Muc16	2	-0.289796	-1.58544	0.832597	-0.187266	-1.19664	-0.534041	1.49023	-1.27119	-1.78271	33.0019	6.15388e-05	0.00042408
Apoc3	2	0.193001	-1.09548	-1.74502	-1.72121	-2.2662	-0.322467	1.49082	-0.104171	-1.45054	32.9664	6.24538e-05	0.000429052
Slc10a5	2	-0.639096	-0.717153	-0.408875	-0.405909	0.0899904	-0.210965	0.039528	-0.127777	4.77443	32.9564	6.27128e-05	0.000430641
Hist1h2ad	2	0.013018	0.428321	-4.00103	-4.31476	2.08426	1.95454	2.54476	-0.291408	-2.10775	32.9172	6.37389e-05	0.000437107
Mboat2	2	0.348021	0.162869	-0.203988	-0.721972	-0.442136	0.159623	0.410792	-0.582542	3.07021	32.5099	7.54534e-05	0.0005043
Scn4b	2	-0.236568	-1.14785	-1.21001	0.00451366	0.192611	0.976115	-0.535618	0.613705	-0.704497	32.4352	7.78218e-05	0.00051613
Apoa5	2	-0.634621	-1.87418	-1.46596	-2.80759	-0.433284	-1.48766	0.321483	-0.976794	-1.40705	32.3884	7.93417e-05	0.000525537
Lpar2	2	-0.215108	-0.260863	-0.642719	-0.614497	-0.742478	0.289956	-0.119414	-0.379045	2.18059	32.189	8.61541e-05	0.000564638
Mturn	2	-0.329589	-0.605965	-0.476073	-0.324434	0.122933	-0.18967	0.0193163	0.00663602	3.86322	32.1428	8.78109e-05	0.00057356
Aqp12	2	-1.33504	-1.37073	-2.15586	-1.22235	-1.32936	-1.74556	-0.490048	-0.897582	-0.969622	32.1376	8.8002e-05	0.000574325
Kcnn2	2	-0.345221	-0.38027	-1.0945	-0.993183	-0.336023	-0.414159	-0.181733	-0.253318	0.981785	31.9792	9.39423e-05	0.000607728
Tiam1	2	-0.445044	-0.0921682	-0.297788	-0.265368	-0.61451	0.033614	-0.0262275	0.107778	4.40446	31.8482	9.91565e-05	0.000636158
Irgc1	2	-0.640629	-0.8044	-1.24997	-1.15962	-0.703931	0.214609	-0.797299	0.32854	-0.74529	31.7654	0.000102597	0.000654713
Capsl	2	0.15942	-1.04438	-0.703628	-0.395065	0.183238	0.313795	0.394488	0.375599	0.753292	31.5701	0.000111184	0.000704302
Foxred2	2	-0.0726409	-0.0110626	-0.596049	-0.502743	-0.584048	0.505679	-0.0888094	0.0581344	1.58933	31.2781	0.000125355	0.000777653
Ccdc85c	2	-0.205551	-0.165536	-0.61377	-0.538218	-0.392953	0.334766	-0.0249413	-0.357118	6.2896	31.267	0.000125931	0.000780261
Cox11	2	-0.292224	-0.256514	-0.435466	-0.59054	-0.436626	-0.125483	-0.180619	-0.119111	4.27853	31.2668	0.000125939	0.000780261
Gpd1	2	-0.155892	-0.232768	-0.72445	-0.699689	-0.848454	-0.349584	-0.0795287	-0.0926668	6.69099	31.1656	0.000131282	0.000809486
B4galnt4	2	-0.843278	-0.149687	-0.346555	-0.346272	-0.770326	0.145408	-0.36946	-0.404883	3.00961	30.9608	0.00014278	0.00086831
Il17rc	2	-0.33623	-0.367753	-0.64845	-0.77206	-0.481234	-0.172633	-0.213122	-0.649994	6.46742	30.7761	0.000153992	0.000927056
Gm12166	2	0.589742	-6.04927	-5.82393	0.315544	0.0964133	-2.32191	-2.45826	-0.466613	-2.03066	30.7505	0.000155613	0.000935364
Oaf	2	-0.672497	-0.399677	-0.484333	-0.298319	-0.148977	-0.220575	-0.35514	-0.0690345	5.5469	30.4553	0.000175573	0.00103412
Tmem200b	2	-0.296045	-0.305535	-0.868761	-0.720666	-0.278701	-0.358766	-0.246126	-0.317542	3.96568	30.3788	0.000181137	0.00106246
Jmy	2	-0.0481152	-0.211174	-0.603477	-0.366408	-0.178492	-0.149313	0.209332	-0.0649572	5.79197	30.2382	0.00019183	0.0011127
Cyp2e1	2	-2.4511	-1.95163	-0.419542	-0.381101	-0.497666	1.73636	-0.840061	0.142746	3.0393	30.2227	0.000193044	0.00111804
Cytl1	2	-0.396769	-0.638053	-0.840425	-0.620947	-0.0687499	0.22691	-0.238752	-0.0339021	1.25334	30.0806	0.000204556	0.00117497
Crp	2	-0.099728	-0.832515	-5.72058	-2.25797	-1.1762	-0.897036	-0.378442	-1.09687	-1.94778	30.0203	0.000209643	0.0011993
Paxbp1	2	-0.938908	-0.39655	-0.390054	-0.289141	-0.127426	-0.20666	-0.398153	-0.120274	3.68411	29.9213	0.000218258	0.0012425
Rrnad1	2	-0.596498	-0.252064	-0.174324	-0.0841484	0.133464	0.354985	-0.349552	0.293063	2.43167	29.5662	0.000252127	0.00140155
Slc25a33	2	-0.47683	-0.222317	-0.643128	-0.570414	-0.463614	-0.132017	-0.112071	-0.10948	3.63156	29.3884	0.000270979	0.00149192
Lgr5	2	-1.04175	-1.10461	-0.425158	-0.66232	-0.373452	0.111946	0.010835	-0.163803	2.9836	29.3047	0.000280323	0.00153408
Zfp408	2	-0.594189	-0.264693	-0.121452	-0.253991	-0.0153541	0.0100291	-0.45373	0.0278329	3.25019	29.0761	0.000307493	0.00165928
Klk1b4	2	0.1418	-0.374053	-0.438856	-0.846139	-0.92148	-0.270682	0.652931	0.578802	-0.684386	28.679	0.000360963	0.00189591
Smoc2	2	-0.708659	-0.227802	0.175642	0.0252186	-0.409466	0.207018	-0.2958	-0.121204	4.85255	28.6469	0.000365653	0.00191665
Gm10639	2	0.3939	0.497339	-0.824346	-0.632851	-0.591627	0.578869	0.103636	-0.547848	0.657795	28.5613	0.000378481	0.00196927
Als2	2	-0.293565	-0.556705	-0.576327	-0.612615	-0.441494	-0.496383	-0.139508	-0.396609	3.91465	28.411	0.000402096	0.00206994
Tlcd1	2	-0.441505	-0.537745	-0.779372	-0.510056	-0.419752	-0.517203	-0.295372	-0.319915	2.98635	28.3245	0.000416324	0.0021287
Kcnj12	2	0.460392	0.187367	-0.312083	-0.372113	-0.072719	1.08186	0.164905	-0.178788	0.564864	28.281	0.00042366	0.00215805
Rnf217	2	0.0971528	-0.109022	-0.740155	-0.488467	-0.415458	0.529007	-0.250198	-0.32373	4.46404	28.1588	0.000444969	0.00224962
Mnx1	2	-0.188327	-0.0639782	-0.393915	-0.864003	-0.460101	0.36959	0.264938	0.205644	1.17094	28.0857	0.000458227	0.00230315
Cdca7	2	-0.789723	-0.547902	-0.417616	-0.59562	-0.656934	-0.398392	-0.297504	-0.365375	5.52941	27.6791	0.000539268	0.00264623
Vit	2	-0.588682	-0.602115	-0.532024	-0.611576	-0.394466	0.566845	-0.381456	0.187381	1.54196	27.2125	0.000649664	0.0030867
Tacr3	2	0.203594	-0.027669	-1.04736	-0.101511	0.134544	-0.559023	0.580415	0.405353	-0.0497669	27.1546	0.000664823	0.00314667
Zfp808	2	-0.536857	-0.222393	-0.630803	-0.574505	-0.12792	-0.466081	0.320295	0.108037	0.677607	27.137	0.000669487	0.00316007
Gm10197	2	-0.501932	-1.0246	-0.487574	-1.77813	-0.340397	-1.49335	0.238521	-0.748116	-0.631978	27.1302	0.000671311	0.00316609
Tymp	2	-0.00861136	-0.293208	-0.826438	-0.687095	-0.447118	-0.132715	-0.137523	-0.0230239	2.73043	27.003	0.000706155	0.00330234
Zfp36l2	2	-0.121881	0.252494	-0.386292	-0.678489	-0.319842	0.498736	0.078662	-0.165867	8.40708	26.9795	0.000712784	0.00332433
Acss3	2	-0.850364	-0.632543	-1.03008	-0.298053	0.128452	0.484775	-0.622715	0.151956	0.442014	26.8978	0.000736298	0.00341859
Pex11a	2	-0.696245	-0.53636	-0.465003	-0.402274	-0.354239	0.19311	-0.218452	-0.407035	4.83226	26.8159	0.000760638	0.00351792
Zfhx3	2	-0.0566428	-0.0236492	-0.599563	-0.439708	-0.484818	-0.0711283	0.265859	-0.213769	4.70559	26.6279	0.000819515	0.00374891
Trpv3	2	-1.18381	-2.04952	-0.156082	-0.184187	-0.0863033	-1.4485	-0.619902	-1.13371	-0.960577	26.5676	0.000839326	0.00382129
Cidec	2	-1.40363	-1.33095	-0.892625	-1.08396	-1.25713	-0.276307	-0.585148	-0.62599	4.79779	26.3897	0.000900542	0.00404099
Cracr2a	2	-0.380766	-0.474194	-0.740082	-0.467594	-0.279152	-0.164119	0.230306	-0.181543	2.24504	26.0719	0.00102095	0.00446255
Abhd8	2	-0.529855	-0.251239	-0.778165	-0.514394	-0.442118	-0.544807	-0.28348	-0.323373	4.89581	26.0716	0.00102107	0.00446255
Aspa	2	-0.41294	-0.521328	-0.69951	-0.627587	-0.226599	0.0163638	-0.030092	-0.157222	1.80828	25.9719	0.00106197	0.00459922
Pcolce2	2	-0.568664	-0.745854	-0.994471	-0.989202	-0.297823	-0.2929	-0.002086	0.0375462	2.29023	25.9195	0.00108413	0.00467821
Agr3	2	-0.804384	-1.12595	-0.956908	-0.31079	0.241646	0.6947	0.15459	0.19104	-0.164065	25.7976	0.00113739	0.00486475
Prrt4	2	0.594254	0.251003	-0.21156	-1.06925	0.192931	0.570936	0.141157	-0.0484059	-0.0706576	25.5625	0.00124747	0.00525024
Tardbp	2	-0.582001	-0.233255	-0.226565	-0.292426	-0.599128	-0.189557	-0.143396	-0.36777	6.44067	25.5337	0.00126161	0.0052947
Xkr9	2	-0.495238	-0.41557	-0.486579	-0.925646	-0.472825	0.167151	0.205145	-0.695835	1.17494	25.5167	0.00127004	0.0053236
Sobp	2	-0.00223412	0.0160214	-0.686497	-0.27099	-0.266891	0.162222	-0.143093	-0.157271	4.34591	25.456	0.00130066	0.00542706
Pla2g2e	2	-2.15626	0.266945	-0.115786	0.0695556	0.329601	0.813366	-0.842543	-1.50503	-1.81297	25.4545	0.00130143	0.00542733
Drd3	2	-0.55359	-0.968858	-0.536012	-0.556116	-0.178073	-0.103408	0.178453	-0.693712	0.332972	25.0446	0.00152772	0.00620601
Gpr137c	2	-0.444797	-0.545473	-1.61585	-2.90317	-1.82418	0.56962	-0.639217	-1.13557	-1.96786	25.0127	0.00154687	0.0062674
Rbm11	2	-0.106801	-0.473773	-0.842834	-1.21727	-0.642833	0.635729	0.393485	-0.463214	-0.128304	24.9394	0.00159173	0.00640738
Atoh1	2	-0.473192	-0.203563	-0.50562	-0.643866	-0.34934	0.282619	-0.115554	-0.173093	6.89087	24.9352	0.00159433	0.00641286
Gm3468	2	-5.62351	-2.74391	-5.39917	-2.85096	-1.16714	-1.89257	-0.797142	-0.136484	-2.38069	24.895	0.00161954	0.0064924
Lmo3	2	-1.15374	-0.899723	-1.24302	-0.985093	0.494524	-1.17783	0.223867	-0.0876289	-1.5228	24.8785	0.00162996	0.00652739
Ypel4	2	-0.941549	-0.117813	-0.649961	0.173675	0.243459	0.148358	-0.646466	0.0990605	0.0350102	24.8558	0.00164444	0.00657691
Zfp53	2	-0.363855	-0.361234	-0.0477523	-0.0116147	-0.0668979	-0.138522	-0.173244	-0.601692	2.48347	24.7295	0.00172734	0.00683803
Maob	2	-0.122802	-0.34225	-0.632502	-0.512513	-0.332118	-0.299309	-0.134112	-0.345406	4.59772	24.664	0.0017719	0.00699302
Dlgap1	2	0.304147	0.223658	-0.13881	-0.269255	-0.168468	0.194685	0.596731	-0.316549	1.34846	24.6067	0.00181181	0.00712516
Dnah5	2	-0.355256	-0.945813	-0.940552	-0.509423	0.0933562	-0.345968	-0.663795	0.185728	-0.150199	24.5412	0.00185854	0.00726998
Gadd45a	2	-0.528121	-0.363236	-0.588051	-0.570792	-0.0944314	0.176779	-0.0545635	-0.187412	5.38971	24.4311	0.00193967	0.00751194
Fhit	2	-0.567523	-0.619906	-0.277382	-0.202737	0.290611	-0.0369128	-0.276886	-0.361338	2.47308	24.3185	0.00202618	0.00779271
Slc47a1	2	-0.0409794	-0.140402	-0.483864	-0.507095	-0.597973	0.146117	0.445366	-0.262417	1.34548	24.2533	0.00207799	0.0079622
Pde9a	2	-0.613892	-0.652096	-0.232357	-0.358127	-0.0776108	-0.158409	-0.234814	-0.454675	7.37518	24.1539	0.00215947	0.00822972
Helq	2	-0.629526	-0.491122	-0.432768	-0.418687	-0.183268	-0.227962	-0.401559	0.0134166	2.493	24.1206	0.00218745	0.00831393
4430402I18Rik	2	0.0601644	-0.386177	-0.722989	-0.831023	-0.277427	-0.0543974	-0.110572	0.122436	1.45223	24.037	0.00225924	0.00853248
Gm14410	2	-1.39712	-0.663394	-0.247735	-0.34161	0.626316	0.89117	0.514709	-1.07007	0.491452	24.0207	0.00227351	0.00858429
Rgs6	2	0.203475	-0.109451	-0.640903	-0.388162	0.179769	-0.201117	0.106083	0.19334	1.41938	23.8926	0.00238879	0.00895205
Hhatl	2	-0.185952	-0.151781	-1.02276	-0.82911	-0.416325	-0.0450402	-0.143814	-0.376264	2.64119	23.8863	0.00239458	0.00896941
Hccs	2	-0.391897	-0.370607	-0.615389	-0.539732	-0.411359	-0.418148	-0.2394	-0.396271	4.50587	23.7865	0.00248847	0.009249
Aldh1a7	2	0.0295879	-0.460252	-0.543648	-0.717452	-0.393665	-0.189994	0.0963949	-0.159239	3.71835	23.7782	0.00249645	0.00927048
Taf4	2	-0.0134296	-0.338663	-1.03927	-0.724349	-0.190221	0.296004	0.00561122	0.0236988	5.43644	23.6302	0.00264273	0.00971148
Mtcl1	2	-0.360651	-0.400043	-0.798786	-0.640617	-0.446235	-0.365641	-0.309634	-0.285428	3.41603	23.3982	0.0028889	0.0104431
Smad9	2	-0.0728935	-0.108519	-0.60971	-0.32103	0.101557	-0.392261	-0.0200221	-0.129932	2.19623	23.1155	0.00321905	0.0114081
Nat8l	2	-0.252123	-1.05501	-1.23277	-0.707083	-0.618116	-0.634584	-0.00678172	0.0305561	1.93731	23.0009	0.0033631	0.0118147
Ccdc7b	2	-0.550388	0.0881838	-0.408805	-0.788091	-1.23539	0.5593	0.174691	-0.502906	0.249061	22.9664	0.00340772	0.0119459
9330159F19Rik	2	-0.203481	-0.125692	-0.841818	-0.583453	0.357952	-0.457948	-0.0159157	-0.162488	0.914544	22.9465	0.00343366	0.0120097
Uox	2	-1.02145	-1.18789	-1.15479	-1.24001	0.00790436	-0.0456315	0.0699948	0.245924	-0.905769	22.6942	0.0037799	0.0130053
Pcdh20	2	0.309169	-0.00772506	-0.95792	-0.560114	0.0486541	-0.0106533	-0.0224597	-0.0334717	0.676595	22.6933	0.00378113	0.0130053
Itln1	2	0.411298	-1.05056	-0.434921	-0.0543783	0.880775	-0.803739	-0.119148	-0.369	0.362315	22.3963	0.00423234	0.0141864
Map3k19	2	-3.12931	-1.6661	-0.309792	-0.145474	0.6259	-0.448425	-1.05722	-0.835247	-2.19845	22.2528	0.0044684	0.014805
Syt10	2	-1.69089	-1.01698	0.222171	0.0454772	-0.946526	-0.122915	-0.198471	-0.0387214	-1.05203	22.165	0.00461917	0.0152428
Gas1	2	-0.0365581	-0.0859258	-0.644175	-0.628991	-0.233856	-0.198911	0.264181	-0.19729	5.4922	22.1136	0.00470963	0.0154722
Mllt6	2	-0.344786	-0.290406	-0.590142	-0.472313	-0.299152	-0.157504	-0.269335	-0.418326	6.80712	21.5815	0.00575307	0.0181402
Rcan2	2	-0.237858	-0.505537	-0.68818	-0.279841	0.088534	-0.213513	-0.346013	0.0593838	2.15205	21.3015	0.00638816	0.0197104
Fam189a2	2	-0.00915364	0.01379	-0.479446	-0.632872	-0.282097	-0.0962602	0.172136	-0.178043	6.52006	21.2312	0.00655792	0.0201421
Nat8f2	2	-1.14842	-0.119609	-2.86798	-0.999432	-3.01188	-0.165853	0.507529	-1.17031	-2.36394	21.1662	0.00671877	0.0204942
Naf1	2	-0.0406729	0.0174744	-0.433433	-0.453724	-0.194922	0.704813	-0.0201482	-0.0735617	3.77412	21.0522	0.00701017	0.0211627
Fmo1	2	-0.530955	-0.504485	-0.168675	-0.339132	-0.0200264	-0.191303	-0.773987	-0.281758	3.9624	21.0183	0.00709894	0.0213767
Frs3	2	-0.148758	-0.454434	-0.91929	-0.578844	-0.218271	-0.398325	-0.390008	-0.284589	1.45106	20.8922	0.0074395	0.0222297
Plcd4	2	-0.0947242	0.352584	-0.817999	-1.89458	-0.274131	0.100315	0.260576	-0.73314	-0.438688	20.8812	0.00746989	0.0223077
Gm11273	2	-0.350163	-0.29246	-0.606683	-0.677278	-0.583698	0.0452971	-0.209493	-0.542101	5.89049	20.7362	0.00788228	0.0232883
Rrp12	2	-0.30244	-0.278218	-0.18184	-0.214653	-0.591526	0.398405	-0.241662	-0.214063	4.18105	20.6688	0.00808112	0.0237403
Il7r	2	-0.453896	-0.370185	-0.627697	-0.287512	0.255605	0.126696	-0.69599	-0.252144	0.921619	20.5761	0.00836277	0.024374
Plk3	2	-0.998753	-0.654008	-1.00866	-1.09106	-0.931466	-0.476897	-0.310006	-0.987438	3.72863	20.4662	0.00870912	0.0251381
Tsen54	2	-0.640156	-0.26057	-0.244649	-0.211034	-0.194851	-0.181844	-0.334568	-0.248669	4.51007	20.4615	0.00872406	0.0251719
Shc3	2	0.339828	-0.0931595	-0.920287	-0.57449	-0.276408	0.0302982	0.761294	0.449175	-0.92217	20.2003	0.00960418	0.0272306
Chad	2	-0.321884	-0.50504	-0.493093	0.221443	0.325208	0.42928	-0.831888	0.187139	0.017815	20.1537	0.00976999	0.02763
Lrrc26	2	0.318429	-0.188171	0.154914	0.106178	0.604457	0.5104	0.0689923	0.0468987	6.41792	20.0857	0.0100167	0.0281508
Pcdha7	2	0.532949	-1.05781	-1.54872	-1.05753	0.172947	0.17361	-1.41206	-0.0150861	-1.94615	20.0731	0.010063	0.0282426
Lef1	2	-0.361798	-0.46562	-0.336318	-0.618967	-0.246846	0.610698	-0.0741643	-0.560499	0.79096	19.9876	0.010383	0.0289264
Zmym6	2	-0.641335	-0.491093	-0.407719	-0.325017	-0.100844	-0.486413	-0.152806	-0.223742	2.3996	19.3901	0.0129069	0.0345684
Rgsl1	2	-0.567486	-0.644497	-2.51363	-1.05642	-0.146255	-0.71184	-0.366469	-0.440304	-1.43438	19.3382	0.013152	0.0350795
4930562C15Rik	2	0.404485	-0.350414	-0.470627	1.07426	0.881379	0.950354	-0.744094	-0.514335	-1.79275	19.3191	0.0132433	0.0352807
Rims4	2	-0.176969	-0.262294	-0.573873	-0.519054	-0.90365	-0.126621	-0.0765291	-0.131529	0.898637	19.2013	0.0138193	0.0365081
Cd27	2	-0.654897	-0.825579	-0.324836	-0.182179	0.291216	-0.138417	-1.13348	-0.706178	-0.88862	19.1542	0.0140563	0.0370335
Gm15737	2	-0.724511	-1.27355	-0.624414	-1.3436	0.149135	-0.227107	0.0383733	-0.957448	-1.39831	19.1277	0.0141915	0.0373011
Ccdc15	2	0.4849	0.0575426	-0.341455	-0.261814	-0.212658	0.402714	0.759491	-0.0769768	0.0634414	19.1122	0.0142709	0.0374527
Gm26992	2	-0.996843	-1.08455	-0.406146	-0.734365	-0.398706	-0.842268	0.11533	-0.159735	-0.0745682	19.0822	0.0144262	0.0377964
Ttll3	2	-1.31747	-2.75972	-5.19067	-3.33713	-1.54418	-2.75572	-2.32984	-1.24195	-0.892794	19.011	0.014801	0.0385249
Srrm2	2	-0.655646	-0.301145	-0.237037	-0.161738	0.0438244	0.234671	-0.0642759	-0.025081	7.53051	18.9739	0.0149998	0.0389639
Tmem28	2	0.104445	-0.0878033	-0.708033	-0.830862	0.487581	-0.111578	-0.154362	-0.149728	-0.396447	18.9605	0.0150725	0.0391068
Tmc7	2	-0.790244	-0.569413	-0.769622	-0.719281	-0.750528	-0.434881	-0.253789	-0.579384	2.50901	18.7361	0.0163364	0.0416621
Gm20503	2	0.326642	0.164663	-0.800745	0.00919437	-0.284031	-0.0348485	0.037707	0.225638	3.09232	18.683	0.0166501	0.0423439
Jrk	2	-0.380776	-0.608081	-0.289784	-0.304385	-0.187175	-0.0262501	-0.0517052	-0.0590503	2.55055	18.3443	0.0187883	0.0466059
Gm4767	2	-1.01769	-1.48457	0.403527	0.262656	-0.611454	-0.898329	-0.445907	-1.51203	0.055078	18.3321	0.0188701	0.0467717
Ndufaf4	2	-0.637226	-0.499334	-0.322239	-0.416449	-0.323785	-0.195248	-0.182739	-0.327582	4.17079	18.3249	0.0189181	0.0468606
Zfp780b	2	-0.231792	-0.768138	-0.263972	-0.205945	-0.12533	-0.137206	0.0954568	-0.187857	1.7446	18.1721	0.0199727	0.0488648
Gm21897	2	-0.825127	-0.783831	-0.832303	-0.586708	-0.817098	-0.112278	-0.362458	0.857	18.1079	0.0204318	0.0497685

## Sheet: module3
GeneName	module	logFC.d02	logFC.d04	logFC.d06	logFC.d07	logFC.d08	logFC.d10	logFC.d12	logFC.d14	logCPM	LR	PValue	FDR
Mfsd2a	3	1.79667	2.08781	2.31983	2.04975	-0.315669	0.684883	0.364	0.116628	2.7034	217.847	1.09728e-42	1.3105e-39
Csf3	3	3.09694	5.47649	5.26057	5.06408	1.55809	6.35598	-0.873	-1.23132	-1.64195	157.58	5.12704e-30	2.56782e-27
Tmem173	3	0.879781	1.41498	1.308	1.40839	0.317647	0.969271	-0.186401	0.163573	3.77268	156.168	1.01123e-29	4.61777e-27
Tifab	3	0.284273	0.531385	0.918014	1.05158	0.820006	-0.414768	-0.592893	0.334713	3.03626	153.968	2.91354e-29	1.29244e-26
Prss27	3	0.816963	1.62302	1.6234	0.986722	-1.65447	0.665329	-0.642966	-1.10468	0.858462	150.914	1.26418e-28	5.03275e-26
Lgals2	3	0.705718	1.30385	1.42342	1.07432	-0.538782	-1.08876	-0.579467	-0.710233	3.36247	147.164	7.65289e-28	2.82902e-25
Zbp1	3	0.958127	1.28193	1.75007	1.62496	1.21694	0.396799	-0.0672807	0.399566	4.993	140.448	1.91426e-26	6.46106e-24
Pla2g4c	3	-0.026558	0.0144189	0.586056	0.111613	-0.950833	-2.70132	-2.9002	-2.07104	0.723309	136.712	1.14493e-25	3.62778e-23
Trim15	3	-0.135247	-0.0876424	1.35038	1.11188	0.0969943	-0.374059	-0.928911	-1.1147	4.19671	131.472	1.40126e-24	3.88501e-22
Sirpb1c	3	2.29074	3.48742	3.04654	3.4401	0.814563	2.81544	0.202917	0.842648	-0.105069	127.063	1.14833e-23	2.66104e-21
Ciita	3	0.0115473	0.673272	1.52266	1.56978	1.26906	-0.012824	-0.750884	0.597904	3.42986	124.467	3.95715e-23	8.08404e-21
Cpxm1	3	0.604268	1.72808	2.16111	2.06177	1.23437	0.0280536	-0.422672	0.311929	2.16841	118.284	7.49316e-22	1.30718e-19
Lst1	3	0.718151	1.40992	1.34675	1.63434	1.47241	0.0510013	-0.0569735	0.605008	1.74041	112.019	1.464e-20	2.16476e-18
Gstp3	3	1.0537	1.70405	1.67749	1.21203	0.244144	0.638064	0.0378761	0.109944	1.19582	111.658	1.73663e-20	2.54367e-18
Cd52	3	0.31499	0.709511	1.16092	1.38978	1.07693	0.0466465	-0.430171	0.547553	3.87302	108.028	9.67483e-20	1.28386e-17
Tmsb10	3	0.37897	0.555332	0.714651	0.582035	0.120561	0.0585049	-0.0297676	0.0901828	9.38347	104.843	4.35573e-19	5.36723e-17
Dhrs9	3	0.803086	0.585336	1.40697	0.943423	0.444629	-0.378252	0.421041	-0.525615	4.6833	103.175	9.56718e-19	1.11684e-16
Trim29	3	1.92628	1.92553	1.75435	1.17476	-0.0274968	0.894458	1.16551	0.254295	1.73669	102.841	1.11977e-18	1.29743e-16
Ccr5	3	0.486115	1.03224	1.37428	1.56986	0.811693	0.573795	-0.468718	0.244118	2.34456	102.149	1.55191e-18	1.73345e-16
H2-Aa	3	0.218097	0.480631	0.858579	1.17864	0.908368	0.0740327	-0.67978	0.126712	7.49008	101.913	1.73436e-18	1.92341e-16
S100a11	3	0.717111	0.847723	0.831951	0.587754	0.0282516	0.534563	0.153958	0.0204534	7.67274	101.854	1.78336e-18	1.94989e-16
Cpn2	3	1.69582	1.13251	2.72917	2.00971	-0.717609	0.769936	-0.258655	-1.436	-1.16379	101.758	1.86588e-18	2.02586e-16
Il18bp	3	0.333946	0.700363	1.2261	1.34561	0.758797	0.723219	-0.816357	0.099799	3.12933	100.72	3.04168e-18	3.27952e-16
Capg	3	0.846675	1.12677	1.21249	0.832051	0.119138	0.369961	0.407786	-0.179481	6.30883	100.652	3.14092e-18	3.36317e-16
Ms4a18	3	1.93778	2.20089	2.20956	2.11796	1.58398	0.462007	-0.468584	0.0810473	2.64696	96.8284	1.89642e-17	1.82881e-15
Fam26f	3	0.792975	1.44112	1.59519	2.05781	1.31932	0.434234	-0.739419	0.462145	0.768822	95.8693	2.97504e-17	2.71709e-15
Ifitm3	3	0.89607	1.30178	1.03996	1.09514	0.266144	1.13066	0.145337	0.371138	6.88043	94.659	5.24952e-17	4.55329e-15
Fgr	3	0.310923	0.637248	0.927918	0.964078	0.46079	0.0156129	-0.55011	0.255711	2.43196	93.5744	8.72856e-17	7.286e-15
Samhd1	3	0.430897	0.669522	0.841154	0.792792	0.429525	0.183628	-0.349227	-0.033002	6.63061	92.781	1.26583e-16	1.02361e-14
Tm4sf5	3	0.920441	1.06278	0.977955	0.558825	-0.328979	0.355418	0.0289694	-0.15583	1.75153	91.4229	2.39058e-16	1.84658e-14
Sp110	3	0.807367	0.911598	1.19763	1.34119	1.14579	0.498781	-0.154947	0.885476	2.51277	91.2624	2.57692e-16	1.98065e-14
E2f2	3	0.626179	1.24809	1.31751	0.77195	-0.123196	0.674121	0.48825	-0.0699427	4.98017	90.9228	3.02072e-16	2.299e-14
Gm13304	3	0.744981	1.17257	1.29191	1.22256	0.394102	-1.04353	-0.773332	-0.259976	4.31324	90.6643	3.40888e-16	2.56924e-14
H2-Eb1	3	0.172394	0.509268	0.860717	1.16491	0.967249	0.138563	-0.582601	0.299528	7.88167	88.4576	9.55907e-16	6.62563e-14
Rnase6	3	-0.0743009	0.327644	0.755003	0.818924	0.913821	-0.602564	-1.07603	-0.0154399	0.872617	88.2708	1.04301e-15	7.16538e-14
Ifit2	3	0.538944	1.13169	2.02309	1.66487	1.03631	-0.127576	0.109586	0.243729	4.41763	88.1331	1.11224e-15	7.51749e-14
Wisp2	3	0.322093	0.496071	1.25868	1.56444	-0.59416	-1.59653	-1.31635	-0.815714	-0.208062	88.0901	1.13482e-15	7.62739e-14
Vsig1	3	0.640395	0.556804	1.94211	0.712008	-0.48681	-0.235112	-0.0197279	-2.43489	-1.03878	86.9397	1.9409e-15	1.25924e-13
Cd74	3	0.209311	0.58831	0.966573	1.32514	0.986935	0.235	-0.789839	0.224634	9.33422	86.7865	2.0846e-15	1.33742e-13
Angpt4	3	2.13721	3.10368	2.70334	2.64299	0.663534	-0.0243118	0.513621	1.8816	-0.0162316	85.1805	4.4055e-15	2.61068e-13
Sirpb1a	3	1.00183	2.2664	2.42257	2.28792	1.65008	1.12109	-1.03957	0.0603262	-0.642673	82.3363	1.65364e-14	9.23538e-13
H2-DMa	3	0.253142	0.48979	0.778305	1.06735	0.761779	-0.0756305	-0.832535	-0.0540169	4.94694	82.2294	1.73786e-14	9.67098e-13
Bcl2l15	3	0.806743	2.18569	3.7382	3.65614	0.307265	0.0654136	-0.428627	-2.15221	-0.241125	80.125	4.61376e-14	2.4365e-12
Ccl21a	3	1.074	1.50241	0.904461	1.07994	0.687101	0.124473	-0.239564	0.486274	6.09909	79.5816	5.93489e-14	3.07151e-12
Slc28a3	3	1.15842	0.959989	1.74366	1.36255	0.104423	-0.997446	-0.523215	-1.10512	-0.464446	79.4759	6.23275e-14	3.21494e-12
Myrfl	3	0.401287	0.534973	1.27317	1.35358	0.474776	0.171563	-0.184798	0.0900737	1.69013	78.5467	9.58349e-14	4.78435e-12
Asns	3	0.761978	0.720156	0.481436	0.479698	-0.222324	0.763376	0.0332382	0.13786	5.66683	78.3289	1.05994e-13	5.24095e-12
Sppl2a	3	0.646782	0.639313	0.522793	0.285939	0.156861	0.226099	0.381398	-0.0911437	8.58266	78.1435	1.15489e-13	5.67431e-12
Ifi204	3	0.47808	0.986722	0.961718	1.16723	0.477589	0.304439	-0.754336	0.20068	2.24584	77.2809	1.72097e-13	8.19625e-12
Ubd	3	0.218536	0.674414	1.55706	1.47711	0.9965	0.221967	-2.07961	-1.24021	2.13122	76.9922	1.9666e-13	9.30895e-12
Cd300ld	3	0.582585	1.11578	1.36383	1.35716	0.580559	-0.0600214	-0.386294	0.413606	1.48295	76.7601	2.18922e-13	1.03313e-11
Ifi47	3	0.899909	0.88114	1.34893	1.40278	1.01846	0.334757	-0.183832	0.415161	5.25712	75.6272	3.69357e-13	1.70674e-11
Dnase1l3	3	0.510647	0.6052	1.13607	1.47453	1.15703	0.0494527	-0.321933	0.817213	3.14197	75.3249	4.24626e-13	1.93904e-11
C2	3	0.575218	0.627881	0.962635	0.90901	0.298712	-0.142464	-0.261711	-0.219859	3.35504	74.6693	5.74511e-13	2.52687e-11
Plaur	3	0.910747	0.61174	0.540477	0.345992	-0.323329	-0.156143	-0.603942	-0.429308	3.80615	72.7307	1.40259e-12	5.85393e-11
Ccl22	3	0.679962	0.478571	0.939676	1.17631	0.854842	-0.830892	-0.695344	0.215605	1.52859	70.5524	3.8148e-12	1.47335e-10
H2-DMb1	3	0.263104	0.450656	0.817402	1.17074	0.796543	-0.055709	-0.882035	0.204576	4.60169	70.1797	4.52576e-12	1.70573e-10
Aplnr	3	-0.0559492	0.177746	0.516604	0.494227	0.423107	-1.60038	-0.253996	0.100238	3.43802	69.6929	5.65703e-12	2.10122e-10
Gbp2	3	0.928642	1.07272	1.50622	1.55351	1.13333	0.578078	-0.665162	0.359182	5.49765	69.6549	5.7564e-12	2.13303e-10
Aif1	3	0.679194	1.06563	1.29187	1.60415	1.2173	0.217139	-0.186517	0.859867	2.42156	69.4848	6.22314e-12	2.29502e-10
Sp100	3	0.11771	0.298822	0.628607	0.803005	0.718843	-0.118878	-0.381536	0.422209	3.69813	69.3097	6.74286e-12	2.4808e-10
Gbp9	3	0.607143	0.949991	1.04239	1.24066	0.789101	0.291474	-0.461161	0.589637	2.55609	68.5524	9.53672e-12	3.40384e-10
Lgals9	3	0.39608	0.458817	0.619193	0.590855	0.00507515	-0.302553	-0.368911	-0.16529	7.89713	68.2065	1.11717e-11	3.91539e-10
H2-Ab1	3	0.145252	0.454352	0.744377	1.03087	0.805029	0.188279	-0.619546	0.250212	8.32194	67.1104	1.8436e-11	6.3187e-10
Gapt	3	0.14607	1.2635	0.781793	1.2717	0.743707	-2.18137	-1.83373	-0.37269	-0.18998	65.4728	3.89113e-11	1.26919e-09
Evi2a	3	0.560115	0.700595	1.31942	1.23957	1.02197	0.0111441	-0.199025	0.746295	2.0637	64.2394	6.82205e-11	2.10994e-09
Clec12a	3	-0.0551848	0.402256	0.562568	0.589924	0.6364	-1.13803	-1.4579	-0.518926	0.463872	64.2013	6.94123e-11	2.13667e-09
Rdh16	3	0.200443	0.412457	0.880281	0.753885	-0.168181	0.360069	-0.130885	-0.465507	3.60229	64.1086	7.23992e-11	2.2171e-09
Iigp1	3	1.6156	1.87096	2.28514	2.8154	1.79081	1.41795	-0.657628	1.34654	4.81589	63.8516	8.13728e-11	2.4724e-09
F830016B08Rik	3	0.249555	0.99592	1.33377	1.7205	-0.00491772	-0.968111	-3.06359	-0.798654	-0.15453	63.671	8.83361e-11	2.65796e-09
Batf2	3	0.136706	0.210307	0.363774	0.0973437	-0.466221	-1.08648	-1.21414	-1.07627	4.41087	63.3823	1.00713e-10	2.98767e-09
Stat1	3	0.287884	0.488067	0.905953	0.899609	0.648297	-0.0921762	-0.494099	0.12276	6.67799	63.3797	1.00833e-10	2.98767e-09
Ly6c2	3	0.0356842	0.201063	0.401819	0.66354	0.137147	0.489937	-1.84886	-0.182859	1.85097	63.0211	1.18666e-10	3.4828e-09
Il33	3	0.785492	1.49214	1.31854	1.26828	0.14664	1.03655	-0.056505	0.00128471	3.34807	62.9411	1.2305e-10	3.60468e-09
Parp9	3	0.0849475	0.180637	0.669249	0.62422	0.30753	-0.263075	-0.470932	-0.161609	5.86233	62.6886	1.37994e-10	3.98232e-09
H2-Q7	3	0.163813	0.441459	0.639665	0.856013	0.307281	-0.250265	-0.998079	0.0692285	5.25616	62.6829	1.38352e-10	3.98526e-09
Psmb9	3	0.16575	0.31025	0.782154	0.848537	0.474654	-0.173638	-0.697638	-0.028025	5.59003	62.3101	1.63835e-10	4.65027e-09
Gbp2b	3	-1.21803	-0.631484	0.0445014	0.468814	-0.46751	-2.58321	-2.51883	-1.24279	0.670027	61.5089	2.35554e-10	6.55415e-09
Slc5a8	3	0.0398115	0.0671311	0.253624	0.264051	-0.320666	-0.663277	-0.53542	-0.746172	7.47482	60.9801	2.99261e-10	8.13718e-09
Tlr11	3	-0.5558	-0.426279	0.308506	1.27397	0.942787	-1.25499	-1.53022	-0.444512	-0.855271	60.8546	3.16746e-10	8.58255e-09
Plac8	3	-0.149361	-0.33964	0.054539	0.002484	-0.272446	-0.447521	-0.374074	-0.881132	9.10499	60.8092	3.23311e-10	8.72995e-09
Il1rl1	3	1.58782	1.42027	1.86169	1.54555	-0.0668109	0.94773	0.990559	0.385802	2.6196	60.7725	3.2872e-10	8.84525e-09
Tmcc3	3	0.24781	0.237282	0.681634	0.511963	0.3746	-0.303796	0.322561	-0.196632	7.98299	60.5692	3.60377e-10	9.58084e-09
Tgtp2	3	1.3674	1.67444	2.05938	2.4511	1.89489	0.98853	-0.379169	1.04671	3.94618	60.5491	3.63677e-10	9.64134e-09
Gm4951	3	1.24785	1.01561	1.25721	1.81058	1.05932	1.08212	-0.791704	1.11766	0.79364	60.4469	3.80871e-10	1.0074e-08
Ccl7	3	1.70238	2.62163	1.70498	2.23567	0.928081	1.01035	-0.551363	1.72482	0.0678811	60.3029	4.06487e-10	1.06427e-08
Btk	3	0.597054	0.957908	1.32043	1.43404	0.834379	0.0486908	0.0635754	0.923244	1.08159	60.0194	4.62032e-10	1.18964e-08
Igtp	3	1.17103	1.25237	1.78762	1.93373	1.46116	0.685487	-0.327531	0.858972	5.05658	59.7714	5.16792e-10	1.31536e-08
Aldh1l1	3	0.166051	0.0809047	0.59327	0.585464	-0.0312256	-0.318194	-0.158444	-0.651935	5.74933	59.4673	5.92847e-10	1.487e-08
Cd3e	3	0.214426	0.0953675	0.180057	0.459807	0.794086	-0.438032	-0.250477	0.127484	2.72112	58.9824	7.37792e-10	1.82404e-08
Alox15	3	0.45397	0.529087	1.13978	0.9418	0.429899	-1.19966	-0.461478	-0.720109	1.48074	58.2736	1.01544e-09	2.46725e-08
Gbp4	3	0.5648	1.1295	1.51527	1.65398	0.868862	0.679308	-0.610599	0.738503	2.48601	57.9403	1.17982e-09	2.82248e-08
Wfdc18	3	0.865962	1.19976	1.30001	1.06995	0.226061	0.102628	-0.610738	-0.2719	2.60303	57.9079	1.19715e-09	2.84204e-08
Cxcl3	3	3.25942	4.17416	3.58664	2.80929	1.70317	3.11792	-1.05113	-2.06639	-1.3853	57.8603	1.22308e-09	2.89916e-08
Serpina10	3	-0.148465	-0.0341788	1.04445	1.71936	0.562866	-0.859999	-1.79088	-0.683966	-0.263682	57.5078	1.43326e-09	3.33126e-08
Ptpn7	3	-0.00064716	0.0770453	0.64175	0.501743	0.584086	-0.581103	-0.775793	0.309419	1.76215	57.486	1.4474e-09	3.3591e-08
Slamf9	3	0.987965	0.874468	1.28975	1.45574	1.17903	0.126163	-0.109532	0.932895	1.33334	57.4192	1.49154e-09	3.45121e-08
Sprr2a2	3	0.268682	-0.0266014	0.593424	0.155575	-0.426691	-0.566496	-0.131631	-0.504096	12.8971	57.2717	1.59376e-09	3.66045e-08
Ccr3	3	0.665328	0.792238	1.02739	1.72524	1.13493	-0.716669	-0.85647	-0.251973	0.0277497	57.1327	1.6965e-09	3.88101e-08
Lrrc4	3	0.467815	0.92657	1.26408	0.67868	0.0659489	-0.169968	-0.448117	-0.831065	-0.0668843	55.5701	3.42026e-09	7.36518e-08
Gm2564	3	2.64514	3.40534	3.14883	2.8605	1.67359	1.35116	-3.94006	1.41385	-1.36846	55.0074	4.40026e-09	9.26046e-08
Rasgrp4	3	-0.164598	0.50778	0.530052	0.276314	0.177492	-0.450808	-1.22732	-0.307692	1.15521	54.9711	4.47238e-09	9.35824e-08
Prl2a1	3	1.99036	3.34672	3.04667	1.02884	0.0850848	3.56246	-0.00245149	-3.3337	-2.53663	54.6925	5.06607e-09	1.05437e-07
Arl5c	3	0.29264	0.0327103	0.58201	1.18872	0.812759	-0.536413	-0.60026	0.202422	0.957152	54.4514	5.64255e-09	1.16343e-07
Il1rn	3	1.78586	1.28541	1.12389	0.731819	0.514642	1.34668	0.493618	0.154488	4.80735	52.8874	1.13397e-08	2.17896e-07
Cxcr2	3	0.186232	0.778692	0.862675	-0.350318	-1.08334	-0.070859	-0.72002	-1.73462	-0.548241	52.8617	1.14699e-08	2.20125e-07
Mndal	3	0.265637	0.396915	0.682391	0.729446	0.645715	-0.18569	-0.841905	0.331781	1.52992	52.7818	1.18855e-08	2.26701e-07
Tmem92	3	0.370293	0.3591	0.768731	0.763064	0.151042	-0.278163	0.248834	-0.271526	1.68866	52.7663	1.19681e-08	2.27995e-07
Irgm2	3	0.937364	0.740357	1.08673	1.27237	0.971103	0.23676	-0.366553	0.350191	5.52216	52.5444	1.32105e-08	2.49218e-07
S100a14	3	0.581562	0.362573	0.472736	0.319039	-0.307046	-0.917165	-0.324139	-0.635395	5.78327	52.4158	1.39891e-08	2.62629e-07
Pycard	3	0.277529	0.32813	0.592169	0.477038	0.185739	-0.0213906	-0.0558488	-0.033195	7.58801	52.0137	1.67286e-08	3.08833e-07
Tgtp1	3	1.34099	1.2458	1.94266	2.76569	1.4561	1.0582	-0.818765	1.47957	3.36363	51.5659	2.04126e-08	3.71107e-07
Mcemp1	3	-0.0430892	0.498374	0.290955	0.377761	-0.561545	0.404887	-2.07638	-1.26269	-0.880228	51.5597	2.0468e-08	3.71679e-07
Soat2	3	0.653949	0.51944	0.410215	0.474874	-0.255882	0.218039	-0.65565	-0.567606	1.16387	51.2203	2.37975e-08	4.28135e-07
Btla	3	-0.250116	0.221606	1.01375	0.522819	0.550272	-0.412206	-1.01117	0.270015	0.25146	50.4817	3.30186e-08	5.73982e-07
Arhgap4	3	0.391587	0.488825	0.753748	0.732088	0.631336	-0.115517	-0.380365	0.590712	2.01934	50.0136	4.0623e-08	6.94618e-07
Ctsw	3	-0.0991874	0.0945027	0.254087	0.414467	0.524855	-0.724127	-0.719051	-0.293554	2.01972	50.0001	4.08663e-08	6.97242e-07
Pilrb2	3	0.425911	0.541627	0.896766	0.44659	0.333974	-2.09468	-1.25528	-0.743337	-0.454855	49.6088	4.85878e-08	8.17307e-07
Gata3	3	0.155458	0.174503	0.94339	0.687418	0.391622	-0.726838	-1.16144	-0.52158	0.830079	49.5865	4.90689e-08	8.23614e-07
H2-Q4	3	0.121882	0.324637	0.496667	0.673093	0.427241	0.135136	-0.544556	0.122053	6.26862	49.5325	5.0253e-08	8.41671e-07
Has1	3	2.38497	3.6224	2.19927	2.92033	0.570057	2.67305	0.822094	-0.345439	-0.641949	49.4935	5.1127e-08	8.55386e-07
Pik3ap1	3	0.273474	0.723229	0.750186	0.898965	0.328676	0.166923	-0.309355	0.385418	2.99419	49.3877	5.35737e-08	8.94394e-07
P2rx1	3	0.932962	0.878996	0.588023	0.68312	0.079348	-0.963381	-0.103226	0.518727	1.01274	49.2264	5.75305e-08	9.47105e-07
Hrh1	3	-0.0470614	-0.236794	0.119714	0.267325	0.401281	-0.757052	-0.390025	-0.259116	3.59855	49.0947	6.09758e-08	9.98639e-07
Etnppl	3	1.40269	0.537613	1.14175	0.717854	0.423393	0.408046	0.246444	0.320186	0.889208	49.0867	6.11918e-08	1.00112e-06
Gm43302	3	0.988869	1.09471	1.32373	1.56102	1.20129	0.344708	-0.545038	0.826735	3.96478	48.629	7.48849e-08	1.20483e-06
Gzma	3	-0.334337	-0.59958	-0.363499	0.193819	0.400201	-0.640129	-0.965112	-0.959032	3.28773	48.2878	8.70369e-08	1.37972e-06
Bcl2a1a	3	1.35447	1.06422	2.07357	1.98374	1.18454	0.627146	-0.535752	0.667011	0.0411896	47.7678	1.09426e-07	1.69556e-06
Ikzf3	3	0.332797	-0.00378179	0.596865	0.696007	0.988376	-0.368175	-0.258328	0.494987	1.50141	47.6709	1.1419e-07	1.76194e-06
Ereg	3	0.612744	1.56881	0.779202	1.14684	-0.206293	1.23557	0.39274	-0.235196	4.00429	47.0187	1.52087e-07	2.28808e-06
Nkg7	3	-0.104155	-0.253175	0.147372	0.223773	0.901024	-0.359788	-0.241335	-0.172957	1.66509	46.6843	1.76121e-07	2.60177e-06
Cd180	3	1.04886	0.754022	1.10508	0.749314	1.13917	-0.0588268	0.0604225	1.03772	1.07192	46.6483	1.78922e-07	2.63812e-06
Bcl3	3	-0.125532	0.542341	0.0435619	0.0320949	-0.583514	0.301444	-0.520641	-0.769989	6.21832	46.2227	2.15616e-07	3.10831e-06
Psmb8	3	0.5457	0.645371	0.764327	0.905765	0.657603	0.0737961	-0.289959	-0.0179396	6.65694	46.09	2.2852e-07	3.26886e-06
Wfdc21	3	-0.166291	1.43151	1.38601	-0.342825	-2.01101	1.13993	0.21045	-1.34795	-1.73109	45.9997	2.37732e-07	3.38937e-06
Cd3d	3	-0.584169	-0.329646	-0.319585	-0.0541789	0.252354	-1.01035	-1.06481	-0.489152	1.56066	45.941	2.43921e-07	3.46805e-06
Krt27	3	-1.3639	0.101717	0.706732	-0.124029	-0.312177	-2.3412	0.0646781	-0.310284	-0.852961	45.6329	2.79106e-07	3.88994e-06
Wnt4	3	0.655014	0.806901	0.371596	0.414688	0.371876	-0.575203	-0.362669	0.656485	3.44006	45.3183	3.20248e-07	4.3991e-06
H2-Q6	3	0.217844	0.502457	0.869937	1.17054	0.766416	0.197278	-0.802582	0.410526	4.79096	45.2395	3.31457e-07	4.53011e-06
Kmo	3	0.114208	0.619792	0.898152	1.08492	0.616522	-0.37597	-0.472437	0.507738	0.807128	44.8059	4.00526e-07	5.39338e-06
Sele	3	2.44895	3.12695	3.02244	2.92009	0.235471	2.09802	1.23195	0.844073	-1.86434	44.6801	4.23103e-07	5.64355e-06
Tmem253	3	0.45192	0.779165	0.59853	0.0506397	-0.296193	0.191801	0.184426	-0.329597	4.28761	44.5148	4.54722e-07	6.04971e-06
Fut2	3	0.280046	0.379897	0.632641	0.649205	-0.184795	0.420972	-0.298462	-0.261878	8.35003	44.2801	5.03648e-07	6.6212e-06
Ifi44	3	0.553465	0.315097	0.99403	1.06964	1.01728	-0.629765	-0.172898	0.437255	1.28381	43.5402	6.94853e-07	8.85738e-06
Cyp2c66	3	0.145227	0.393742	0.647604	0.305743	-0.0803473	-0.166984	-0.273082	-0.717213	3.10003	43.2447	7.89952e-07	9.931e-06
Gbp3	3	0.426598	0.445767	0.634482	0.766762	0.355923	-0.27553	-0.910881	0.196196	3.62693	43.1335	8.29013e-07	1.03633e-05
Ube2l6	3	0.275733	0.203309	0.371242	0.409728	0.114941	-0.614611	-0.526923	-0.0375375	4.39865	42.9125	9.12383e-07	1.13416e-05
Zhx2	3	-0.603069	-0.536964	-0.241405	-0.00478888	-0.033271	-0.619514	-0.578521	-0.346164	4.36225	42.3262	1.17611e-06	1.41334e-05
Snai2	3	0.801712	0.680446	0.569961	0.441845	0.42606	-0.911482	-0.0202979	0.454828	1.31058	42.2939	1.19265e-06	1.42768e-05
Gbp7	3	0.345374	0.502194	0.69066	0.89643	0.682038	-0.0791901	-0.470596	0.422088	3.73353	42.2642	1.20806e-06	1.44206e-05
Ctse	3	0.40065	-0.177397	0.288527	0.486242	0.869619	-0.423481	-0.433342	0.291941	1.34233	42.2035	1.24019e-06	1.47612e-05
Ccl3	3	2.74113	1.57707	3.24715	2.50827	2.76675	-0.388663	0.144247	1.02324	-0.305492	41.8395	1.45146e-06	1.68426e-05
Stat2	3	0.311829	0.346016	0.7528	0.738811	0.667856	-0.0803419	0.0978224	0.607621	5.23866	41.768	1.49698e-06	1.7319e-05
Ifng	3	2.70716	2.85589	3.33403	1.6106	0.773595	1.39898	-0.932439	0.869105	-1.87018	41.448	1.71865e-06	1.94914e-05
Proc	3	0.843484	0.298361	0.665122	0.78674	0.508163	-0.181928	-0.00101261	0.220952	2.38246	41.1772	1.93141e-06	2.1589e-05
Serpinb9	3	0.542304	0.486163	0.504147	0.593035	0.528448	-0.141866	0.131602	0.35668	3.6187	40.762	2.30948e-06	2.51982e-05
Pla2g12b	3	0.209158	0.481156	0.483914	0.291501	-0.598696	-0.602068	-0.88589	-0.661987	2.05124	40.7403	2.33109e-06	2.54161e-05
Gzmc	3	1.38471	1.5467	2.31528	2.36103	1.60135	-0.370513	0.284609	1.17304	-1.27672	40.7027	2.36906e-06	2.57939e-05
Hacd4	3	0.678944	0.684962	0.535063	0.744825	0.484506	-0.645258	0.122717	0.273301	3.3826	40.4116	2.68481e-06	2.87065e-05
2018-09-06	3	0.107198	-0.0327425	-0.14386	0.0345744	0.302105	-0.671102	-0.181834	0.0145573	4.3175	40.2462	2.88256e-06	3.04453e-05
Slc17a8	3	0.0741737	1.38287	0.589505	0.20462	-0.210097	0.196083	0.103881	-0.347364	0.567698	40.2139	2.92283e-06	3.08077e-05
Nr2f1	3	0.334735	0.938301	0.529183	0.653954	0.136105	-0.00956124	-0.61177	0.353001	1.59428	40.0647	3.11605e-06	3.2557e-05
Ccl12	3	1.00361	0.698036	1.20694	1.16053	0.871245	-0.138687	-0.554848	0.85362	0.270054	39.7252	3.60423e-06	3.66705e-05
Nupr1	3	1.32339	0.676014	0.703753	0.667972	0.688241	-0.434013	-0.732468	0.810584	7.84796	39.2205	4.47331e-06	4.44639e-05
Gzmb	3	0.40146	-0.0138113	0.392051	0.57018	0.6194	-0.34191	-0.73416	-0.661212	2.67806	39.1874	4.53705e-06	4.50111e-05
Gm9992	3	-1.32824	-1.27859	-0.0538024	-0.29389	-1.28737	0.383224	-2.83288	-2.70204	-2.02884	39.0174	4.87898e-06	4.8157e-05
Rab32	3	0.33776	0.406819	0.664374	0.504578	0.302527	0.225076	-0.103947	-0.171375	3.97987	38.9441	5.03409e-06	4.94366e-05
Trmt1l	3	-0.544785	-0.0894666	-0.110814	0.0866275	0.0642142	-0.585812	-0.19953	-0.330651	4.54576	38.3357	6.52589e-06	6.19603e-05
Gramd3	3	0.441459	0.581625	0.595193	0.530164	0.458795	-0.116347	0.0600708	0.318191	7.22296	38.1515	7.0584e-06	6.62669e-05
Scimp	3	0.559785	0.555479	1.22277	1.1669	0.820339	-0.190455	-0.331252	-0.188942	0.0717458	38.1303	7.1222e-06	6.67346e-05
Spp1	3	0.804447	0.69983	1.66696	0.400709	0.482273	0.790813	-0.279775	0.0818338	-0.705486	37.7934	8.21944e-06	7.53335e-05
Gchfr	3	1.05231	1.15077	0.993827	0.812303	0.654441	0.279231	0.668239	0.334218	3.15604	37.7224	8.47127e-06	7.74587e-05
Trex1	3	-0.0663896	0.267808	0.388144	0.298626	0.0164334	-0.217946	-0.773491	-0.158693	2.91521	37.6225	8.83849e-06	8.03433e-05
Gcsam	3	0.696392	0.964595	0.275155	0.841121	0.765743	-0.792313	-0.829677	-0.623363	-0.571943	37.5198	9.23259e-06	8.34685e-05
Nfkbid	3	-0.270395	0.215271	0.54122	0.0658436	-0.29983	-0.0476752	-1.10539	0.268946	0.504158	37.4968	9.32317e-06	8.42069e-05
Fhl2	3	0.278754	0.241891	0.654602	0.447366	0.571749	-0.115005	0.0812876	0.379996	4.59234	37.4339	9.57515e-06	8.62819e-05
Plau	3	0.82625	0.945072	0.813913	0.713552	0.221789	-0.264525	0.0835919	0.349636	4.7878	37.2963	1.01507e-05	9.07937e-05
Bank1	3	-0.0705306	0.847794	0.915807	0.630958	0.359023	-1.19919	-0.493922	0.587384	0.248072	37.0252	1.13868e-05	0.00010045
Gimap4	3	-0.147712	-0.0218966	0.0822043	0.32855	0.430702	-0.655859	-0.604436	0.0731502	3.15612	36.7257	1.29257e-05	0.000111244
Cd8a	3	0.064824	-0.193082	0.123665	0.346712	0.729678	-0.317881	-0.335536	0.00479375	2.3642	36.203	1.61197e-05	0.000133837
2610528A11Rik	3	0.314673	0.0583318	0.374887	0.299929	0.614874	-0.582689	-0.243425	0.165613	9.20867	36.1759	1.63046e-05	0.000134867
Parp8	3	0.192194	0.0443053	0.472187	0.659152	0.539041	-0.361809	-0.310663	0.178524	1.69666	35.9807	1.77035e-05	0.000145354
Slc30a2	3	0.495567	0.93533	0.774386	0.525095	0.13757	0.93502	0.0706411	-0.190108	0.495032	35.7472	1.95337e-05	0.000157794
Hcar2	3	0.226084	0.0558592	0.38247	0.397691	0.12875	-0.233503	-1.12332	-0.40968	0.949298	35.6893	2.00152e-05	0.00016118
Hesx1	3	1.41848	2.07296	1.78353	1.12149	0.214753	0.412042	-0.654701	0.435081	-1.3182	35.6657	2.0215e-05	0.000162621
Il5ra	3	0.841182	2.56142	2.47318	1.17179	0.0486756	0.226779	-0.419072	-0.862863	-2.16252	35.6039	2.07476e-05	0.000166388
Ikzf2	3	0.0828508	0.146437	0.376874	0.286663	-0.000196389	-0.811849	0.0595425	-0.472245	3.89026	35.5559	2.11705e-05	0.000169255
Blnk	3	-0.433254	-0.472938	-0.129811	-0.100283	-0.197539	-0.547478	-0.641051	-0.572197	6.56799	35.4232	2.23859e-05	0.000177782
Rgs10	3	0.117044	0.121151	0.198882	0.430215	0.412767	-0.852873	-0.138348	0.303532	3.986	35.2857	2.3717e-05	0.00018749
Lxn	3	0.194277	0.227531	0.69718	0.591936	0.35099	-0.0851358	-0.288364	0.0735532	3.82912	35.247	2.41057e-05	0.000189982
Krba1	3	0.351766	0.270428	0.591869	0.364263	0.427661	-0.466655	-0.116611	0.224027	4.1614	35.0667	2.60003e-05	0.000202651
H2-T24	3	0.518969	0.160575	0.746805	0.840695	0.796525	0.0221448	-0.243289	0.454552	1.19403	35.0612	2.60606e-05	0.000202815
Batf	3	0.368559	0.41966	0.702713	0.83985	0.168297	-0.0470696	-0.723406	0.0693962	0.523997	35.0304	2.64002e-05	0.000205047
Cx3cr1	3	0.134697	0.359396	0.661365	0.788789	0.64814	-0.358139	-0.100902	0.400236	4.1555	34.833	2.86776e-05	0.000219767
Phf11d	3	0.642537	0.349459	0.535054	0.6289	0.405947	-0.140843	-0.322987	0.409687	2.94794	34.3121	3.56626e-05	0.000265945
Renbp	3	0.407005	0.607936	0.528483	0.585477	0.433075	-0.134314	0.0078856	0.103745	2.62735	34.2692	3.63076e-05	0.000269203
Sectm1a	3	1.56033	1.12101	1.52799	1.19877	1.04146	-0.106933	0.459873	0.368483	2.32239	34.2253	3.69798e-05	0.000273665
Rcn1	3	0.0773941	0.146368	0.0555765	0.180679	0.0182609	-0.876173	-0.389256	0.210036	4.23464	34.2062	3.72755e-05	0.000275721
Upp1	3	-0.229138	-0.656304	0.211527	-0.116225	-0.366049	-0.557285	-1.125	-1.07463	5.25426	34.1226	3.85994e-05	0.000284026
Tigit	3	-0.375104	-0.56634	0.639058	0.644601	0.993898	-0.441443	-0.671639	-0.182723	-0.411134	34.1101	3.88019e-05	0.000285245
Fam198a	3	-0.314724	0.310028	-0.0924539	-0.495486	0.102855	-2.14737	-0.759324	0.0834281	0.0483481	34.0271	4.017e-05	0.000293635
Klrg1	3	0.0303266	-0.694942	-0.102392	0.339454	0.549401	-2.55119	-1.31975	0.00532531	-0.954612	34.0209	4.02745e-05	0.00029426
Prdm1	3	0.0122316	-0.0893787	0.464554	0.194364	-0.177426	-0.317175	-0.192981	-0.797825	2.5951	33.9457	4.15569e-05	0.000302775
Sprr2a1	3	0.664024	0.797794	0.952562	0.507032	0.0810841	0.219935	0.287942	0.201701	9.32036	33.925	4.1918e-05	0.000304689
Mab21l3	3	2.24941	1.90914	1.65904	1.9544	1.01175	-0.172302	0.669897	0.785841	-0.415158	33.8023	4.41171e-05	0.000318735
Cd160	3	0.386855	-0.201582	0.461513	0.405638	0.988974	-0.583499	-0.227553	0.231213	0.88236	33.748	4.51278e-05	0.00032528
Hist1h2ap	3	0.489723	3.04236	2.1483	1.67701	-0.196377	-0.620244	-1.81974	-1.12137	3.98774	33.6496	4.70151e-05	0.000336851
Krt78	3	2.56611	2.99241	1.91939	0.322722	2.38676	0.654567	-0.208463	1.20173	-2.13777	33.4202	5.17247e-05	0.000364465
Plekhn1	3	0.199822	0.16334	0.401245	0.332311	0.153565	-0.548957	-0.812945	-0.520972	2.1235	33.1282	5.83967e-05	0.000404762
Mmp9	3	-0.022268	-0.0654221	0.251062	0.0632298	-0.663792	-0.446253	-1.14318	-1.41092	2.78311	32.996	6.16914e-05	0.000424754
Rtp4	3	0.704061	0.540978	0.689705	0.737937	0.557411	-0.638607	-0.0674778	0.369043	3.85747	32.7594	6.80496e-05	0.000461975
Gm14548	3	0.531712	1.47332	1.4253	0.685262	0.357887	1.08411	-0.33213	0.195981	-0.907249	32.436	7.77955e-05	0.00051613
Tspan11	3	0.413151	0.887911	0.666884	0.393009	0.0141722	0.197898	-0.161167	0.312904	1.77969	32.2001	8.57604e-05	0.000562315
Trim30a	3	0.403358	0.340335	0.687343	0.833175	0.51936	-0.127582	-0.0160579	0.31636	2.85397	32.1706	8.68114e-05	0.000568227
Lif	3	-0.0604739	0.318081	-0.0929859	0.342666	-0.399097	0.0339942	-0.778804	-0.531606	1.43975	31.7978	0.000101237	0.000647368
Klrk1	3	-0.190525	0.0221988	-0.0341846	0.623994	0.607142	-0.777788	-0.849881	-0.0560608	0.168668	31.6715	0.000106641	0.000677459
Tnfsf14	3	-0.0384704	0.349118	0.600226	0.414304	0.185041	-0.23479	-1.3976	-0.409858	-0.43715	31.4683	0.000115936	0.000729935
Fli1	3	0.0271635	0.221665	0.247008	0.323774	0.176894	-0.641633	-0.861799	-0.032543	2.65297	31.4555	0.000116545	0.00073258
Bnipl	3	-0.0796618	-0.303288	0.240115	0.516255	0.585063	-0.355217	-0.561016	0.190609	1.24349	31.3122	0.000123616	0.000768624
Dnah6	3	1.27255	1.23633	1.16704	0.51578	-0.701125	0.605242	-0.320749	-0.893893	-1.45888	31.017	0.000139529	0.000851545
Gm12185	3	1.59506	0.732249	1.40418	1.78488	1.41695	-0.0464719	-0.65659	0.627889	0.498968	31.0019	0.000140393	0.000855806
Klra6	3	1.96147	1.74135	1.44738	2.03718	2.28186	0.840854	-0.152681	1.3293	-1.30647	30.924	0.000144949	0.000879779
Sun3	3	1.11551	-0.373566	2.05396	2.43472	0.393136	0.291599	-1.61491	1.31971	-2.2468	30.8489	0.000149476	0.000903722
Bcl2a1d	3	0.261582	0.601106	0.647468	1.01718	0.824259	0.16194	-0.57687	-0.0158716	0.96969	30.8369	0.000150211	0.000907461
Pla2g2d	3	0.575779	0.419156	0.968762	0.917528	0.906086	-0.28713	-0.290434	0.638516	2.33621	30.7837	0.000153518	0.000924565
Nlrp3	3	0.908131	1.05958	1.24053	0.778181	0.575829	0.482488	-0.478304	-0.30618	0.239513	30.6939	0.000159262	0.00095324
Dapp1	3	0.500653	0.271996	0.687797	0.663226	0.531449	-0.236839	-0.226274	0.146081	2.45061	30.4782	0.000173935	0.00102617
Cnn2	3	0.403308	0.56698	0.555992	0.649186	0.317759	-0.028701	0.224328	0.289244	6.38262	30.4261	0.000177673	0.0010449
Rnf183	3	0.917753	1.27724	1.78359	0.668169	0.169166	0.358388	0.712609	0.186468	-0.846838	30.3899	0.000180319	0.00105846
Fam13a	3	0.612448	0.0605174	0.408832	0.204497	0.226319	-0.112273	0.326676	-0.0917925	5.69412	30.3178	0.000185706	0.00108353
Ncoa7	3	-0.113839	-0.210906	0.133412	0.193201	-0.0473174	-0.724015	-0.20025	-0.0334255	5.81474	30.2856	0.000188163	0.00109515
Dnaaf3	3	0.840244	0.923218	0.961166	1.0974	0.55954	0.326103	-0.106234	0.871267	0.754468	30.2749	0.000188984	0.00109894
Ifi213	3	0.873126	1.08791	1.16228	1.09487	0.816743	-0.254968	-0.994038	0.450537	-0.785965	30.2466	0.000191174	0.00111001
Atat1	3	-0.0524269	0.139795	-0.165918	0.136401	0.309851	-0.974397	-0.206288	0.24886	1.73702	30.1678	0.000197416	0.00113817
Gimap7	3	-0.705136	-0.284622	-0.263431	0.217875	0.438144	-0.664755	-0.784763	-0.15989	0.815536	30.0838	0.000204292	0.00117388
Samsn1	3	0.535093	0.863698	0.953258	1.04161	0.711546	0.602269	-0.610159	0.550099	0.322706	29.942	0.000216426	0.00123266
Adora3	3	0.106801	0.717426	0.363919	1.02407	0.626747	-0.112371	-0.733924	-0.425703	-0.54131	29.7986	0.000229427	0.00129624
Igf2bp3	3	0.593322	-0.155404	0.571783	0.228959	0.544029	-0.737867	-2.01326	-0.24344	-1.13023	29.7375	0.000235191	0.00132208
Rassf5	3	0.11374	0.27334	0.570201	0.606146	0.484818	0.0138023	-0.354341	0.138703	2.49584	29.6389	0.000244801	0.00136817
Isg15	3	0.427998	0.679676	1.04019	0.882309	0.451393	-0.570738	-0.00417379	0.628922	3.22124	29.6003	0.000248666	0.00138678
Borcs7	3	0.722967	0.226587	0.320146	0.268382	0.320731	-0.276836	-0.240612	0.317644	2.8437	29.5003	0.00025896	0.00143542
Esco1	3	-0.304214	-0.118941	0.016715	0.0463243	0.0305127	-0.677903	-0.464992	0.0247242	4.3858	29.3548	0.000274698	0.00151079
Phf11b	3	0.454719	0.396793	0.611189	0.722272	0.266848	-0.266204	-0.609921	0.157032	2.54435	29.2191	0.000290211	0.00158099
Aqp9	3	0.384782	0.811478	0.857759	1.83017	1.22048	-0.662503	-0.291524	0.449112	-1.221	29.033	0.000312894	0.00168447
Padi4	3	0.643653	0.968853	1.54824	0.989399	0.0325978	0.41902	0.466933	0.1962	-0.596818	29.0073	0.000316169	0.00170033
F5	3	0.888239	0.86595	1.09851	1.05859	0.384874	0.116459	0.0129068	0.0531123	1.04863	28.9891	0.000318494	0.00171105
A530064D06Rik	3	1.24807	1.25596	1.48897	0.154871	0.798869	-0.104657	-1.46416	-0.00521563	-1.60556	28.716	0.000355616	0.00187417
Pnp2	3	-0.229206	0.0106846	0.250146	0.00635953	-0.222863	-0.773218	-0.266693	-0.640417	4.91111	28.1444	0.00044756	0.00225831
Dio2	3	0.618019	0.804293	0.911144	0.814175	-0.630393	0.907158	0.15017	-0.328862	0.231492	28.0354	0.000467562	0.00234098
Pglyrp2	3	0.256939	-0.39793	0.238094	0.217032	0.832661	-0.376939	-0.564437	-0.00308406	0.0811643	27.9805	0.000477972	0.00238464
Cdc42ep3	3	0.279799	0.348399	0.102891	0.263916	0.176097	-0.633604	0.0512161	0.140368	4.48462	27.8989	0.000493859	0.00244973
Acpp	3	0.383329	0.224721	0.700867	0.522396	-0.197783	-0.133593	-0.197439	-0.196787	3.65319	27.7671	0.000520624	0.0025661
Fgfbp3	3	0.229774	0.299004	-0.0232754	-0.499509	0.711622	-0.886092	-0.0423135	0.227944	1.6061	27.7292	0.000528566	0.0026005
Rapsn	3	0.191525	1.21931	0.49634	1.01727	1.25468	-0.290066	0.0474663	0.301272	-0.845531	27.7093	0.000532802	0.00261742
Il20rb	3	0.767288	0.0901393	0.622924	0.13782	-0.260044	0.0810278	-0.768441	-0.0914306	0.601916	27.7089	0.000532892	0.00261742
Clcn1	3	0.936524	1.03117	1.15599	1.0493	0.716308	0.216533	0.483713	-0.0889288	0.0921156	27.5379	0.000570573	0.00276835
Cysltr1	3	0.496126	0.841289	0.660768	0.464615	0.289357	-0.315068	-0.053761	0.454614	1.51006	27.4546	0.00058988	0.00285222
Lrrc17	3	0.0322487	-0.189131	-0.332061	-0.0405339	0.235736	-0.903381	-0.554909	0.13021	2.74856	27.4233	0.000597298	0.00287912
Syne4	3	0.295378	0.52465	0.426354	0.785792	-0.402983	0.259328	-0.750323	-0.0835761	0.549619	27.3945	0.000604197	0.00290966
Mob3c	3	-0.243986	-0.137621	0.024776	0.20905	0.0282881	-0.732996	-0.519104	-0.00123558	3.45458	27.3685	0.000610483	0.00293084
Arhgap15	3	0.466368	0.670584	0.746455	0.871268	0.585288	-0.139403	-0.140358	0.114047	1.06185	27.2139	0.000649288	0.0030866
Pilrb1	3	-0.411283	0.786575	0.647738	1.02531	0.425604	-0.658602	-0.19755	0.659679	-0.460456	27.1489	0.000666315	0.00315116
Ddx17	3	-0.697564	-0.564429	-0.22711	-0.0921975	-0.151488	-0.849032	-0.387503	-0.527007	7.29918	27.1363	0.000669664	0.00316007
Ovgp1	3	0.391914	0.0767697	0.340516	0.940187	0.148818	-0.892062	-1.12886	-0.377483	-0.246469	26.9969	0.000707854	0.00330782
Ccl5	3	-0.150401	-0.0802487	-0.181225	0.362017	0.494611	-0.396785	-0.73997	-0.59318	2.71469	26.6818	0.000802207	0.00367514
Rprd1a	3	-0.367107	-0.427572	-0.0393351	0.0594761	-0.102389	-0.697872	-0.0878121	-0.300635	3.44718	26.4802	0.000868891	0.00392619
H2-DMb2	3	0.262703	0.392644	0.668393	0.809259	0.511296	-0.438191	-0.20802	0.509233	2.39371	26.4272	0.000887286	0.00399652
2610524H06Rik	3	0.603112	0.823379	0.494805	0.286486	0.0888365	0.428133	0.0910131	0.05402	1.58951	26.0084	0.00104685	0.00454795
Cd274	3	0.896687	0.822752	0.918518	0.698515	0.395591	-0.220005	-0.166862	0.593948	3.23189	26.002	0.00104949	0.00455788
Krt18	3	0.586474	0.409748	0.307857	0.293759	0.370614	0.465983	0.0837083	0.125414	8.85453	25.8845	0.00109918	0.00472872
Gad2	3	-0.262059	-0.00341125	0.589506	0.237565	-0.388588	-1.10382	-0.740459	0.322892	0.124999	25.8147	0.00112977	0.0048371
Arid4b	3	-0.544248	-0.202018	-0.170464	-0.0502613	-0.0358158	-0.720871	-0.569414	-0.240183	4.55099	25.4988	0.00127902	0.00535548
Lsm7	3	-0.392042	-0.465129	0.45584	0.432279	-0.756292	-0.239597	-0.908775	-0.808475	2.67163	25.3841	0.00133783	0.00554857
Cd209b	3	-0.370883	-0.580002	0.357944	-0.250945	-0.768614	0.227838	-1.76739	-1.64174	-0.597099	25.1724	0.00145331	0.00594263
Mzb1	3	-0.720837	-0.829568	1.18262	1.0818	-0.151283	-1.64816	-0.937767	0.450718	1.76152	24.9846	0.0015639	0.00632225
Treml4	3	-0.252088	0.307161	0.543016	0.655241	0.140932	-0.758962	-0.760138	-0.578831	-0.498753	24.8461	0.00165072	0.00659352
Mamstr	3	0.617892	0.582981	0.297605	0.874004	-0.69745	-0.498936	-0.424859	0.807103	-0.534996	24.8184	0.00166858	0.00664948
Rubcnl	3	0.370718	0.72363	0.478842	0.938309	0.805388	0.0874382	-0.875762	0.802836	-0.341584	24.7912	0.00168635	0.00670309
Drc1	3	-0.230556	0.0963553	0.773813	-0.0331757	0.412377	-0.299822	-0.543433	-0.0627973	-0.0833999	24.7878	0.00168858	0.00670853
Gm29094	3	-0.536485	0.487288	1.2989	-0.938733	-0.689015	-0.42517	-1.38681	-3.68212	-0.401167	24.6504	0.00178132	0.00702125
Htr7	3	0.374676	0.748687	0.59002	0.598167	0.47726	0.586427	-0.177788	-0.298984	0.0589048	24.6049	0.00181312	0.00712852
Hpgds	3	-0.127931	0.0551267	-0.141594	-0.0865091	-0.0481552	-0.874582	-0.909006	0.164295	2.25401	24.5811	0.00182994	0.00718009
Icam2	3	0.11685	0.739769	0.639471	0.583499	0.617673	-0.0208286	-0.00636171	0.664866	1.54695	24.574	0.00183498	0.00719624
Oas1g	3	0.433516	0.226472	0.615551	0.584997	0.286437	-0.298769	0.30116	0.36453	4.53923	24.4779	0.00190476	0.00740443
Zfp708	3	5.24755	5.14169	5.52695	4.35115	4.02634	-0.702182	4.84104	-0.0209047	-2.10578	24.2945	0.00204513	0.00784985
Pdyn	3	0.309342	0.640925	0.40712	0.375865	-0.0517722	-0.0276673	-0.596218	-0.34449	0.423111	24.2289	0.00209775	0.00802605
9130008F23Rik	3	-0.433208	-0.361142	-0.0299686	-0.0979526	0.189288	-0.65041	-0.900256	-0.0438367	2.69096	24.1852	0.00213352	0.00814482
Ifit1	3	0.697089	0.324223	0.945035	0.746555	0.930779	-0.572074	0.26735	0.670074	4.97924	23.9803	0.00230926	0.00870445
Cd300ld4	3	-0.288146	1.63644	2.09633	1.45646	0.832526	0.0381031	-5.5637	0.700387	-1.02906	23.9555	0.00233149	0.00877119
Lrrc27	3	1.10301	0.376326	0.289759	0.751827	0.20537	-0.36615	-0.0178648	0.742085	0.0706458	23.8515	0.00242695	0.00906224
5730507C01Rik	3	-0.0446371	-0.16069	0.15941	0.286995	0.00471507	-0.63623	-0.0883188	-0.13023	2.81469	23.8057	0.00247012	0.0091903
Usp18	3	0.428601	0.716715	0.890262	0.843833	0.451376	-0.199066	0.0114664	0.416315	2.22661	23.7643	0.00250983	0.00930683
Ptgs2	3	0.648013	0.922449	1.04425	0.417059	-0.17499	0.707786	-0.245995	-0.095926	2.74321	23.7206	0.00255236	0.00944199
Rarres1	3	0.624572	0.297631	0.916629	0.528187	0.376438	0.210765	-0.489601	0.257058	0.0668869	23.6608	0.00261179	0.00962054
Casr	3	1.02699	0.560808	1.04547	0.774098	-0.125111	0.983887	0.339742	-0.239612	-0.768865	23.5878	0.0026861	0.00984057
Cd300lf	3	0.463945	0.390722	0.256222	0.591386	0.197092	0.240456	-0.299796	0.575479	1.48986	23.4787	0.00280106	0.0101872
Izumo4	3	-0.192906	-0.511575	-0.231703	-0.0381105	-0.0174746	-0.502279	-0.919037	-0.219265	2.29541	23.3508	0.00294183	0.0106073
Ifit3	3	0.488354	0.257704	0.440396	0.631449	0.477983	-0.809998	-0.158401	0.261632	3.60319	23.348	0.00294506	0.0106165
Sult5a1	3	-0.138274	0.174508	0.364421	0.785173	-0.646444	0.331334	-0.86291	-0.455	-0.939775	23.3118	0.00298621	0.0107423
Ano5	3	1.38372	1.21924	0.966795	1.31484	0.953533	-1.13738	0.419564	1.02583	-0.945409	23.2837	0.00301842	0.0108356
Hist1h2ao	3	-0.231483	0.465222	1.01661	0.964277	-0.662042	-1.30442	-0.284103	-1.6795	3.41282	23.2471	0.0030611	0.0109483
Hist1h2bj	3	0.340487	1.58105	0.622804	0.0683796	-0.753573	0.791963	-0.422008	-0.664396	-1.54332	23.1945	0.00312328	0.0111443
Adamts6	3	-0.440103	-0.1947	0.533696	0.823153	0.271653	-1.02031	-1.33263	0.648793	-1.11211	23.0098	0.00335169	0.0117814
BC028528	3	-0.233282	0.230347	0.0947769	0.143595	0.301331	-0.170534	-0.77615	-0.108642	0.806638	22.8988	0.00349662	0.0122024
Vegfd	3	-0.108667	0.261045	0.347375	0.403489	-0.357106	0.505046	-0.611509	-0.106099	1.10962	22.7904	0.00364401	0.0126288
Lum	3	0.491865	0.684227	0.746011	0.84377	0.795403	-0.18527	0.299126	0.771114	5.61017	22.7486	0.00370252	0.0127916
Slfn8	3	0.679458	0.622685	0.888114	0.879758	0.800051	0.415413	-0.0528338	0.486087	1.11959	22.6462	0.0038495	0.013182
Wdr86	3	0.113628	0.664878	0.922666	1.00945	0.16421	-0.581272	-0.13323	0.376004	-0.35241	22.5731	0.00395778	0.0134785
BC035044	3	0.19632	-0.324163	0.0593898	0.448978	0.90243	-0.16517	-0.585386	0.358421	-0.322771	22.5218	0.00403559	0.0136894
Ipcef1	3	0.302565	-0.00734503	0.405204	0.764099	0.585605	-0.139433	-0.316907	0.195966	0.751912	22.4272	0.00418301	0.0140788
Pcdhgc4	3	0.64668	0.482106	0.334149	0.539584	0.429314	0.0376851	0.0133859	0.189445	5.38205	22.4078	0.00421392	0.0141399
Rcn3	3	0.294701	0.48391	0.115805	0.574247	-0.0352789	-0.881934	0.0694416	0.292856	5.13378	22.3406	0.00432248	0.0144476
Dkkl1	3	0.0380762	0.262238	0.280906	0.361513	-0.664261	-1.55421	-0.496279	0.153015	-0.107992	22.3246	0.0043488	0.0145156
Trim72	3	0.742515	0.353527	0.733118	0.751139	0.726475	0.146042	0.0388833	0.493126	2.55985	22.2828	0.00441804	0.0146726
Meox2	3	-0.0268225	0.47001	0.01004	0.793666	0.220124	-0.8571	-0.275986	0.370018	0.188043	22.0789	0.00477179	0.0156235
Cd101	3	-0.417183	-0.078623	0.175367	0.0841334	0.166377	-0.796587	-1.13903	-0.713585	-0.214742	21.9597	0.00499104	0.016181
Myo3a	3	0.427857	0.103032	-0.0349146	0.290196	0.0294928	-1.5926	-0.0259161	0.483495	1.42306	21.899	0.00510644	0.0164795
Il27ra	3	-0.384212	0.130378	0.246584	0.332935	0.255088	-0.981998	-0.464091	0.100695	0.547377	21.8438	0.00521352	0.0167449
Gm14399	3	0.274894	-0.119785	0.527838	-0.354342	0.515279	-1.20789	-0.121934	0.0668236	0.277046	21.7892	0.00532175	0.0170327
Edn1	3	0.54055	-0.478818	-0.206696	0.279414	0.570384	-1.27757	-0.235005	-0.0415999	4.16513	21.758	0.00538456	0.0171841
Cdkl5	3	0.411117	0.609108	0.450416	0.314802	0.0713248	-0.265005	0.418136	-0.316308	0.704833	21.5919	0.00573069	0.0180916
Ntf3	3	0.0787323	0.111561	-0.308946	0.0946113	-0.0271348	-1.31072	-1.17045	0.168178	0.377095	21.5299	0.00586526	0.0184191
Treml2	3	0.00421012	0.11214	0.359838	0.531783	-0.35487	-0.805654	-1.42743	-0.696163	-0.166786	21.3329	0.00631366	0.0195232
Serpinb6b	3	0.265844	-0.00424599	0.304095	0.663317	0.428095	-0.601326	-0.311148	0.295432	1.60947	21.3295	0.00632171	0.0195442
Cd247	3	-0.163338	-0.125041	0.0297055	0.455334	0.0798718	-0.739691	-0.925344	-0.332542	0.953428	21.1014	0.00688299	0.0208567
Rsad2	3	0.874402	0.974124	0.818362	0.799185	0.718571	-0.131989	0.433843	0.642054	3.21577	20.9702	0.00722696	0.0217033
Ifnz	3	-0.780509	-0.728945	-0.0505787	1.05382	0.93052	-3.53632	-0.522072	-3.15549	-2.43142	20.912	0.007385	0.0220881
Chst8	3	0.705319	0.510725	0.310183	0.269715	0.421969	0.364022	0.232794	-0.0519874	2.23447	20.8554	0.0075416	0.0225045
Zfp972	3	0.214893	1.14377	0.378621	0.438184	0.481707	0.262327	-0.622943	0.280129	-0.584756	20.8453	0.00756998	0.0225545
Prdx6	3	0.25845	0.569864	0.215387	-0.0646805	-0.334382	-0.227279	0.0849266	-0.668096	9.5075	20.8201	0.00764094	0.022718
Epgn	3	-0.434811	-0.338235	-0.0315948	0.753111	-0.938538	-1.9789	-3.08012	-2.31309	-2.4046	20.7265	0.00791067	0.0233589
Fam212a	3	-0.0510918	0.524598	0.464077	0.122395	0.301426	-0.637037	-0.630642	0.323459	0.0803358	20.6898	0.00801863	0.023592
Socs1	3	0.927953	0.87889	0.553755	0.792845	0.131129	0.343006	-0.472828	0.0996672	3.51359	20.6398	0.00816852	0.0239412
Dguok	3	-0.114771	-0.150786	-0.0607695	0.114574	0.0248345	-0.589146	-0.364201	-0.000373952	4.10254	20.6084	0.00826374	0.0241534
Tnfrsf17	3	-1.60141	-0.849963	0.175695	-0.0948479	-0.0332614	-1.89819	-1.08747	-0.102649	-1.02841	20.4905	0.00863143	0.0249603
Sfrp4	3	-0.222961	0.303955	0.572447	0.408162	-0.544035	-0.319332	-1.22856	-0.641521	1.1595	20.4843	0.00865125	0.0250076
2810403A07Rik	3	-0.812178	-0.109338	-0.44263	-0.0405883	-0.142388	-0.697951	-0.49133	-0.348087	4.65732	20.4833	0.00865423	0.0250076
Rgn	3	0.826458	0.748245	0.68291	0.555445	-0.111179	0.669849	0.139953	0.245837	0.307171	20.4447	0.00877844	0.0253099
Folr2	3	0.310498	0.718114	0.74677	0.60728	-0.0452848	-0.256341	-0.922069	0.424935	2.5746	20.0621	0.0101038	0.0283212
L3mbtl3	3	-0.754741	-0.283925	-0.310772	0.0594113	-0.346585	-0.918842	-0.614868	-0.54148	3.75441	20.0611	0.0101072	0.0283257
Vwf	3	-0.258895	0.989908	-0.156428	0.55842	0.143317	-0.168552	0.0707365	-0.416635	3.98657	20.0477	0.010157	0.0284344
Sorbs3	3	-0.120644	-0.0469469	-0.236806	0.0077187	-0.0834403	0.2018	-0.612674	0.0215717	4.18878	20.0258	0.0102387	0.028591
Emp3	3	0.352232	0.651036	0.584035	0.60126	0.41976	-0.300086	0.154799	0.514152	3.90887	19.9629	0.0104773	0.0291368
Fcrla	3	-0.701421	-0.252552	0.239443	-0.235545	-0.184526	-2.4274	-1.56919	-0.00929575	-0.480373	19.8973	0.0107315	0.0297106
Nudt15	3	0.67755	-0.0254745	0.270847	0.0895581	0.0177974	-0.60424	-0.105557	0.326717	1.94523	19.8659	0.0108555	0.0300164
Cdkal1	3	-0.136039	-0.114213	0.040748	0.0746437	0.156406	-0.618367	-0.365848	0.105689	3.48631	19.7778	0.0112103	0.0307782
Mcoln3	3	-0.0945168	-0.709755	-0.660428	-0.032952	0.512423	-2.6776	-0.919775	-0.167797	-0.312403	19.7337	0.0113919	0.0311558
Mgl2	3	0.731179	0.839477	0.80149	0.552117	0.408241	-0.371998	0.0600336	0.400591	2.83894	18.9917	0.0149042	0.0387673
Slc34a1	3	-0.0706113	-0.156599	0.6552	0.48535	-0.00219789	-0.500061	0.0928881	0.0586375	0.623672	18.9451	0.0151563	0.0392914
Jmjd6	3	-0.632966	-0.140501	-0.193896	-0.173261	-0.285665	-0.249964	-0.531607	-0.246131	4.41208	18.8479	0.0156946	0.0403568
Themis	3	-0.28056	-0.559266	-0.20794	0.594126	0.187784	-1.1713	-1.43269	-0.155415	-0.972648	18.7746	0.0161128	0.0412322
Klrd1	3	0.272096	0.431414	0.152309	0.749239	0.534296	-0.670546	-0.43266	0.0821548	0.142409	18.6443	0.0168819	0.0428001
Tbx15	3	0.648731	0.191725	0.196632	0.190161	0.227902	-1.41195	-0.73422	0.738965	-0.937039	18.5206	0.0176447	0.0443359
Adm	3	3.50257	2.6707	6.1226	3.92028	4.57696	-0.153116	-0.0685729	5.67169	1.38987	18.4113	0.0183454	0.045778
Stap1	3	0.242036	-0.206687	0.457738	0.5626	0.640295	-1.07488	-0.862479	0.205765	-0.883759	18.4075	0.0183702	0.0458031
Ace3	3	1.92113	1.86469	1.46108	0.402984	0.345923	1.28468	-0.194011	0.68071	-2.02842	18.3325	0.018867	0.0467714
Il2ra	3	0.336739	0.2708	0.54105	0.851259	0.747882	-0.147036	-0.351544	0.358573	0.455294	18.3119	0.0190059	0.0470107
Btbd16	3	-1.23161	-1.19621	-0.231769	0.291683	-0.105534	-0.435963	-2.84938	-0.757559	-2.05016	18.252	0.0194146	0.0477703

## Sheet: module4
GeneName	module	logFC.d02	logFC.d04	logFC.d06	logFC.d07	logFC.d08	logFC.d10	logFC.d12	logFC.d14	logCPM	LR	PValue	FDR
Mcpt2	4	2.44761	4.75177	7.11614	7.39916	7.1364	5.08812	6.60765	5.42294	0.363468	199.018	1.02868e-38	1.14081e-35
Mcpt1	4	0.65327	3.06271	5.02815	5.20886	5.00551	3.26422	4.57587	3.96084	1.31671	175.117	1.09046e-33	7.36107e-31
Kcne4	4	0.409745	1.41387	0.62014	0.735973	0.524612	2.92157	0.438655	0.385307	2.98862	164.14	2.17688e-31	1.25179e-28
Sphk1	4	0.776931	1.20779	0.595334	0.5262	0.228218	1.82473	0.179714	0.354906	2.55395	130.169	2.60921e-24	6.86619e-22
Mmp8	4	1.83444	4.58451	6.08187	5.76633	4.92573	8.7303	3.6503	2.11881	-0.53059	128.738	5.16566e-24	1.29358e-21
Serpina3m	4	1.0547	4.35621	4.97054	4.97298	2.57939	9.9035	4.56945	2.10807	0.318048	125.163	2.83986e-23	6.03995e-21
Steap4	4	1.49764	1.81058	2.44655	2.08045	1.56891	3.34975	1.49363	1.03215	4.13996	113.791	6.31977e-21	9.91119e-19
Saa3	4	0.920222	2.88568	3.62936	3.681	2.14668	5.4063	2.74867	1.37944	5.24346	110.453	3.0734e-20	4.33797e-18
Fcgr4	4	0.618653	1.60116	2.33095	2.54419	1.74245	2.79886	0.849803	0.995225	2.92273	107.144	1.46952e-19	1.9173e-17
Abcg1	4	0.00106331	0.109598	0.694626	1.00303	0.906789	0.473396	0.162279	0.156468	3.69095	104.527	5.05566e-19	6.18065e-17
Duox2	4	0.460662	0.974311	2.03424	2.14616	1.51809	2.28576	1.62107	0.474767	8.02078	103.651	7.64465e-19	9.06037e-17
Pappa2	4	0.519527	1.49519	1.91847	1.79416	0.560305	3.51112	1.44033	1.16841	2.02174	98.4539	8.83481e-18	9.0243e-16
Slc10a6	4	0.145599	1.16461	0.687358	1.15729	0.452887	3.65241	0.234203	1.00919	0.235923	94.3625	6.0325e-17	5.15909e-15
Ctps	4	0.439405	1.09094	0.742856	0.729219	0.0368751	1.9165	0.60903	0.163021	4.919	93.4492	9.25592e-17	7.68489e-15
Clec4d	4	0.671432	2.17934	3.30498	3.03541	2.2208	4.6507	1.83405	1.57984	-0.54684	93.1957	1.0423e-16	8.56234e-15
Apoe	4	0.154942	0.513065	0.954616	1.26397	1.37704	1.22418	0.431455	1.00951	9.28719	90.1955	4.24432e-16	3.1231e-14
Cd14	4	0.124208	0.502869	1.19142	1.14825	0.634875	1.31287	0.346007	0.30063	5.34165	88.8149	8.09023e-16	5.7095e-14
Marco	4	0.14485	1.26371	2.28258	2.24527	0.542096	3.37426	0.997608	-0.345291	-1.11606	88.7882	8.19175e-16	5.73777e-14
Rtn4rl2	4	1.11614	1.81585	0.570303	0.831925	-0.330572	3.0316	0.334886	0.251287	1.25126	88.7593	8.30321e-16	5.78097e-14
Alox5ap	4	0.566646	1.05879	1.40467	1.4957	1.23077	1.78692	0.495628	0.950948	3.15406	87.9418	1.21615e-15	8.13875e-14
Pirb	4	1.01764	1.85897	2.55879	2.71466	2.15861	3.2568	1.10545	1.60118	2.93312	86.1385	2.81961e-15	1.75812e-13
Lox	4	0.565722	1.56673	2.34464	2.57139	2.11856	3.15884	1.43716	1.3677	4.05957	85.8036	3.2958e-15	2.03058e-13
Mgp	4	0.755534	1.3423	1.18054	1.43902	1.14613	1.8816	0.660241	0.797016	5.72283	85.4144	3.9509e-15	2.36089e-13
Ly6f	4	0.722127	2.12456	3.85511	4.37229	2.5164	3.92224	2.26247	0.977214	-1.59767	79.0368	7.63804e-14	3.88814e-12
Gna14	4	1.09466	1.25503	2.4509	2.42126	1.8969	2.60916	1.64999	1.3409	5.53644	78.1318	1.16117e-13	5.68715e-12
Adam8	4	0.482723	0.828583	1.35781	1.5156	1.13139	1.87083	0.289434	0.702199	1.91802	77.9777	1.24698e-13	6.08824e-12
Ms4a6d	4	1.36491	1.91525	2.42402	2.6827	2.00836	3.48793	1.65927	1.83974	2.47692	77.1373	1.83905e-13	8.73181e-12
Fpr1	4	-0.991964	0.171752	1.2836	1.05344	1.02884	2.72602	-1.00898	0.0343123	-0.795692	75.1213	4.66426e-13	2.08695e-11
Gm11361	4	4.82092	0.97595	3.20505	8.22968	10.2708	12.9714	7.98719	6.08484	-2.36973	74.4547	6.34221e-13	2.77378e-11
Cdcp1	4	0.455822	0.521186	0.903211	0.932237	0.73829	0.883355	0.65587	0.461965	6.72278	73.9028	8.1784e-13	3.51739e-11
Ptk6	4	0.616909	1.15406	2.53301	2.44518	1.60837	2.72032	0.991542	0.711595	4.62169	73.444	1.0102e-12	4.28533e-11
Mmp7	4	0.182477	0.815911	2.42267	2.93604	2.66357	2.75946	2.44919	2.1237	3.34686	72.9161	1.28792e-12	5.4044e-11
Chil3	4	3.51561	4.37421	5.02873	4.76166	2.46468	8.10567	3.68317	2.63042	1.61881	72.125	1.85298e-12	7.59085e-11
Psat1	4	0.191484	0.623507	0.576748	0.222827	-0.423232	1.35875	0.312145	0.0974478	3.99316	71.1503	2.89941e-12	1.15426e-10
Itih3	4	0.169087	0.443422	0.519861	0.546812	-0.47699	1.41558	-0.136109	-0.997763	0.339024	71.0122	3.08914e-12	1.21731e-10
Spon1	4	0.710188	1.2826	1.72242	1.68229	0.860171	2.4825	0.731208	0.914035	3.59393	70.6879	3.58476e-12	1.39491e-10
Xdh	4	0.101496	0.216329	0.797886	0.882087	0.726133	1.27727	0.115434	0.26763	6.773	69.0892	7.45925e-12	2.70589e-10
S100a9	4	2.39873	5.56223	7.03124	5.95113	5.79103	7.33051	4.05194	3.87863	1.05053	68.6237	9.23038e-12	3.30209e-10
Dhrs3	4	0.469896	0.702504	0.783855	0.959854	0.965083	1.03599	0.530633	0.571898	6.28773	68.4038	1.02074e-11	3.62654e-10
Pgap1	4	0.45967	0.416143	0.481294	0.263387	0.311878	1.27115	1.20682	-0.146638	4.63292	68.191	1.12511e-11	3.93434e-10
Ms4a4a	4	0.395449	1.07606	1.06555	1.25974	0.775669	2.14238	0.32982	0.784832	1.30322	64.7342	5.44678e-11	1.71188e-09
Tlr13	4	0.987646	1.20314	1.9822	2.24871	2.04126	2.95377	1.36045	1.6691	1.85409	64.6846	5.57127e-11	1.74746e-09
Siglece	4	0.549061	0.78627	1.70863	1.86972	1.85229	2.99208	0.944769	1.15284	1.38779	64.5594	5.89775e-11	1.83872e-09
Khdc1a	4	-2.19204	1.10523	3.50194	3.38741	3.01136	4.17973	1.34278	1.35274	-1.6106	63.2615	1.06395e-10	3.14047e-09
Cebpb	4	0.108866	0.951288	0.087375	0.246623	-0.0869994	1.39888	-0.0574071	-0.0333488	5.87787	62.7199	1.36046e-10	3.94356e-09
Bmper	4	0.361881	1.12415	1.15057	1.14993	0.806749	2.07568	0.491545	0.492526	2.67479	62.6717	1.39053e-10	3.99802e-09
Tubb3	4	0.942783	0.919003	0.477408	0.687832	0.631875	1.54657	1.01648	0.607818	4.43748	61.677	2.18285e-10	6.11748e-09
Mmp14	4	0.498808	0.841791	0.866255	0.949961	0.659261	1.2174	0.414881	0.626655	6.9567	61.4213	2.4509e-10	6.783e-09
Plxnc1	4	0.61398	0.915185	1.45998	1.62818	1.85983	0.940712	1.16476	1.54825	1.44043	61.1465	2.77551e-10	7.60009e-09
Scara5	4	-0.523444	-0.352039	0.290948	0.469492	0.256372	1.54378	-0.0762756	-0.0120504	4.24123	60.3872	3.91284e-10	1.02925e-08
Mybpc2	4	1.75208	2.87449	2.67901	2.46692	1.27553	4.61989	3.21072	1.83056	-0.328791	60.006	4.64839e-10	1.19488e-08
Gpr182	4	0.325073	0.529856	0.156664	0.385356	0.0263634	1.69055	0.0191727	0.297133	1.4207	59.646	5.46895e-10	1.38291e-08
[truncated: 288 more rows]

## Sheet: module5
GeneName	module	logFC.d02	logFC.d04	logFC.d06	logFC.d07	logFC.d08	logFC.d10	logFC.d12	logFC.d14	logCPM	LR	PValue	FDR
[truncated: 432 more rows]

[truncated: 4 more sheets: module6, module7, module8, module9]
