# Supplementary material for: Conserved transcriptomic profile between mouse and human colitis allows unsupervised patient stratification
Source: Nat Commun. 2019 Jun 28;10:2892. doi: 10.1038/s41467-019-10769-x (PMC6598981; doi:10.1038/s41467-019-10769-x)
Supplement: Supplementary file 4 — Supplementary data set 2 [file 41467_2019_10769_MOESM4_ESM.xlsx]

## Sheet: module1
Dataset S2. Gene Ontology enrichment analysis of DEGs in mouse experimental colitis, per module. The list of genes in each gene module are shown in separate sheets. Enrichment was performed using EnrichR.
	Term	Overlap	P.value	Adjusted.P.value	Old.P.value	Old.Adjusted.P.value	Z.score	Combined.Score	Genes
1	inflammatory response (GO:0006954)	47/209	2.2534e-28	2.53057e-25	3.76182e-25	4.22452e-22	-4.19713	267.189	IL22;CSF1R;CD40;CXCL9;NRROS;GPR68;ITGB2;PIK3CD;CXCL1;FPR2;AOAH;MEFV;ITGAL;TNF;CXCL2;CXCL5;MMP25;SCUBE1;CCL8;CCL4;C3AR1;CCR7;JAK3;CCL17;RELT;LYN;XCR1;TGFB1;SLC11A1;NFAM1;TNFRSF9;TNFRSF18;STAT3;IL18;CYBB;CYBA;TNFRSF1B;TNFRSF1A;IL1A;CXCL10;IL6;ELF3;IL1B;FAS;PTX3;SIGLEC1;NOX1
2	neutrophil degranulation (GO:0043312)	53/479	6.25929e-17	3.51459e-14	8.16736e-16	4.58597e-13	-5.16217	192.6	ARHGAP9;ITGAM;ITGB2;HP;CXCL1;ITGAL;RAB44;HK3;MMP25;GM2A;CLEC5A;C3AR1;ITGAX;TBC1D10C;SIRPA;PGLYRP1;GUSB;CTSC;CD53;TICAM2;FCER1G;APAF1;CD300A;NFAM1;SLC11A1;CYBB;CYBA;TNFRSF1B;TYROBP;DOK3;BIN2;PECAM1;PRTN3;PLEKHO2;DOCK2;LTF;PTAFR;FPR2;GPR84;CFP;ADGRG3;TTR;STOM;NCKAP1L;LAIR1;BST1;LRG1;PTPRC;SELL;TARM1;LCN2;PTX3;CD68
6	response to lipopolysaccharide (GO:0032496)	16/78	7.15375e-10	2.67789e-07	7.53343e-09	2.11501e-06	-2.74509	57.8068	CXCL9;CD40;GCH1;TNFRSF18;SLC11A1;TNFRSF9;PTPN22;CXCL1;CXCL2;CXCL5;TNFRSF1A;SELP;CD6;FAS;LBP;RELT
4	extracellular matrix organization (GO:0030198)	21/142	9.74536e-10	2.73601e-07	6.5088e-09	2.11501e-06	-2.92334	60.6567	CSGALNACT1;COL18A1;SPARC;ITGAM;ITGA2;ELN;ITGB2;BGN;PDGFA;LAMC2;ITGAE;ITGAL;ICAM1;VTN;TTR;COL5A2;MFAP2;ADAM12;PECAM1;ITGAX;ITGB7
9	extracellular matrix disassembly (GO:0022617)	15/76	4.28958e-09	9.6344e-07	3.49319e-08	7.84571e-06	-2.58199	49.7474	MMP2;ELN;MMP3;LAMC2;MMP10;MMP12;MMP11;MMP13;BMP1;SCUBE1;CTSK;FLOT1;LCP1;TIMP1;A2M
10	lipopolysaccharide-mediated signaling pathway (GO:0031663)	2018-08-16	5.20545e-09	9.74287e-07	1.8777e-07	2.63582e-05	-2.46508	47.0179	LYN;TGFB1;CD6;IL1B;IL18;PTPN22;LBP;TNF
5	leukocyte migration (GO:0050900)	23/198	1.84695e-08	2.96303e-06	7.40098e-08	1.38522e-05	-3.40093	60.5609	LYN;CD84;FCER1G;SELPLG;TGFB1;ITGAM;PROS1;ITGB2;FPR2;ITGAL;TREM1;ICAM1;SELP;DOK2;SLC7A7;SELL;INPP5D;C3AR1;PECAM1;ITGAX;SIRPA;CD48;SLC16A3
14	chemotaxis (GO:0006935)	14/75	2.98977e-08	4.19689e-06	1.83633e-07	2.63582e-05	-2.34418	40.614	CCR1;CXCL9;CXCL1;FPR2;CXCL2;CXCL5;CXCL16;CXCL10;CCL8;FES;CXCR3;NCKAP1L;CCL17;CCR2
17	chemokine-mediated signaling pathway (GO:0070098)	11/48	9.97835e-08	1.0187e-05	6.62401e-07	6.76251e-05	-2.27869	36.733	CCR1;CXCL10;CXCL9;CCL8;CCL4;XCL1;CXCL1;CXCL2;CCL17;CXCL5;CCR2
13	respiratory burst (GO:0045730)	2018-06-10	1.13681e-07	1.06387e-05	3.09178e-06	0.000217004	-2.63949	42.2051	NCF1;NCF2;SLC11A1;CYBB;CYBA;NOX1
20	superoxide metabolic process (GO:0006801)	2018-07-18	4.1518e-07	3.53542e-05	4.22971e-06	0.000269696	-2.03135	29.8498	NRROS;NOS2;NCF1;NCF2;CYBB;CYBA;NOX1
12	cellular response to organic cyclic compound (GO:0071407)	2018-06-12	4.7581e-07	3.53542e-05	6.83079e-06	0.000403736	-3.15595	45.945	TGFB1;IGFBP5;IL1B;IL18;CYP1B1;TNF
18	cytokine-mediated signaling pathway (GO:0019221)	14/93	4.88588e-07	3.53542e-05	1.84355e-06	0.000147879	-2.41181	35.0478	CCR1;CSF1R;FLT3;STAT3;BGN;LRRC66;TNFRSF1A;IL1A;SOCS3;IL6;IL1B;IL2RB;IL12RB1;CCR2
16	platelet degranulation (GO:0002576)	16/122	5.2376e-07	3.53542e-05	1.76632e-06	0.000147879	-2.64335	38.2288	LYN;SRGN;TGFB1;SPARC;PROS1;HGF;PLEK;PDGFA;F13A1;KNG1;SELP;PECAM1;SERPING1;TIMP1;A2M;FERMT3
7	innate immune response (GO:0045087)	24/256	5.35193e-07	3.53542e-05	1.40398e-06	0.000131389	-3.81133	55.0381	LYN;FCER1G;NCF1;NCF2;NLRC5;SLA;CYBB;PIK3CD;CYBA;TREM2;SLA2;CORO1A;TREM1;TYROBP;DMBT1;FES;CLEC5A;TLR9;LCN2;CD300LB;PTX3;LBP;PGLYRP1;JAK3
3	signal transduction (GO:0007165)	51/861	1.33367e-06	7.88269e-05	2.17076e-06	0.000162517	-6.07516	82.1822	CXCL9;CSF3R;PIK3CD;CXCL1;ITGAL;CXCL5;ELK3;PSTPIP1;EDNRA;ADGRA1;CLEC5A;RAC2;CD38;CD53;PRKCH;RIPK3;IGFBP5;TNFRSF18;NFAM1;GFRA3;GREM1;DOK2;TYROBP;IL1B;PECAM1;XCL1;CD226;SKAP2;CSF1R;SH2D2A;CSF2RB;IL2RG;ADCY7;PRAM1;CCL8;SCUBE1;RASD1;INPP5D;CCL4;IL12RB1;LYN;STAT3;PILRA;NET1;CXCL10;BST1;CD4;IL2RB;FAS;FCGR2B;NOX1
22	defense response to Gram-negative bacterium (GO:0050829)	9/42	2.69781e-06	0.000143786	1.1178e-05	0.000627642	-2.02347	25.9471	SELP;IL6;DMBT1;NOS2;SLC11A1;TLR9;IL12B;LBP;LTF
33	cell redox homeostasis (GO:0045454)	2018-07-24	3.87705e-06	0.000181414	1.99829e-05	0.000831143	-1.40482	17.5046	NCF1;NOS2;NCF2;SLC11A1;NCF4;CYBB;CYBA
24	collagen catabolic process (GO:0030574)	10/56	4.36516e-06	0.000188541	1.49276e-05	0.000761985	-2.01848	24.9118	MMP12;MRC2;MMP11;COL18A1;MMP13;MMP2;CTSK;MMP3;COL5A2;MMP10
42	superoxide anion generation (GO:0042554)	2018-05-10	4.6181e-06	0.000192079	4.17917e-05	0.0015644	-1.06772	13.1174	NCF1;NCF2;CYBB;CYBA;NOX1
316	T-helper 17 cell lineage commitment (GO:0072540)	2018-04-06	1.02317e-05	0.000370653	0.000115304	0.00349963	1.77016	-20.3392	IL6;STAT3;SLAMF6;LY9
79	hematopoietic progenitor cell differentiation (GO:0002244)	2018-05-12	1.38257e-05	0.000485196	8.21817e-05	0.00279667	0.0322293	-0.360614	SFRP1;TGFB1;PTPRC;PLEK;INHBA
34	cellular response to lipopolysaccharide (GO:0071222)	9/55	2.74629e-05	0.000833538	7.31814e-05	0.00256821	-1.57999	16.5941	CXCL10;IL6;SBNO2;TICAM2;TNIP2;TNIP3;ACOD1;LBP;TNFRSF1B
37	cellular response to interferon-gamma (GO:0071346)	8/45	4.13473e-05	0.00122192	0.000110437	0.00346766	-1.58012	15.9489	CCL8;CCL4;XCL1;ACOD1;IRF8;AQP4;IL12RB1;CCL17
105	toll-like receptor 4 signaling pathway (GO:0034142)	2018-05-15	4.8744e-05	0.00136849	0.00019198	0.00489984	0.27497	-2.73016	TICAM2;ITGAM;TNIP3;ITGB2;LBP
32	apoptotic signaling pathway (GO:0097190)	9/60	5.61057e-05	0.00153234	0.000132983	0.00380447	-1.82729	17.886	CD40;TICAM2;RIPK3;TNFRSF18;TNFRSF9;FAS;CD38;TNFRSF1B;RELT
40	humoral immune response (GO:0006959)	8/47	5.73094e-05	0.00153234	0.000144422	0.00395577	-1.54848	15.1241	BST1;IL6;EBI3;LY86;TREM2;POU2F2;TREM1;LTF
23	multicellular organism development (GO:0007275)	17/197	6.86562e-05	0.00175229	0.000125063	0.00369595	-2.68478	25.7374	NFE2;CSF1R;CD40;GPR65;TNFRSF9;TNFRSF18;OSM;TNFRSF1B;GATM;BMP1;ELF3;THPO;FES;ARHGDIB;FAS;CCL17;RELT
418	T cell homeostasis (GO:0043029)	2018-04-09	8.01275e-05	0.00195616	0.000366959	0.00824189	3.26153	-30.7624	RIPK3;NCKAP1L;JAK3;FOXP3
473	T cell chemotaxis (GO:0010818)	2018-04-09	8.01275e-05	0.00195616	0.000366959	0.00824189	3.74482	-35.3207	CXCL10;CXCL9;PIK3CD;CXCL16
41	neutrophil chemotaxis (GO:0030593)	8/51	0.000104768	0.00240112	0.000238385	0.00569588	-1.54511	14.159	FCER1G;CCL8;ITGB2;CCL4;XCL1;PIK3CD;NCKAP1L;CCL17
35	phosphatidylinositol-mediated signaling (GO:0048015)	11/97	0.000121032	0.00271838	0.000236663	0.00569588	-1.82975	16.5033	CD86;CSF1R;CD80;HGF;PTAFR;PDGFA;PIK3CD;NRG1;ICOS;FGF23;FGF10
50	cellular defense response (GO:0006968)	8/55	0.000180883	0.00390637	0.000377393	0.00831005	-0.996534	8.58779	CXCL9;TYROBP;NCF1;NCF2;CLEC5A;PRF1;LBP;CCR2
111	response to interferon-gamma (GO:0034341)	2018-05-20	0.000222997	0.00447189	0.0005856	0.0117434	0.39198	-3.2959	IFITM1;GCH1;SLC11A1;MEFV;CXCL16
116	T cell differentiation (GO:0030217)	2018-05-20	0.000222997	0.00447189	0.0005856	0.0117434	0.444878	-3.74069	CD4;PTPRC;RHOH;PIK3CD;PTPN22
45	transmembrane receptor protein tyrosine kinase signaling pathway (GO:0007169)	9/72	0.000237025	0.00466981	0.000454553	0.00981659	-1.29888	10.8422	LYN;CSF1R;CD4;FLT3;CD7;SLA;LCP2;PILRA;SLA2
27	MAPK cascade (GO:0000165)	17/229	0.000417257	0.00785228	0.000641166	0.0126321	-2.52333	19.6361	TGFB1;HGF;IL18;PDGFA;CSF2RB;NRG1;IL2RG;RASAL3;GFRA3;TNF;RASA4;IL1B;IL3RA;IL2RB;JAK3;FGF23;FGF10
70	leukocyte cell-cell adhesion (GO:0007159)	2018-05-23	0.000450208	0.00785228	0.00101037	0.0180103	-0.0804885	0.620228	SELP;ITGB2;ITGAL;ICAM1;FERMT3
693	immunological synapse formation (GO:0001771)	2018-03-06	0.000461487	0.00785228	0.00165772	0.0244951	8.93822	-68.655	CD6;PRF1;CORO1A
714	T-helper 1 type immune response (GO:0042088)	2018-03-06	0.000461487	0.00785228	0.00165772	0.0244951	9.38758	-72.1065	EBI3;IL18;IL12B
846	toll-like receptor 3 signaling pathway (GO:0034138)	2018-03-06	0.000461487	0.00785228	0.00165772	0.0244951	13.7068	-105.283	SCARA3;UNC93B1;TNIP2
64	T cell activation (GO:0042110)	6/35	0.000472202	0.00791468	0.000954985	0.0172976	-0.371661	2.84622	CD86;CD80;CD7;PIK3CD;SLA2;FOXP3
287	cortical actin cytoskeleton organization (GO:0030866)	2018-04-14	0.000566629	0.00909035	0.00140399	0.0228504	2.43228	-18.1833	FMNL1;PLEK;NCKAP1L;TNF
29	cell-cell signaling (GO:0007267)	19/280	0.00060029	0.00949472	0.000876103	0.0161289	-2.52752	18.7494	CCR1;CD86;IL11;IL22;C1QA;CXCL9;SRD5A2;CD80;ITGB2;IL18;PDGFA;INHBA;CXCL5;CXCL10;CCL8;IL1B;CCL4;XCL1;CCL17
51	vascular endothelial growth factor receptor signaling pathway (GO:0048010)	8/68	0.000788847	0.0115233	0.00133648	0.0227405	-0.957154	6.83881	NCF1;NCF2;SH2D2A;NCF4;CYBB;NCKAP1L;CYBA;SULF1
489	activation of MAPKKK activity (GO:0000185)	2018-03-07	0.000790112	0.0115233	0.00231876	0.0302787	5.0951	-36.396	MAP4K1;TNF;GADD45G
60	cellular response to interleukin-1 (GO:0071347)	7/53	0.00083115	0.0119664	0.00145227	0.0232986	-0.553117	3.92309	SFRP1;CCL8;CCL4;XCL1;ACOD1;ADAMTS12;CCL17
126	blood circulation (GO:0008015)	6/39	0.000860058	0.0122259	0.00157333	0.0244951	0.626828	-4.42448	NFE2;CXCL10;ELN;NPY;C3AR1;SERPING1
147	erythrocyte differentiation (GO:0030218)	2018-05-27	0.000981068	0.0137717	0.00188712	0.0261634	0.945576	-6.54988	LYN;HCLS1;INHBA;IKZF1;JAK3
57	cell-matrix adhesion (GO:0007160)	8/71	0.00105216	0.0144095	0.00171855	0.0247213	-0.754837	5.17585	VTN;PARVG;ITGA2;ITGB2;ITGB7;SIGLEC1;ADAMTS12;ITGAL
431	neutrophil mediated immunity (GO:0002446)	2018-03-08	0.00123684	0.0159652	0.00312186	0.0365193	4.80295	-32.1567	IL6;ACE;CXCL5
324	cellular response to cytokine stimulus (GO:0071345)	2018-04-17	0.00125671	0.0160374	0.00256813	0.0324047	3.15073	-21.0445	CSF1R;FLT3;HCLS1;CCR7
58	cellular response to tumor necrosis factor (GO:0071356)	8/74	0.0013814	0.0172368	0.00218218	0.0291737	-0.750954	4.94477	SFRP1;CCL8;OCSTAMP;CCL4;XCL1;ACOD1;ADAMTS12;CCL17
47	blood coagulation (GO:0007596)	12/149	0.00142505	0.0175861	0.00208143	0.028162	-1.48208	9.7129	LYN;NFE2;ENTPD1;SCUBE1;FCER1G;F10;PROS1;ITGA2;IRF1;WAS;F13A1;PRTN3
215	blood coagulation, intrinsic pathway (GO:0007597)	2018-04-18	0.00157882	0.0190647	0.00306967	0.0365193	1.90535	-12.2915	F10;SERPING1;A2M;KNG1
314	natural killer cell activation (GO:0030101)	2018-04-18	0.00157882	0.0190647	0.00306967	0.0365193	3.14822	-20.3094	IL21R;PIK3CD;SLAMF7;IL12B
54	platelet activation (GO:0030168)	9/94	0.00168444	0.0201237	0.00254039	0.0324047	-0.852749	5.44593	LYN;IL6;CD40;GNA15;FCER1G;PRKCH;RAC2;LCP2;ARRB2
62	movement of cell or subcellular component (GO:0006928)	8/80	0.00228281	0.0258949	0.0034006	0.0393698	-0.62856	3.82312	NPY;CXCR3;STAT3;ARHGDIB;CCL4;FPR2;ITGAL;CORO1A
84	cellular response to mechanical stimulus (GO:0071260)	6/47	0.00232573	0.026118	0.0036704	0.0416349	0.175321	-1.0631	CD40;IRF1;IL1B;FAS;MAP3K14;TNFRSF1A
389	retinal metabolic process (GO:0042574)	2018-03-10	0.00253722	0.0276631	0.00518855	0.0543983	4.70562	-28.124	ALDH1A3;CYP1B1;BCO2
391	dendritic cell differentiation (GO:0097028)	2018-03-10	0.00253722	0.0276631	0.00518855	0.0543983	4.71611	-28.1867	LYN;FLT3;TREM2
220	response to hormone (GO:0009725)	2018-04-21	0.00288135	0.0308167	0.00496588	0.053622	2.175	-12.7227	LYN;HCLS1;MMS19;TIMP1
69	T cell costimulation (GO:0031295)	7/67	0.00330618	0.0345354	0.00483379	0.0532191	-0.183704	1.04931	LYN;CD86;CD4;CD80;ICOS;MAP3K14;CARD11
340	nitric oxide biosynthetic process (GO:0006809)	2018-03-11	0.00341357	0.0345354	0.00646661	0.0631479	4.01392	-22.799	GCH1;NOS2;CYP1B1
96	antimicrobial humoral response (GO:0019730)	6/51	0.00353719	0.0351528	0.00527998	0.0543983	0.379025	-2.13938	SLC11A1;LCN2;PRTN3;REG3G;PGLYRP1;LTF
292	cell recognition (GO:0008037)	2018-04-23	0.00407118	0.0394132	0.00659051	0.0632576	3.34927	-18.4338	CSGALNACT1;CD5;PECAM1;CD226
249	SRP-dependent cotranslational protein targeting to membrane (GO:0006614)	8/88	0.00413711	0.0397092	0.00577701	0.0584467	2.80682	-15.4031	RPL41;RPS28;RPS15A;RPL10;RPS29;RPL38;RPL10A;RPL28
561	respiratory gaseous exchange (GO:0007585)	2018-03-12	0.00445358	0.0423845	0.00791581	0.072272	8.259	-44.7146	EDNRA;ELN;CSF2RB
136	monocyte chemotaxis (GO:0002548)	5/38	0.00468915	0.0442514	0.00700219	0.0660795	1.0654	-5.71319	IL6;CCL8;CCL4;XCL1;CCL17
266	JAK-STAT cascade (GO:0007259)	2018-04-24	0.00477438	0.0446802	0.00752053	0.0697725	3.10746	-16.6078	IFNAR2;STAT3;STAT4;CCR2
59	proteolysis (GO:0006508)	12/175	0.00534565	0.0496129	0.00694388	0.0660795	-0.789094	4.12812	MMP12;NAPSA;MMP25;ACE;BMP1;HGF;MMP2;CTSK;MMP3;CPZ;CTSC;LGMN
259	phagocytosis (GO:0006909)	2018-04-25	0.00555475	0.0497048	0.00853295	0.0753356	3.09158	-16.0549	SLC11A1;PECAM1;CD302;CORO1A
61	cell surface receptor signaling pathway (GO:0007166)	12/176	0.00558981	0.0497048	0.00723439	0.0677018	-0.743458	3.85618	IFNAR2;CCR1;CD53;CXCL10;DOK2;CD4;IFITM1;PTPRC;IGSF6;CXCR3;INHBA;LY6E
349	leukocyte tethering or rolling (GO:0050901)	2018-03-13	0.00566537	0.0497048	0.00954102	0.0799594	4.59254	-23.759	SELPLG;ITGB7;TNF
507	toll-like receptor 9 signaling pathway (GO:0034162)	2018-03-13	0.00566537	0.0497048	0.00954102	0.0799594	7.49566	-38.7779	UNC93B1;TNIP2;TLR9
517	ruffle organization (GO:0031529)	2018-03-13	0.00566537	0.0497048	0.00954102	0.0799594	7.68978	-39.7822	CSF1R;PLEK;CCR7
200	actin cytoskeleton reorganization (GO:0031532)	5/40	0.00586155	0.0506347	0.00848935	0.0753356	2.13294	-10.9619	TRPV4;GPR65;PLEK;S1PR2;FGF10
246	endodermal cell differentiation (GO:0035987)	2018-04-26	0.00641583	0.0545831	0.00963053	0.0801117	3.00109	-15.1524	VTN;MMP2;ITGB2;INHBA
66	cell migration (GO:0016477)	10/136	0.00656614	0.0546206	0.00853974	0.0753356	-0.388392	1.95199	TGFB1;FES;FSCN1;SLA;IL12B;LCP1;SLA2;ADAMTS12;JAK3;NOX1
211	defense response to Gram-positive bacterium (GO:0050830)	5/42	0.00722628	0.0592344	0.0101819	0.0834617	2.43469	-12.0031	IL6;DMBT1;REG3G;LBP;PGLYRP1
85	protein homooligomerization (GO:0051260)	8/99	0.00835948	0.0606162	0.0108841	0.0879339	0.234374	-1.12133	SCUBE1;FCER1G;RIPK3;GCH1;PRF1;FLOT1;STOM;HMOX1
68	cellular protein metabolic process (GO:0044267)	12/186	0.00855035	0.0606162	0.0106954	0.0870359	-0.25391	1.20906	NAPSA;IL6;TTR;IGFBP5;DMBT1;MMP2;CSF2RB;TIMP1;FGF23;CP;KNG1;LTF
499	JAK-STAT cascade involved in growth hormone signaling pathway (GO:0060397)	2018-03-15	0.00863119	0.0606162	0.0133347	0.0975157	7.93722	-37.7206	LYN;STAT3;JAK3
557	acute-phase response (GO:0006953)	2018-03-15	0.00863119	0.0606162	0.0133347	0.0975157	9.27312	-44.0693	IL22;IL6;LBP
186	cell chemotaxis (GO:0060326)	5/44	0.00879825	0.0606162	0.0120923	0.0923784	2.14491	-10.1523	BIN2;HGF;C3AR1;FPR2;ARRB2
187	toll-like receptor signaling pathway (GO:0002224)	5/44	0.00879825	0.0606162	0.0120923	0.0923784	2.15073	-10.1798	UNC93B1;CTSK;TLR9;LBP;LGMN
261	peptidyl-tyrosine autophosphorylation (GO:0038083)	5/44	0.00879825	0.0606162	0.0120923	0.0923784	3.40085	-16.0969	LYN;FES;SLA;SLA2;JAK3
104	response to virus (GO:0009615)	8/100	0.00886165	0.0606807	0.0114747	0.090747	0.57582	-2.72134	IFNAR2;IFITM1;RPS15A;CCL8;CCL4;XCL1;FOXP3;TNF
148	animal organ morphogenesis (GO:0009887)	6/62	0.00923737	0.0628701	0.0123049	0.0933673	1.40201	-6.5677	COL18A1;ITGA2;ELN;TMEM176B;ITGAX;PDGFA
258	extrinsic apoptotic signaling pathway (GO:0097191)	2018-04-29	0.00951637	0.0639933	0.0134594	0.0975157	3.42435	-15.9395	TGFB1;FAS;INHBA;TNF
319	proteolysis involved in cellular protein catabolic process (GO:0051603)	2018-04-29	0.00951637	0.0639933	0.0134594	0.0975157	4.41139	-20.5339	CTSK;ADAMTS12;CTSC;LGMN
540	receptor clustering (GO:0043113)	2018-03-16	0.010396	0.0682734	0.0155089	0.101258	9.15156	-41.789	ITGB2;ITGB7;ITGAL
546	dendritic cell chemotaxis (GO:0002407)	2018-03-16	0.010396	0.0682734	0.0155089	0.101258	9.23653	-42.1771	CCR1;CCR7;CCR2
579	hyaluronan catabolic process (GO:0030214)	2018-03-16	0.010396	0.0682734	0.0155089	0.101258	10.3232	-47.139	CEMIP;TGFB1;GUSB
260	peptidyl-tyrosine phosphorylation (GO:0018108)	5/47	0.0115757	0.0699377	0.0153918	0.101258	3.60822	-16.0885	LYN;CSF1R;FES;FLT3;JAK3
428	heterotypic cell-cell adhesion (GO:0034113)	2018-03-17	0.0123545	0.072639	0.0178706	0.112908	7.22132	-31.7286	ITGB2;ITGAX;ITGB7
127	viral transcription (GO:0019083)	8/108	0.013726	0.0790508	0.0170813	0.110243	1.13425	-4.8642	RPL41;RPS28;RPS15A;RPL10;RPS29;RPL38;RPL10A;RPL28
310	cellular iron ion homeostasis (GO:0006879)	5/49	0.0137265	0.0790508	0.0178964	0.112908	4.68033	-20.0713	SLC11A1;SLC40A1;LCN2;HMOX1;CP
376	B cell differentiation (GO:0030183)	5/49	0.0137265	0.0790508	0.0178964	0.112908	6.34784	-27.2222	ADGRG3;IL11;FLT3;NFAM1;JAK3
339	establishment of protein localization to plasma membrane (GO:0090002)	4/33	0.0149664	0.0848158	0.0198962	0.113032	5.40034	-22.6919	FLOT1;FLOT2;TNF;TNFRSF1A
338	nuclear-transcribed mRNA catabolic process, nonsense-mediated decay (GO:0000184)	8/111	0.0159755	0.0848158	0.0196206	0.113032	5.46405	-22.6031	RPL41;RPS28;RPS15A;RPL10;RPS29;RPL38;RPL10A;RPL28
175	defense response to virus (GO:0051607)	6/71	0.0173114	0.0891777	0.0216126	0.121964	2.27945	-9.24635	IFNAR2;IL6;PTPRC;IRF1;NLRC5;PRF1
146	translational initiation (GO:0006413)	8/114	0.0184799	0.0947624	0.0224183	0.125252	1.63726	-6.53441	RPL41;RPS28;RPS15A;RPL10;RPS29;RPL38;RPL10A;RPL28
411	protein kinase B signaling (GO:0043491)	2018-03-20	0.0194185	0.0982294	0.0260896	0.130797	7.57451	-29.8552	TGFB1;IL1B;TNF
550	chondroitin sulfate biosynthetic process (GO:0030206)	2018-03-20	0.0194185	0.0982294	0.0260896	0.130797	10.7885	-42.5231	CSGALNACT1;BGN;CHST13
170	antigen processing and presentation of exogenous peptide antigen via MHC class I, TAP-dependent (GO:0002479)	6/73	0.0196086	0.0987463	0.0241886	0.128376	2.3006	-9.04549	NCF1;NCF2;NCF4;TAP1;CYBB;CYBA
344	wound healing (GO:0042060)	4/36	0.0201255	0.100584	0.025782	0.130797	5.89038	-23.0064	SLC11A1;PDGFA;NRG1;FGF10
140	intracellular signal transduction (GO:0035556)	13/238	0.0228161	0.107657	0.0264329	0.13193	1.53686	-5.80979	MAP4K1;PRKCH;NFAM1;CD80;LIMK2;CXCL1;TREM1;LAT2;TYROBP;HMOX1;HCLS1;LCP2;JAK3
219	integrin-mediated signaling pathway (GO:0007229)	5/56	0.0233237	0.109592	0.0287282	0.142751	3.36482	-12.646	ITGA2;ITGB2;PLEK;ITGB7;FERMT3
178	cellular response to oxidative stress (GO:0034599)	6/77	0.0248069	0.115594	0.0299393	0.143786	2.57373	-9.51413	GPX2;NCF1;NCF2;NCF4;CYBB;CYBA
486	release of sequestered calcium ion into cytosol (GO:0051209)	2018-03-22	0.0251325	0.116147	0.0325131	0.150088	9.8326	-36.2193	PTPRC;XCL1;CCR7
377	heterophilic cell-cell adhesion via plasma membrane cell adhesion molecules (GO:0007157)	4/39	0.0262574	0.11833	0.0326103	0.150088	7.5238	-27.3852	CD6;CD226;ITGAL;ICAM1
469	G-protein coupled receptor signaling pathway, coupled to cyclic nucleotide second messenger (GO:0007187)	4/41	0.0309025	0.134962	0.0376953	0.164077	10.0655	-34.9969	CCR1;XCR1;HRH2;NPY
168	protein complex assembly (GO:0006461)	7/103	0.0310359	0.134962	0.0363833	0.161766	2.488	-8.63984	CD40;SLC7A7;IL2RB;WAS;FAS;NCKAP1L;SKAP2
422	activation of phospholipase C activity (GO:0007202)	2018-03-24	0.0316513	0.134962	0.0396821	0.169441	9.02266	-31.155	GNA15;EDNRA;GPR55
464	collagen fibril organization (GO:0030199)	2018-03-24	0.0316513	0.134962	0.0396821	0.169441	9.98314	-34.4715	GREM1;COL5A2;CYP1B1
370	type I interferon signaling pathway (GO:0060337)	5/62	0.0343412	0.141264	0.0407398	0.173298	7.93841	-26.7636	IFNAR2;IFITM1;IRF1;IRF8;IRF5
403	cellular response to hydrogen peroxide (GO:0070301)	2018-03-26	0.0389657	0.155532	0.0475809	0.192124	9.01914	-29.2678	NET1;IL6;CYP1B1
465	cellular response to heat (GO:0034605)	2018-03-26	0.0389657	0.155532	0.0475809	0.192124	10.6438	-34.5399	IL1A;TRPV4;HMOX1
203	actin cytoskeleton organization (GO:0030036)	6/86	0.0396635	0.156838	0.0459619	0.188377	3.43829	-11.0965	FSCN1;PDGFA;CXCL1;DOCK2;MAP3K14;CORO1A
228	interferon-gamma-mediated signaling pathway (GO:0060333)	5/65	0.0408781	0.160511	0.0477316	0.192124	4.10658	-13.1294	IRF1;PTAFR;IRF8;IRF5;ICAM1
372	cellular calcium ion homeostasis (GO:0006874)	5/65	0.0408781	0.160511	0.0477316	0.192124	8.45528	-27.0329	CCR1;CD40;CCL8;TRPV4;CCR2
174	T cell receptor signaling pathway (GO:0050852)	8/135	0.0442441	0.171331	0.0501492	0.196602	2.94416	-9.17999	CD4;PTPRC;INPP5D;WAS;PIK3CD;LCP2;PTPN22;CARD11
221	B cell receptor signaling pathway (GO:0050853)	5/67	0.0456265	0.172728	0.0527634	0.20223	4.12583	-12.7375	LAT2;PTPRC;CD38;PIK3CD;NCKAP1L
451	glucose transport (GO:0015758)	2018-03-28	0.047059	0.175572	0.0561885	0.213175	10.97	-33.5283	HK3;EDNRA;HK2
190	tumor necrosis factor-mediated signaling pathway (GO:0033209)	7/113	0.0474479	0.176437	0.0538162	0.205563	3.38091	-10.3054	CD40;TNFRSF9;TNFRSF18;TNFRSF1B;TNF;MAP3K14;TNFRSF1A
204	complement activation (GO:0006956)	6/91	0.0499256	0.184429	0.0567924	0.21407	3.73297	-11.1885	C4B;C1QB;C1QA;C6;CFP;C1QC

## Sheet: module2
	Term	Overlap	P.value	Adjusted.P.value	Old.P.value	Old.Adjusted.P.value	Z.score	Combined.Score	Genes
1	phospholipid efflux (GO:0033700)	2018-04-12	2.14749e-05	0.015827	7.15754e-05	0.0527511	-2.88522	31.0121	APOC3;APOA1;ABCA12;APOA5
3	cellular amino acid biosynthetic process (GO:0008652)	2018-04-25	0.000471277	0.0868327	0.000804375	0.148206	-2.89276	22.1588	GPT;NAT8L;RIMKLA;ASPA
5	reverse cholesterol transport (GO:0043691)	2018-03-17	0.00188909	0.166841	0.00295883	0.261127	-2.57874	16.173	APOC3;APOA1;APOA5
6	lipid transport (GO:0006869)	2018-03-19	0.00263352	0.166841	0.00391175	0.261127	-2.31025	13.7216	ABCA6;ABCA12;APOA5
10	triglyceride catabolic process (GO:0019433)	2018-03-21	0.0035363	0.17375	0.00503163	0.261127	-1.76769	9.97805	APOC3;APOA1;APOA5
7	triglyceride homeostasis (GO:0070328)	2018-03-22	0.00405009	0.178701	0.0056566	0.261127	-2.29497	12.643	APOA1;APOC3;APOA5
12	cholesterol efflux (GO:0033344)	2018-03-23	0.00460695	0.178701	0.00632606	0.274253	-1.62642	8.75045	APOA1;APOC3;APOA5
13	beta-catenin-TCF complex assembly (GO:1904837)	2018-03-28	0.00806952	0.204167	0.0103658	0.287123	-1.80325	8.69108	TLE3;KMT2D;LEF1
14	cellular response to hypoxia (GO:0071456)	4/55	0.00897431	0.204167	0.0109554	0.287123	-1.84287	8.68616	RGCC;FAM162A;HIPK2;AQP1
31	cellular response to hormone stimulus (GO:0032870)	3/34	0.0138098	0.242328	0.0168061	0.298025	-1.06562	4.56337	ABCC2;ADRA2A;CACNA1H
41	phosphatidic acid biosynthetic process (GO:0006654)	3/39	0.0199804	0.298601	0.0235449	0.324934	-0.837646	3.27771	PLA2G2E;DGKQ;GPD1
33	gluconeogenesis (GO:0006094)	3/40	0.0213685	0.298601	0.0250436	0.324934	-1.13856	4.37872	PER2;CRY1;PCK1
43	bicarbonate transport (GO:0015701)	3/42	0.0242995	0.298601	0.0281919	0.324934	-0.742019	2.75831	SLC4A4;CFTR;AQP1
19	BMP signaling pathway (GO:0030509)	4/74	0.024362	0.298601	0.0277338	0.324934	-1.63273	6.06514	LEF1;NOG;BMP8A;SMAD9
40	homophilic cell adhesion via plasma membrane adhesion molecules (GO:0007156)	3/45	0.0290819	0.298601	0.0332895	0.324934	-0.987038	3.49178	PTPRT;CELSR2;PCDHA7
45	SMAD protein signal transduction (GO:0060395)	3/46	0.0307786	0.298601	0.035088	0.324934	-0.678796	2.36285	BMP8A;SMAD9;HIPK2
50	peptidyl-tyrosine phosphorylation (GO:0018108)	3/47	0.0325262	0.298601	0.0369359	0.324934	-0.469118	1.60706	PKDCC;KIT;FGFR3
52	cholesterol homeostasis (GO:0042632)	3/50	0.0380728	0.298601	0.0427725	0.324934	-0.424499	1.38737	APOA1;APOC3;APOA5
36	G1/S transition of mitotic cell cycle (GO:0000082)	4/87	0.0406708	0.298601	0.0449582	0.324934	-1.29903	4.1598	PLK3;WEE1;CDK6;CDKN2C
26	chemical synaptic transmission (GO:0007268)	6/172	0.0437192	0.298601	0.0476318	0.324934	-1.65803	5.18957	OMP;SYT10;DLGAP1;CACNA1E;MCHR1;SCN2B

## Sheet: module3
	Term	Overlap	P.value	Adjusted.P.value	Old.P.value	Old.Adjusted.P.value	Z.score	Combined.Score	Genes
2	type I interferon signaling pathway (GO:0060337)	12/62	8.70772e-10	4.74929e-07	2.37089e-09	8.91456e-07	-3.2168	67.1076	IFITM3;SP100;RSAD2;STAT1;STAT2;ISG15;GBP2;IFIT1;SAMHD1;IFIT3;PSMB8;IFIT2
1	inflammatory response (GO:0006954)	20/209	1.26311e-09	4.74929e-07	1.03698e-09	7.79809e-07	-4.17208	85.4847	PLA2G2D;CCL22;PLA2G4C;CD180;ALOX15;CXCL3;AIF1;SELE;HRH1;CCL7;ADORA3;IL2RA;CCL5;CXCR2;BLNK;CCL3;NLRP3;LGALS9;FOLR2;KLRG1
4	response to virus (GO:0009615)	12/100	2.30154e-07	5.7692e-05	2.76747e-07	6.93714e-05	-2.77884	42.4732	IFITM3;FGR;CCL22;RSAD2;IFNG;CCL5;BCL3;IFI44;GATA3;IFIT1;IFIT3;IFIT2
3	cell surface receptor signaling pathway (GO:0007166)	15/176	6.81759e-07	0.000128171	5.43095e-07	0.000102102	-3.1911	45.3091	CD274;EDN1;CD160;CD3E;CD3D;TSPAN11;IL27RA;IFNG;CD8A;IL2RA;CXCR2;KLRD1;CCR5;CD101;KLRG1
7	chemotaxis (GO:0006935)	9/75	7.57418e-06	0.00113916	8.83321e-06	0.00132852	-2.40595	28.368	CX3CR1;CCL22;CCL7;PLAU;CCL5;CXCR2;PLAUR;CCL3;CCR5
6	neutrophil chemotaxis (GO:0030593)	7/51	3.26556e-05	0.00350815	4.13294e-05	0.00399298	-2.78254	28.7422	EDN1;CCL22;CCL7;CCL5;CXCR2;CCL3;CXCL3
8	defense response to virus (GO:0051607)	8/71	3.88334e-05	0.00365034	4.24785e-05	0.00399298	-2.6742	27.1598	PYCARD;RSAD2;STAT2;ISG15;TMEM173;SAMHD1;IFIT3;IFIT2
11	cellular response to interferon-gamma (GO:0071346)	6/45	0.000142537	0.00974436	0.000171265	0.0128791	-2.37007	20.9892	CCL22;CCL7;CCL5;CCL3;LGALS9;AIF1
47	eosinophil chemotaxis (GO:0048245)	2018-03-08	0.000297926	0.0161881	0.000640013	0.0267383	-0.407395	3.30751	CCL7;CCL5;CCL3
15	transmembrane receptor protein tyrosine kinase signaling pathway (GO:0007169)	7/72	0.000301375	0.0161881	0.000298361	0.0186973	-2.24841	18.2282	FGR;CD8A;NTF3;BTK;STAP1;CD3E;RASGRP4
12	calcium-mediated signaling (GO:0019722)	5/35	0.000372998	0.0183205	0.000454886	0.0231209	-2.45996	19.4187	EDN1;BTK;CCL3;CCR5;SELE
18	response to interferon-gamma (GO:0034341)	2018-04-20	0.000389799	0.0183205	0.000565114	0.0265604	-2.12364	16.6703	IFITM3;SP100;CIITA;UBD
14	cellular defense response (GO:0006968)	6/55	0.000436618	0.0184225	0.000461188	0.0231209	-2.42457	18.7576	CX3CR1;CD160;CXCR2;CCR5;CCR3;KLRG1
21	monocyte chemotaxis (GO:0002548)	5/38	0.000551953	0.0218457	0.000639592	0.0267383	-1.92569	14.4466	CCL22;CCL7;CCL5;CCL3;FOLR2
43	myeloid dendritic cell differentiation (GO:0043011)	2018-03-10	0.000621606	0.0233724	0.00108292	0.0355975	-0.608124	4.4899	BATF2;UBD;BATF
17	cellular response to organic cyclic compound (GO:0071407)	2018-03-12	0.00110966	0.0362811	0.00168183	0.0468422	-2.53374	17.2388	CCL5;CCL3;TMEM173
39	prostaglandin biosynthetic process (GO:0001516)	2018-03-12	0.00110966	0.0362811	0.00168183	0.0468422	-0.829838	5.64597	CD74;EDN1;PTGS2
22	T cell costimulation (GO:0031295)	6/67	0.00125616	0.0377854	0.00120255	0.0376799	-2.03963	13.6241	CD274;KLRK1;BTLA;CD247;CD3E;CD3D
24	chemokine-mediated signaling pathway (GO:0070098)	5/48	0.00162726	0.0437036	0.0016713	0.0468422	-1.81672	11.6649	CCL22;CCL7;CCL5;CCL3;CXCL3
23	cellular response to tumor necrosis factor (GO:0071356)	6/74	0.00210082	0.0502543	0.00193198	0.0518876	-2.11291	13.027	PYCARD;CCL22;CCL7;CCL5;CCL3;GATA3
35	NAD biosynthesis via nicotinamide riboside salvage pathway (GO:0034356)	2018-03-15	0.00220531	0.0502543	0.00290941	0.0625108	-1.04263	6.37768	SLC5A8;PARP9;PTGS2
56	toll-like receptor 4 signaling pathway (GO:0034142)	2018-03-15	0.00220531	0.0502543	0.00290941	0.0625108	-0.290398	1.77633	S100A14;LGALS9;PIK3AP1
27	cellular response to interleukin-1 (GO:0071347)	5/53	0.0025359	0.0560882	0.00249892	0.0625108	-1.63856	9.79402	PYCARD;CCL22;CCL7;CCL5;CCL3
48	dendritic cell chemotaxis (GO:0002407)	2018-03-16	0.00267846	0.0575487	0.00341373	0.0675559	-0.456416	2.70313	CCL5;CXCR2;CCR5
31	T cell activation (GO:0042110)	4/35	0.00341092	0.0610592	0.00361445	0.0696941	-1.24079	7.04865	TNFSF14;CD8A;TREML2;CD3E
46	blood circulation (GO:0008015)	4/39	0.00506654	0.0718876	0.00515548	0.0860222	-0.650954	3.44036	HTR7;STAT1;ADM;MEOX2
34	interferon-gamma-mediated signaling pathway (GO:0060333)	5/65	0.00613458	0.0779421	0.00564065	0.0883701	-1.25851	6.41061	SP100;CIITA;IFNG;STAT1;GBP2
40	cellular calcium ion homeostasis (GO:0006874)	5/65	0.00613458	0.0779421	0.00564065	0.0883701	-1.01399	5.16509	CASR;CCL7;CCL5;RGN;CCL3
9	signal transduction (GO:0007165)	26/861	0.00675126	0.0818863	0.0026471	0.0625108	-4.59637	22.9728	CD274;DAPP1;IL5RA;ADM;GATA3;WISP2;PYCARD;IL1RL1;HPGDS;KLRK1;CCL7;PLAU;ADORA3;NTF3;CXCR2;TNFRSF17;NLRP3;S100A11;CD74;CCL22;TNFSF14;LRRC27;NR2F1;PLAUR;P2RX1;CDC42EP3
26	apoptotic process (GO:0006915)	9/195	0.00870277	0.0935709	0.0063107	0.0899926	-2.20034	10.4387	PYCARD;TNFSF14;IFNG;STAT1;GZMA;IL2RA;NLRP3;GZMB;BNIPL
32	T cell receptor signaling pathway (GO:0050852)	7/135	0.0109263	0.108113	0.00865959	0.100593	-1.49169	6.73736	THEMIS;GATA3;CD247;CD3E;CD3D;PSMB8;PSMB9
25	cell-cell signaling (GO:0007267)	11/280	0.0124891	0.119913	0.00830175	0.100593	-2.38296	10.4443	EDN1;CCL22;CCL7;PCDHGC4;CCL5;NTF3;CCL3;ADM;CCR5;EREG;WISP2
42	tumor necrosis factor-mediated signaling pathway (GO:0033209)	6/113	0.0161022	0.139182	0.0132499	0.124549	-1.11462	4.60205	PYCARD;TNFSF14;STAT1;TNFRSF17;PSMB8;PSMB9
58	cellular response to lipopolysaccharide (GO:0071222)	4/55	0.0168198	0.143733	0.0155459	0.13548	-0.318312	1.30037	PYCARD;STAP1;NLRP3;CCR5
106	epithelial to mesenchymal transition (GO:0001837)	3/33	0.0208676	0.165184	0.0205439	0.162941	1.02228	-3.95576	DDX17;SNAI2;WNT4
38	MAPK cascade (GO:0000165)	9/229	0.022607	0.171722	0.0162077	0.138502	-1.58953	6.02352	IL2RA;CCL5;CCL3;IL5RA;CCR5;PSMB8;RASGRP4;PSMB9;EREG
30	neutrophil degranulation (GO:0043312)	15/479	0.0264322	0.19298	0.0155268	0.13548	-2.33133	8.47014	CLEC12A;PLAUR;MCEMP1;TMEM173;PRDX6;MMP9;PLAC8;PYCARD;CNN2;FGR;PLAU;P2RX1;CXCR2;ACPP;S100A11
107	osteoblast differentiation (GO:0001649)	4/66	0.0305474	0.210749	0.0273007	0.19192	1.14495	-3.99414	LRRC17;SPP1;CCL3;SNAI2
125	defense response to Gram-positive bacterium (GO:0050830)	3/42	0.0390639	0.251077	0.0367226	0.240134	1.60306	-5.19801	FGR;PGLYRP2;HIST1H2BJ

## Sheet: module4
	Term	Overlap	P.value	Adjusted.P.value	Old.P.value	Old.Adjusted.P.value	Z.score	Combined.Score	Genes
9	leukocyte migration involved in inflammatory response (GO:0002523)	2018-03-06	9.37651e-05	0.0358652	0.000368606	0.126282	-1.74378	16.1731	ADAM8;S100A9;S100A8
3	extracellular matrix disassembly (GO:0022617)	7/76	0.000308637	0.0787024	0.000495224	0.126282	-2.6262	21.2285	MMP14;MMP7;SH3PXD2B;LAMA3;MMP19;ADAM8;MMP8
7	toll-like receptor signaling pathway (GO:0002224)	5/44	0.000869039	0.104308	0.00135988	0.191412	-2.41672	17.0333	TLR8;TLR7;CD14;S100A9;S100A8
5	phospholipid efflux (GO:0033700)	2018-03-12	0.000955959	0.104308	0.00185258	0.191412	-2.66371	18.5202	ABCA1;APOE;ABCG1
10	cholesterol metabolic process (GO:0008203)	2018-04-28	0.00121696	0.104308	0.00195398	0.191412	-2.37363	15.9304	ABCA1;APOE;OSBPL1A;ABCG1
13	reverse cholesterol transport (GO:0043691)	2018-03-17	0.00277432	0.150498	0.00436211	0.222763	-2.34902	13.8295	ABCA1;APOE;ABCG1
2	inflammatory response (GO:0006954)	10/209	0.0031683	0.150498	0.00405806	0.222763	-3.87146	22.2786	CEBPB;CCRL2;C5AR1;FPR1;TLR8;CXCR4;ADAM8;S100A9;TNFRSF4;S100A8
1	neutrophil degranulation (GO:0043312)	17/479	0.00362378	0.150498	0.00448234	0.222763	-4.7978	26.9648	PIGR;ATP8B4;MGAM;CD93;C5AR1;FPR1;MMP8;GNS;C3;TRPM2;CLEC4D;CRISPLD2;ADAM8;CD14;S100A9;S100A8;CD177
21	protein homotrimerization (GO:0070207)	2018-03-19	0.0038553	0.150498	0.0057485	0.222763	-1.4997	8.33577	SMAD4;SCARA5;ALOX5AP
25	phosphatidylserine acyl-chain remodeling (GO:0036150)	2018-03-21	0.00516048	0.156252	0.00737062	0.222763	-1.47207	7.75299	PLA2G4F;PLA2G4E;PLA1A
15	sphingolipid biosynthetic process (GO:0030148)	4/42	0.00552216	0.156252	0.00738082	0.222763	-2.12869	11.067	ACER2;SPHK1;SPTSSB;PLPP3
18	response to hypoxia (GO:0001666)	5/67	0.00562882	0.156252	0.00730358	0.222763	-2.01558	10.4404	SMAD4;DDIT4;CXCR4;ANGPTL4;LOXL2
20	phospholipid metabolic process (GO:0006644)	4/43	0.00600843	0.157876	0.00796283	0.222763	-1.78267	9.11763	PLA2G4F;PLA2G4E;PLPP3;PLCB2
30	cholesterol efflux (GO:0033344)	2018-03-23	0.00670163	0.157876	0.00923731	0.222763	-1.06756	5.34355	ABCA1;APOE;ABCG1
16	response to virus (GO:0009615)	6/100	0.00723136	0.157876	0.00906584	0.222763	-2.19542	10.822	BATF3;TBX21;TLR8;CXCR4;MST1R;DUOX2
28	SMAD protein signal transduction (GO:0060395)	4/46	0.00763583	0.157876	0.0098872	0.222763	-1.38713	6.76214	SMAD1;SMAD4;BMP8B;INHBB
19	skeletal system development (GO:0001501)	6/103	0.00831703	0.166666	0.0103259	0.222763	-2.16218	10.3556	KLF10;TCOF1;SH3PXD2B;CHRD;BMP8B;CMKLR1
27	I-kappaB kinase/NF-kappaB signaling (GO:0007249)	4/48	0.00886753	0.166666	0.0113241	0.222763	-1.59348	7.52974	NFKBIA;TLR8;CD14;BIRC3
24	chemotaxis (GO:0006935)	5/75	0.00901617	0.166666	0.0112664	0.222763	-1.6853	7.93564	C5AR1;FPR1;S1PR1;CCL28;CMKLR1
32	endodermal cell differentiation (GO:0035987)	2018-03-26	0.00947669	0.166666	0.012511	0.22788	-1.03711	4.83181	MMP14;LAMA3;MMP8
17	cell surface receptor signaling pathway (GO:0007166)	8/176	0.0106506	0.167858	0.0128493	0.228597	-2.31403	10.5106	CD2;MARCO;GP1BB;LAMA1;GPR182;RTN4RL2;CD14;BIRC3
45	response to cytokine (GO:0034097)	2018-03-30	0.014079	0.185682	0.0177856	0.242964	-0.292428	1.24664	ITIH4;TMEM102;OSMR
26	cellular protein modification process (GO:0006464)	5/84	0.0142653	0.185682	0.017239	0.239779	-1.79515	7.62923	LOX;ST8SIA4;TGM5;ST3GAL1;LOXL2
29	calcium ion transport (GO:0006816)	4/57	0.0159907	0.203882	0.019424	0.249008	-1.30682	5.40469	TRPM2;RAMP2;RAMP3;SLC3A2
22	leukocyte migration (GO:0050900)	8/198	0.0202929	0.231702	0.0236398	0.281653	-2.10157	8.19084	CD2;C5AR1;FPR1;PDE4B;SLC3A2;SLC7A11;CD244;CD177
35	activation of cysteine-type endopeptidase activity involved in apoptotic process (GO:0006919)	4/63	0.022291	0.247651	0.0264032	0.297035	-0.998399	3.79748	ACER2;S100A9;XDH;S100A8
40	BMP signaling pathway (GO:0030509)	4/74	0.0373113	0.331107	0.0426658	0.35859	-0.920699	3.02768	TGFBR3;SMAD1;SMAD4;BMP8B
51	cell chemotaxis (GO:0060326)	3/44	0.038633	0.331107	0.0445712	0.35859	-0.0898835	0.292449	C5AR1;FPR1;CCL28
42	transforming growth factor beta receptor signaling pathway (GO:0007179)	4/75	0.0389054	0.331107	0.0443704	0.35859	-0.761128	2.47109	TGFBR3;KLF10;SMAD1;SMAD4
38	tumor necrosis factor-mediated signaling pathway (GO:0033209)	5/113	0.0438439	0.331107	0.0494086	0.35859	-1.03098	3.22401	NFKBIA;CARD14;TNFRSF4;BIRC3;TNFSF13B

## Sheet: module5
	Term	Overlap	P.value	Adjusted.P.value	Old.P.value	Old.Adjusted.P.value	Z.score	Combined.Score	Genes
1	cholesterol biosynthetic process (GO:0006695)	12/33	2.08657e-12	1.86331e-09	8.62224e-11	7.69966e-08	-3.41465	91.8388	FDPS;SQLE;IDI1;MVK;HMGCS1;NPC1L1;MVD;MSMO1;HMGCR;LSS;ACAT2;FDFT1
4	isoprenoid biosynthetic process (GO:0008299)	2018-03-06	0.000190688	0.0567614	0.00069109	0.154286	-2.49839	21.3984	MVK;MVD;HMGCR
3	extracellular matrix organization (GO:0030198)	11/142	0.000265954	0.0593741	0.000371045	0.110448	-2.92334	24.0655	MFAP5;ADAM19;COL3A1;COL16A1;ADAM15;COL5A3;COL11A1;COL4A5;MADCAM1;COL9A2;MATN4
7	cell-matrix adhesion (GO:0007160)	7/71	0.000845286	0.147332	0.00120559	0.215319	-2.43754	17.2476	COL3A1;BCAM;ECM2;ADAM15;MADCAM1;EMILIN1;HOXD3
9	integrin-mediated signaling pathway (GO:0007229)	6/56	0.0012787	0.147332	0.00182261	0.224975	-2.2716	15.1332	DAB2;COL3A1;COL16A1;ADAM15;MADCAM1;THY1
5	embryonic digestive tract development (GO:0048566)	2018-03-11	0.00145125	0.147332	0.00277125	0.224975	-2.83554	18.5312	RARB;GLI3;STRA6
13	proteoglycan biosynthetic process (GO:0030166)	2018-03-11	0.00145125	0.147332	0.00277125	0.224975	-1.98701	12.9857	IGF1;FOXL1;BMPR1B
10	collagen fibril organization (GO:0030199)	2018-04-24	0.00161903	0.147332	0.00257525	0.224975	-2.30688	14.8239	COL3A1;COL5A3;COL11A1;SERPINH1
6	skeletal system development (GO:0001501)	8/103	0.00176649	0.147332	0.00227406	0.224975	-2.76645	17.5359	ADAMTS4;BMP3;FRZB;IGFBP4;ALPL;COL9A2;IGF1;BMPR1B
11	lipid metabolic process (GO:0006629)	7/89	0.00314662	0.209528	0.00395994	0.281592	-2.52709	14.5596	CH25H;HMGCS1;GDE1;ACSL4;CLU;LDLR;ACAT2
12	axon guidance (GO:0007411)	8/125	0.0058115	0.209666	0.00682156	0.315273	-2.59534	13.3606	ENAH;SPON2;GAP43;WNT5A;EVL;PDLIM7;GFRA4;ROBO1
22	neuropeptide signaling pathway (GO:0007218)	5/55	0.00658869	0.209666	0.00824006	0.315273	-1.76132	8.84605	GRP;NPY4R;GPR88;PPY;CARTPT
20	collagen catabolic process (GO:0030574)	5/56	0.00710928	0.211619	0.00882622	0.315273	-1.91498	9.47215	COL3A1;COL5A3;COL11A1;COL4A5;COL6A5
25	protein targeting to plasma membrane (GO:0072661)	2018-03-20	0.00868132	0.232106	0.0117385	0.338145	-1.31775	6.25482	EHD3;ANK1;NKD2
34	sprouting angiogenesis (GO:0002040)	2018-03-22	0.0113601	0.254231	0.0147853	0.356844	-0.710346	3.18068	ESM1;RSPO3;E2F7
38	proton transport (GO:0015992)	2018-03-25	0.0161778	0.328336	0.0201169	0.417776	-0.507258	2.09199	HVCN1;SLC4A11;ATP6V0A4
24	C-terminal protein lipidation (GO:0006501)	5/73	0.0208028	0.378227	0.0235735	0.446777	-1.66025	6.42959	CD109;ALPL;THY1;TECTA;OPCML
26	calcium ion transmembrane transport (GO:0070588)	4/49	0.0211773	0.378227	0.024555	0.446777	-1.38628	5.34388	CACNG7;TRPA1;TRPV2;ATP2B4
37	cellular response to transforming growth factor beta stimulus (GO:0071560)	2018-03-30	0.0263895	0.396252	0.0310527	0.452464	-0.656291	2.38548	CLEC3B;WNT5A;ANKRD1
28	movement of cell or subcellular component (GO:0006928)	5/80	0.0295077	0.425007	0.0326107	0.452464	-1.45166	5.11436	TPM1;CERCAM;MSN;IGF1;LSP1
44	protein secretion (GO:0009306)	3/32	0.0312413	0.429207	0.0361402	0.452464	-0.171011	0.592728	OLFM2;RAB40B;PPY
36	muscle organ development (GO:0007517)	4/56	0.0326744	0.437164	0.036555	0.452464	-0.778111	2.66204	TAGLN;SMTN;FHL3;IGF1
41	cellular response to starvation (GO:0009267)	3/33	0.0338303	0.437164	0.0388346	0.452464	-0.243365	0.82413	LRRK2;PCSK9;CARTPT
46	cardiac muscle contraction (GO:0060048)	3/33	0.0338303	0.437164	0.0388346	0.452464	-0.11905	0.403151	MYL4;TPM1;CASQ2
48	epithelial to mesenchymal transition (GO:0001837)	3/33	0.0338303	0.437164	0.0388346	0.452464	-0.0612758	0.207504	WNT5A;SNAI1;S100A4
64	wound healing (GO:0042060)	3/36	0.0422406	0.437164	0.04751	0.452464	0.243734	-0.771267	COL3A1;WNT5A;TPM1
35	cytoskeleton organization (GO:0007010)	5/91	0.0472702	0.437164	0.0506827	0.452464	-0.987675	3.01426	KRT4;TPM1;CCL2;THY1;ANK1
32	platelet degranulation (GO:0002576)	6/122	0.049169	0.437164	0.0519765	0.452464	-1.19957	3.61369	CLEC3B;STXBP1;CD109;ANXA5;IGF1;CLU

## Sheet: module6
	Term	Overlap	P.value	Adjusted.P.value	Old.P.value	Old.Adjusted.P.value	Z.score	Combined.Score	Genes
1	chemical synaptic transmission (GO:0007268)	25/172	3.06573e-08	4.14793e-05	1.99811e-07	0.000270344	-3.16415	54.7411	GRIA1;KCNA1;CACNA1B;OPRL1;DBH;CPLX1;KIF5A;NPTX2;ASIC2;SYT5;SYT1;KCNIP2;NPY1R;OPRK1;PCDHB10;SYN1;CACNB1;RIT2;KCNQ2;KCNQ3;GPR149;KCNQ5;APBA1;HAP1;PCDHB9
2	DNA replication (GO:0006260)	16/106	5.59927e-06	0.00329177	2.07066e-05	0.014008	-2.87534	34.7711	BARD1;ACHE;DUT;MCM7;BRCA1;TICRR;RECQL4;POLA1;POLE2;MCM3;TIMELESS;MCM5;DNA2;CLSPN;MCM6;POLE
4	potassium ion transmembrane transport (GO:0071805)	11/53	7.29883e-06	0.00329177	3.27411e-05	0.0147662	-2.74646	32.4846	SLC9A3;SLC9A4;KCNG3;KCNV2;KCNG4;KCNC1;KCNIP2;KCNC2;KCNB2;KCNA1;KCNA5
23	glial cell differentiation (GO:0010001)	2018-04-06	3.77121e-05	0.0127561	0.000398509	0.107837	-1.07549	10.9544	MMP24;RELN;CDH2;PHOX2B
3	calcium ion transport into cytosol (GO:0060402)	2018-05-12	6.76023e-05	0.0182932	0.000371383	0.107837	-3.56678	34.2477	JPH4;RYR2;JPH2;JPH3;CACNA1C
7	adenylate cyclase-inhibiting G-protein coupled receptor signaling pathway (GO:0007193)	2018-07-31	0.000196832	0.0380447	0.000582229	0.126433	-2.27682	19.4284	GABBR1;RGS1;NPY1R;OPRL1;OPRK1;ADCY1;ADCY5
6	social behavior (GO:0035176)	2018-06-25	0.000398642	0.0674202	0.00109716	0.185557	-2.53622	19.8521	CNTNAP2;PTCHD1;GRID1;MAPK8IP2;SHANK3;SHANK1
19	neuronal stem cell population maintenance (GO:0097150)	2018-04-10	0.000463311	0.069651	0.00167692	0.210513	-1.67335	12.8465	MMP24;NOTCH1;CDH2;PROX1
166	morphogenesis of a branching structure (GO:0001763)	2018-03-05	0.000624781	0.0768481	0.00285373	0.224279	0.664537	-4.90303	COL13A1;FOXF1;NOTCH4
305	noradrenergic neuron differentiation (GO:0003357)	2018-03-05	0.000624781	0.0768481	0.00285373	0.224279	1.81565	-13.396	HAND2;PHOX2B;PHOX2A
9	synapse assembly (GO:0007416)	8/50	0.000836688	0.0870799	0.00175	0.210513	-2.51203	17.8004	KIRREL3;ACHE;SPOCK2;DNER;PCDHB9;SHANK3;PCDHB10;SDK2
12	potassium ion transport (GO:0006813)	9/63	0.000941445	0.0909839	0.00186708	0.210513	-2.22507	15.5045	KCNJ5;KCNC1;KCNIP2;KCND3;KCNB2;KCNA1;KCNQ2;KCNQ3;KCNA5
14	neurotransmitter secretion (GO:0007269)	7/41	0.00118341	0.0988011	0.0024272	0.224279	-2.14479	14.4545	SLC5A7;UNC13A;RAB3A;SYT1;APBA1;CPLX1;VAMP2
22	neuropeptide signaling pathway (GO:0007218)	8/55	0.00158836	0.103072	0.00298376	0.224279	-1.88253	12.133	PYY;NXPH3;GALR1;OPRL1;GPR149;OPRK1;SORCS1;SORCS3
8	central nervous system development (GO:0007417)	11/95	0.0015985	0.103072	0.00280814	0.224279	-2.8093	18.0882	AHI1;VCAN;RELN;PSPN;PTPRZ1;ZBTB16;DNER;TAGLN3;ASIC2;HPCAL4;POU3F3
17	cardiac conduction (GO:0061337)	7/44	0.00181578	0.103072	0.00345198	0.229538	-2.11606	13.355	CACNB1;KCNIP1;KCNIP2;KCND3;KCNIP3;CACNA2D3;CACNA1C
29	synaptic vesicle exocytosis (GO:0016079)	2018-04-14	0.00193944	0.103072	0.00452855	0.229538	-1.24282	7.76186	UNC13A;RAB3A;PCLO;VAMP2
26	neuronal action potential (GO:0019228)	2018-05-23	0.00198132	0.103072	0.00413826	0.229538	-1.46782	9.1357	CATSPER2;SCN11A;KCNA1;SCN9A;SCN2A
343	embryonic heart tube development (GO:0035050)	2018-03-07	0.00205687	0.103072	0.00576814	0.229538	2.49018	-15.4057	NDRG4;HAND1;TBX2
20	muscle contraction (GO:0006936)	10/85	0.00227967	0.110157	0.00387821	0.229538	-2.08686	12.6959	GNAO1;CKMT2;DES;KCNIP2;CALD1;TPM2;MYH11;MYL9;CRYAB;MYH7
37	semaphorin-plexin signaling pathway (GO:0071526)	2018-04-15	0.00256049	0.112958	0.00556173	0.229538	-0.859059	5.12648	SEMA4C;SEMA3E;PLXNB1;PLXNA4
24	heart looping (GO:0001947)	6/35	0.00258809	0.112958	0.00482092	0.229538	-1.5878	9.45824	AHI1;STIL;NDRG4;NOTCH1;HAND1;TBX2
25	DNA synthesis involved in DNA repair (GO:0000731)	6/35	0.00258809	0.112958	0.00482092	0.229538	-1.57325	9.37161	BARD1;POLA1;RAD51;DNA2;BRCA1;POLE
30	sodium ion transmembrane transport (GO:0035725)	2018-05-25	0.00292556	0.121525	0.0056285	0.229538	-1.25513	7.32278	SLC13A1;SCNN1G;SCN9A;SCN2A;SLC8A2
18	protein complex assembly (GO:0006461)	11/103	0.00305151	0.121525	0.00492214	0.229538	-2.27667	13.1868	CHAF1B;TUBGCP2;CLDN14;PPIH;KNTC1;KCNQ5;PPARGC1A;TEAD1;VAMP2;MDN1;SHANK1
86	vocalization behavior (GO:0071625)	2018-03-08	0.00319208	0.121525	0.00770358	0.260574	0.220705	-1.26841	CNTNAP2;SHANK3;SHANK1
16	ion transmembrane transport (GO:0034220)	15/167	0.00334538	0.121525	0.00513937	0.229538	-2.38821	13.6132	GABRB3;RYR2;TSC22D3;CLCNKB;ATP2B3;ATP2B2;ATP1A1;GABRG3;RYR3;UNC80;SCNN1G;CLCN6;FXYD6;SGK1;ASIC2
33	strand displacement (GO:0000732)	2018-05-26	0.00350293	0.121525	0.00649991	0.244273	-1.0969	6.20206	BARD1;RTEL1;RAD51;DNA2;BRCA1
34	muscle filament sliding (GO:0030049)	6/38	0.0039716	0.134339	0.00686059	0.244273	-1.07947	5.96793	TMOD1;DES;ACTN2;TPM2;TNNT2;MYH7
50	membrane repolarization (GO:0086009)	2018-03-09	0.00464452	0.13661	0.00997727	0.269985	-0.0607434	0.326318	KCNIP2;KCND3;ATP1A1
63	membrane repolarization during cardiac muscle cell action potential (GO:0086013)	2018-03-09	0.00464452	0.13661	0.00997727	0.269985	0.0775773	-0.416751	KCNIP2;KCND3;ATP1A1
85	adult behavior (GO:0030534)	2018-03-09	0.00464452	0.13661	0.00997727	0.269985	0.2342	-1.25814	CNTNAP2;SHANK3;SHANK1
109	potassium ion export (GO:0071435)	2018-03-09	0.00464452	0.13661	0.00997727	0.269985	0.340947	-1.83159	KCNIP2;KCND3;KCNA5
39	membrane depolarization during action potential (GO:0086010)	2018-05-28	0.00489542	0.140926	0.00851822	0.269985	-0.733719	3.90299	CATSPER2;SCN11A;SCN9A;CACNA1B;SCN2A
71	memory (GO:0007613)	2018-04-18	0.00521057	0.146873	0.00957025	0.269985	0.124728	-0.655706	VLDLR;PLCB1;SHANK3;SLC8A2
13	nervous system development (GO:0007399)	19/247	0.00586465	0.159761	0.00830794	0.269985	-2.8932	14.8676	PCDHGA8;ACHE;PCDHGA7;CHRNA3;PCDHGB7;PSPN;STMN3;CRMP1;VLDLR;PCDHGA11;OLFM1;NELL1;EFNB3;DPYSL5;KCNQ2;APBA1;PCDHA2;PCDHA9;LY6H
70	ventricular cardiac muscle tissue morphogenesis (GO:0055010)	2018-04-19	0.00639118	0.164312	0.0112348	0.286805	0.127264	-0.643044	TNNT2;HAND1;PROX1;MYH7
317	detection of calcium ion (GO:0005513)	2018-03-10	0.00643647	0.164312	0.0125998	0.299079	2.79415	-14.0986	RYR2;SYT1;KCNIP2
378	digestive tract development (GO:0048565)	2018-03-10	0.00643647	0.164312	0.0125998	0.299079	3.31752	-16.7395	FOXF1;COBL;PKD1
42	telomere maintenance via recombination (GO:0000722)	2018-05-30	0.00664067	0.166386	0.010933	0.286805	-0.545219	2.73402	POLA1;RAD51;POLE2;DNA2;POLE
32	collagen catabolic process (GO:0030574)	7/56	0.00723249	0.177919	0.0110638	0.286805	-1.26805	6.25045	COL4A2;COL13A1;COL25A1;COL4A1;COL12A1;COL8A1;COL6A3
146	protein localization to cell surface (GO:0034394)	2018-04-20	0.00773654	0.180047	0.0130748	0.299833	0.730456	-3.55133	PTPRU;WNT11;ANK2;GPIHBP1
138	hippocampus development (GO:0021766)	2018-03-11	0.00858587	0.180047	0.0155787	0.305478	0.705043	-3.35434	EPHA5;KIRREL3;RELN
182	neutral amino acid transport (GO:0015804)	2018-03-11	0.00858587	0.180047	0.0155787	0.305478	1.23393	-5.87058	SLC38A1;SLC6A17;SLC43A1
400	neural tube development (GO:0021915)	2018-03-11	0.00858587	0.180047	0.0155787	0.305478	3.8827	-18.4725	STIL;PROX1;PKD1
496	synaptic vesicle endocytosis (GO:0048488)	2018-03-11	0.00858587	0.180047	0.0155787	0.305478	5.04727	-24.0131	SYT5;SYT1;SNCA
31	G1/S transition of mitotic cell cycle (GO:0000082)	9/87	0.00864972	0.180047	0.0125338	0.299079	-1.43105	6.79779	POLA1;MCM7;POLE2;MCM3;MCM5;MCM6;PIM2;BCAT1;POLE
40	homophilic cell adhesion via plasma membrane adhesion molecules (GO:0007156)	6/45	0.00922772	0.184155	0.0139329	0.305478	-0.805126	3.77245	KIRREL3;CADM1;AMIGO2;FAT2;PKD1;SDK2
98	myelination (GO:0042552)	2018-04-21	0.00925538	0.184155	0.015096	0.305478	0.321663	-1.5062	NFASC;MARVELD1;ADGRG6;SCN2A
38	retinoid metabolic process (GO:0001523)	7/59	0.00958825	0.188013	0.0141012	0.305478	-0.845407	3.92879	RBP2;LRP1;ALDH1A1;APOB;LRP8;HSPG2;GPIHBP1
161	cAMP-mediated signaling (GO:0019933)	2018-04-22	0.0109558	0.20895	0.0173038	0.325167	1.00043	-4.51581	EPHA5;ADGRG6;AKAP6;ADCY1
366	DNA duplex unwinding (GO:0032508)	2018-03-12	0.0111067	0.20895	0.0189192	0.341302	3.64547	-16.4054	RECQL4;RTEL1;ASCC3
49	sodium ion transport (GO:0006814)	5/34	0.0113537	0.20895	0.0170805	0.325167	-0.0934124	0.41832	SCNN1G;SCN11A;SCN9A;SCN2A;SGK1
43	digestion (GO:0007586)	6/48	0.0125558	0.20895	0.0181281	0.33599	-0.554128	2.42573	PYY;CCKAR;GALR1;TFF3;GUCA2B;PPARGC1A
72	Wnt signaling pathway, calcium modulating pathway (GO:0007223)	5/35	0.0128146	0.20895	0.0189131	0.341302	0.154133	-0.671582	GNAO1;WNT11;FZD4;PLCB1;TNRC6B
172	cerebral cortex development (GO:0021987)	2018-04-23	0.0128452	0.20895	0.0197027	0.35076	1.18621	-5.16568	CNTNAP2;TACC1;FAT4;PLCB1
179	cell communication by electrical coupling involved in cardiac conduction (GO:0086064)	2018-03-13	0.0140094	0.20895	0.0226239	0.361872	1.34307	-5.73224	RYR2;CACNA1C;ATP1A1
333	endocrine pancreas development (GO:0031018)	2018-03-13	0.0140094	0.20895	0.0226239	0.361872	3.49487	-14.9162	NEUROD1;INSM1;NKX2-2
459	dendritic spine morphogenesis (GO:0060997)	2018-03-13	0.0140094	0.20895	0.0226239	0.361872	5.11327	-21.8236	CTNND2;SHANK3;SHANK1
140	synaptic transmission, cholinergic (GO:0007271)	2018-04-24	0.0149302	0.20895	0.0222968	0.361872	0.80075	-3.36665	SLC5A7;CHRNA3;CHRNB4;CHRNA10
180	glutamate secretion (GO:0014047)	2018-04-24	0.0149302	0.20895	0.0222968	0.361872	1.37688	-5.78894	RAB3A;SYT1;CPLX1;VAMP2
447	branching involved in blood vessel morphogenesis (GO:0001569)	2018-03-14	0.0173013	0.229753	0.0266934	0.361872	5.18995	-21.0555	COL4A1;NOTCH4;SEMA3E
499	long-term synaptic potentiation (GO:0060291)	2018-03-14	0.0173013	0.229753	0.0266934	0.361872	5.93958	-24.0967	TSHZ3;VAMP2;SLC8A2
36	cellular protein metabolic process (GO:0044267)	14/186	0.0195643	0.229753	0.0251165	0.361872	-1.42064	5.58889	IGFBP3;IGFBP2;HSPG2;PRSS23;VCAN;CDH2;VGF;PAPPA;IAPP;SCG3;APOB;SCG2;CHGB;SNCA
203	endodermal cell differentiation (GO:0035987)	2018-04-26	0.0197102	0.229753	0.0280834	0.361872	1.71419	-6.73097	COL4A2;COL12A1;COL8A1;ITGA5
44	brain development (GO:0007420)	8/84	0.0204975	0.229753	0.0270588	0.361872	-0.530678	2.06299	CNTNAP2;RELN;SLC6A17;COL4A1;HAP1;PROX1;NKX2-2;CDK5RAP2
401	DNA double-strand break processing (GO:0000729)	2018-03-15	0.0209865	0.229753	0.0311264	0.361872	4.79323	-18.5205	BARD1;BRCA1;DNA2
270	neural tube closure (GO:0001843)	2018-04-27	0.0224149	0.229753	0.031281	0.361872	2.79142	-10.6019	STIL;MTHFD1L;SEMA4C;COBL
271	neuron development (GO:0048666)	2018-04-27	0.0224149	0.229753	0.031281	0.361872	2.84696	-10.8128	EPHA5;ALK;TENM4;WNK1
466	activation of protein kinase A activity (GO:0034199)	2018-03-16	0.0250667	0.253099	0.0359198	0.361872	6.01441	-22.1704	PRKAR1B;ADCY1;ADCY5
90	neuron projection development (GO:0031175)	7/73	0.028283	0.266281	0.0362983	0.361872	0.35986	-1.28308	CNTNAP2;ATCAY;MAP2;PRMT1;MICALL1;STMN3;FRY
93	C-terminal protein lipidation (GO:0006501)	7/73	0.028283	0.266281	0.0362983	0.361872	0.379014	-1.35137	PRSS41;LY6D;LY6H;MDGA2;PRND;ART3;GPIHBP1
48	extracellular matrix organization (GO:0030198)	11/142	0.0299116	0.266281	0.0372648	0.368024	-0.223278	0.783598	FBN2;VCAN;COL13A1;COL4A2;COL4A1;SPOCK2;ITGA11;COL6A3;COL8A1;ITGA5;HSPG2
201	microtubule cytoskeleton organization (GO:0000226)	5/45	0.0347146	0.303025	0.0444862	0.397863	1.99867	-6.71671	APC2;MAP2;MAP7D2;TACC1;CDK5RAP2
293	cellular response to glucagon stimulus (GO:0071377)	4/32	0.0392177	0.323257	0.0503602	0.432331	3.89604	-12.6178	GNG3;PRKAR1B;ADCY1;ADCY5
437	sensory perception of pain (GO:0019233)	2018-03-19	0.0396605	0.323257	0.0524098	0.437719	6.34995	-20.4938	SCN9A;OPRL1;OPRK1
126	heart development (GO:0007507)	7/79	0.0410022	0.330214	0.0504865	0.432331	0.875817	-2.79747	NOTCH1;FOXF1;HAND2;HAND1;CACNA1C;BVES;PKD1
192	calcium ion transmembrane transport (GO:0070588)	5/49	0.0475618	0.359758	0.058628	0.469371	2.04572	-6.23069	TRPC4;CACNA1C;PKD1;RYR3;SLC8A2

## Sheet: module7
	Term	Overlap	P.value	Adjusted.P.value	Old.P.value	Old.Adjusted.P.value	Z.score	Combined.Score	Genes
1	removal of superoxide radicals (GO:0019430)	2018-03-09	0.000641422	0.261972	0.00140327	0.453629	-2.4803	18.2347	CCS;APOA4;MT3
3	triglyceride catabolic process (GO:0019433)	2018-04-21	0.000768522	0.261972	0.00128034	0.453629	-2.45572	17.61	FABP1;FABP6;PNPLA3;LPL
2	social behavior (GO:0035176)	2018-04-25	0.00152333	0.261972	0.00226182	0.453629	-2.73421	17.7364	NPAS4;OXTR;SHANK2;SLC6A4
6	long-term memory (GO:0007616)	2018-03-12	0.00160522	0.261972	0.00277959	0.453629	-2.13481	13.7364	NPAS4;LRRN4;CPEB3
5	smoothened signaling pathway (GO:0007224)	2018-04-30	0.00304639	0.323662	0.0040935	0.481311	-2.4015	13.9138	SHH;ARL13B;IHH;TTBK2
10	bile acid and bile salt transport (GO:0015721)	2018-03-21	0.00847371	0.392785	0.0108708	0.481311	-1.94494	9.27891	FABP6;SLC51A;SLC51B
9	adenylate cyclase-modulating G-protein coupled receptor signaling pathway (GO:0007188)	4/40	0.00866437	0.392785	0.0103022	0.481311	-2.03121	9.64526	PTGER4;GNAT3;GALR2;GNAI1
8	carbohydrate metabolic process (GO:0005975)	5/64	0.00972005	0.414419	0.0109345	0.481311	-2.11383	9.79459	A4GNT;DHDH;HAS3;ME1;SLC2A5
7	cytokine-mediated signaling pathway (GO:0019221)	6/93	0.0118235	0.421287	0.0127016	0.481311	-2.26774	10.0635	RTN4R;EDN2;FLRT2;LRRTM1;FLRT1;SOCS4
11	digestion (GO:0007586)	4/48	0.0162561	0.421287	0.0182204	0.481311	-1.95484	8.05254	GALR2;NMU;TFF2;GUCA2A
21	base-excision repair (GO:0006284)	2018-03-27	0.0170374	0.421287	0.0200255	0.481311	-1.33197	5.42424	ERCC6;CCNO;UNG
23	acyl-CoA metabolic process (GO:0006637)	2018-03-27	0.0170374	0.421287	0.0200255	0.481311	-1.28266	5.22345	ACOT7;ACOT13;ACSF2
16	muscle contraction (GO:0006936)	5/85	0.0296965	0.469326	0.0308932	0.481311	-1.76662	6.21274	P2RX6;OXTR;GALR2;HRC;SNTB1
36	mitochondrial transport (GO:0006839)	3/36	0.0363949	0.469326	0.0397096	0.481311	-0.8846	2.93097	HSP90AA1;SLC25A10;SLC25A42
17	central nervous system development (GO:0007417)	5/95	0.0446361	0.469326	0.0453942	0.481311	-1.98566	6.17384	BCAN;PCP4;SHH;NPTX1;HAPLN4
22	ciliary basal body docking (GO:0097711)	5/96	0.0463373	0.469326	0.0470337	0.481311	-1.71055	5.25447	HSP90AA1;PLK1;CCP110;TUBB4B;TTBK2

## Sheet: module8
	Term	Overlap	P.value	Adjusted.P.value	Old.P.value	Old.Adjusted.P.value	Z.score	Combined.Score	Genes
2	response to steroid hormone (GO:0048545)	2018-03-06	0.000434123	0.39592	0.00109604	0.499794	-2.21202	17.1259	PAQR8;PAQR6;PAQR5
1	lipid metabolic process (GO:0006629)	9/89	0.000989363	0.45115	0.000662073	0.499794	-2.73855	18.9465	ALDH3B2;CLPS;LEP;ABCB4;UCP3;LRP2;OMA1;LPIN2;MGLL
4	triglyceride catabolic process (GO:0019433)	2018-04-21	0.00267264	0.595186	0.00297655	0.547685	-2.40279	14.2358	FABP2;FABP3;CPS1;PNPLA1
3	glutathione derivative biosynthetic process (GO:1901687)	2018-04-22	0.00319368	0.595186	0.00345075	0.547685	-2.7346	15.7146	GSTM3;GSTM2;MGST2;GSTT1
7	lipoxygenase pathway (GO:0019372)	2018-03-15	0.00815236	0.595186	0.0090421	0.547685	-2.41595	11.6194	PON3;PON1;ALOX12
6	triglyceride biosynthetic process (GO:0019432)	2018-03-16	0.00982365	0.595186	0.0105455	0.547685	-2.76385	12.7772	DGAT2;AGMO;LPIN2
8	lipid homeostasis (GO:0055088)	2018-03-19	0.0159563	0.595186	0.0158789	0.547685	-1.98508	8.21407	ABCB4;HNF4A;PNPLA1
13	drug metabolic process (GO:0017144)	2018-03-22	0.0238112	0.595186	0.0224737	0.547685	-1.33863	5.00327	VKORC1;UGT1A1;NT5C2
19	arachidonic acid metabolic process (GO:0019369)	2018-03-22	0.0238112	0.595186	0.0224737	0.547685	-1.17761	4.40144	PLA2G4B;ALOX12;MGLL
22	intrinsic apoptotic signaling pathway in response to endoplasmic reticulum stress (GO:0070059)	2018-03-22	0.0238112	0.595186	0.0224737	0.547685	-1.13238	4.2324	TRIB3;CHAC1;ATF4
10	phosphatidic acid biosynthetic process (GO:0006654)	4/39	0.0245599	0.595186	0.0205963	0.547685	-1.55812	5.77537	PLA2G4B;ACP6;AGPAT2;AGPAT4
20	bicarbonate transport (GO:0015701)	4/42	0.0312782	0.595186	0.0257334	0.547685	-1.24234	4.30449	CYB5R2;SLC26A1;SLC26A8;SLC26A3
18	phospholipid metabolic process (GO:0006644)	4/43	0.0337342	0.595186	0.0276016	0.547685	-1.31037	4.44116	PLA2G4B;ACP6;PLA2G3;AGPAT2
23	axonogenesis (GO:0007409)	5/69	0.0471103	0.595186	0.0349078	0.547685	-1.36952	4.18425	SLITRK2;OGN;SLITRK3;OMG;SLITRK6
41	cellular response to cAMP (GO:0071320)	2018-03-29	0.0488351	0.595186	0.0427864	0.547685	-0.389744	1.17676	AQP8;SLC26A3;HCN2
43	response to unfolded protein (GO:0006986)	2018-03-29	0.0488351	0.595186	0.0427864	0.547685	-0.325594	0.983069	DNAJA1;HSPH1;HSPA4L
46	proteolysis involved in cellular protein catabolic process (GO:0051603)	2018-03-29	0.0488351	0.595186	0.0427864	0.547685	-0.0714295	0.215668	MDM2;CTSF;CPVL

## Sheet: module9
	Term	Overlap	P.value	Adjusted.P.value	Old.P.value	Old.Adjusted.P.value	Z.score	Combined.Score	Genes
1	sister chromatid cohesion (GO:0007062)	21/97	1.79542e-21	1.02519e-18	2.4339e-19	1.38976e-16	-2.75664	131.682	BUB1B;CDCA8;KIF22;CENPA;AURKB;NDC80;CDC20;CENPE;CENPF;DSN1;RAD51C;CENPI;NUF2;BIRC5;CENPM;KIF2C;SPDL1;BUB1;SPC24;MAD2L1;SPC25
2	mitotic cell cycle (GO:0000278)	15/86	3.45183e-14	9.85499e-12	6.50109e-13	1.85606e-10	-2.82355	87.5223	CENPW;BUB1B;KIF11;KIF22;MASTL;PKMYT1;NDC80;CDC25B;AURKA;CENPE;TPX2;CENPF;KIF18B;KIF2C;NEK2
3	G2/M transition of mitotic cell cycle (GO:0000086)	15/126	1.10125e-11	2.09605e-09	8.95942e-11	1.70528e-08	-2.83318	71.4868	BORA;HMMR;CDC25C;MASTL;PKMYT1;FOXM1;CDC25B;AURKA;CCNA2;TPX2;CCNB2;CCNB1;MELK;CDK1;NEK2
4	chromosome segregation (GO:0007059)	10/48	1.09626e-10	1.56491e-08	1.13093e-09	1.6144e-07	-2.44018	55.9629	CENPE;CENPF;CENPW;SPAG5;NUF2;NEK2;KIF11;KNSTRN;NDC80;SPC25
6	spindle organization (GO:0007051)	2018-07-19	8.7687e-10	1.00139e-07	1.40218e-08	1.60129e-06	-2.37891	49.6114	ASPM;SPAG5;TTK;KIF11;KNSTRN;AURKB;AURKA
5	mitotic metaphase plate congression (GO:0007080)	8/38	7.72662e-09	7.35317e-07	5.13488e-08	4.88669e-06	-2.70681	50.5595	CENPE;CCNB1;KIF14;CDCA8;KIF2C;KIF22;SPDL1;CEP55
9	microtubule-based movement (GO:0007018)	9/62	2.75382e-08	1.96554e-06	1.27699e-07	9.11448e-06	-2.34312	40.7883	CENPE;KIF18B;RACGAP1;KIF14;KIF23;KIF2C;KIF11;KIF22;KIF20B
11	metaphase plate congression (GO:0051310)	2018-05-11	7.20868e-08	4.57351e-06	7.96468e-07	4.54783e-05	-2.09029	34.3756	CENPE;CENPF;KIF2C;KIF22;NDC80
10	anaphase-promoting complex-dependent catabolic process (GO:0031145)	9/80	2.64618e-07	1.37361e-05	9.114e-07	4.731e-05	-2.43001	36.8025	CDC20;CCNB1;UBE2C;CDK1;BUB1B;SKP2;AURKB;MAD2L1;AURKA
12	mitotic cytokinesis (GO:0000281)	2018-06-30	8.52899e-07	3.51935e-05	3.33402e-06	0.000158644	-2.39426	33.4589	RACGAP1;CKAP2;NUSAP1;KIF23;CENPA;CEP55
18	mitotic sister chromatid segregation (GO:0000070)	2018-05-17	9.14168e-07	3.51935e-05	4.5375e-06	0.000185065	-1.76495	24.542	KIF18B;SPAG5;NUSAP1;KNSTRN;NDC80
20	kinetochore assembly (GO:0051382)	2018-04-08	1.01695e-06	3.51935e-05	8.186e-06	0.000259678	-1.38166	19.0651	CENPE;CENPF;CENPW;CENPA
53	protein localization to kinetochore (GO:0034501)	2018-04-08	1.01695e-06	3.51935e-05	8.186e-06	0.000259678	-0.052727	0.727564	CDK1;BUB1B;SPDL1;AURKB
14	mitotic spindle organization (GO:0007052)	6/31	1.04779e-06	3.51935e-05	3.94118e-06	0.000173109	-2.35829	32.4708	CCNB1;TTK;KIF11;NDC80;SPC25;AURKA
15	protein ubiquitination involved in ubiquitin-dependent protein catabolic process (GO:0042787)	9/122	9.28876e-06	0.000265194	2.23469e-05	0.000638005	-2.67545	30.9997	CDC20;CCNB1;UBE2C;UHRF1;CDK1;BUB1B;AURKB;MAD2L1;AURKA
19	CENP-A containing nucleosome assembly (GO:0034080)	2018-05-29	1.57307e-05	0.000427726	4.28223e-05	0.00116436	-2.11059	23.343	CENPW;CENPI;MIS18BP1;CENPM;CENPA
112	attachment of mitotic spindle microtubules to kinetochore (GO:0051315)	2018-03-09	0.000109331	0.00268347	0.000316546	0.00722991	0.457089	-4.16917	CENPE;KIF2C;NDC80
31	microtubule depolymerization (GO:0007019)	2018-03-10	0.000154902	0.00327589	0.000407995	0.00839288	-0.990046	8.68539	KIF18B;KIF14;KIF2C
201	mitotic spindle midzone assembly (GO:0051256)	2018-03-10	0.000154902	0.00327589	0.000407995	0.00839288	0.981665	-8.61187	RACGAP1;KIF23;AURKB
23	retrograde vesicle-mediated transport, Golgi to ER (GO:0006890)	6/80	0.000271501	0.00531674	0.000498161	0.00980862	-1.99509	16.3827	CENPE;RACGAP1;KIF23;KIF2C;KIF11;KIF22
50	establishment of mitotic spindle orientation (GO:0000132)	2018-03-12	0.000279338	0.00531674	0.00063805	0.0117525	-0.240247	1.96596	SPDL1;CENPA;NDC80
33	mitotic chromosome condensation (GO:0007076)	2018-03-13	0.000360157	0.00604852	0.000778596	0.0130758	-1.0526	8.34601	NUSAP1;NCAPG;NCAPH
54	mitotic spindle assembly checkpoint (GO:0007094)	2018-03-13	0.000360157	0.00604852	0.000778596	0.0130758	-0.0285326	0.226234	CENPF;BUB1B;TTK
25	antigen processing and presentation of exogenous peptide antigen via MHC class II (GO:0019886)	6/90	0.000512969	0.00813626	0.000892867	0.0145665	-1.9301	14.6211	CENPE;RACGAP1;KIF23;KIF2C;KIF11;KIF22
26	DNA damage response, signal transduction by p53 class mediator resulting in cell cycle arrest (GO:0006977)	5/62	0.000636022	0.00955707	0.00109108	0.0167584	-1.83103	13.4769	CCNB1;CDK1;CDC25C;GTSE1;AURKA
30	mitotic nuclear envelope disassembly (GO:0007077)	4/44	0.00143998	0.0205557	0.00232219	0.0339992	-1.39061	9.09892	NDC1;CCNB2;CCNB1;CDK1
28	DNA repair (GO:0006281)	6/121	0.00238177	0.0316277	0.00370801	0.0492389	-2.12671	12.8451	RAD51C;CHRNA4;EXO1;FANCA;CDK1;RAD18
47	establishment of protein localization (GO:0045184)	2018-03-25	0.00262437	0.0318834	0.00411141	0.0521692	-0.425593	2.52926	NLGN1;KIF14;CEP55
52	mitotic cell cycle checkpoint (GO:0007093)	2018-03-25	0.00262437	0.0318834	0.00411141	0.0521692	-0.260949	1.5508	BUB1B;BUB1;MAD2L1
27	proteasome-mediated ubiquitin-dependent protein catabolic process (GO:0043161)	7/191	0.00570609	0.0638858	0.00855373	0.0939265	-2.52614	13.0506	CDC20;UBE2C;CDK1;KIF14;BUB1B;GTSE1;MAD2L1
40	cholesterol biosynthetic process (GO:0006695)	3/33	0.00583143	0.0640336	0.00837256	0.0937399	-0.784912	4.03797	NSDHL;HSD17B7;TM7SF2
37	mitotic spindle assembly (GO:0090307)	3/35	0.00688226	0.0714504	0.00972627	0.100962	-0.939675	4.67846	TPX2;BIRC5;KIF11
34	protein sumoylation (GO:0016925)	4/68	0.00702041	0.0715831	0.00990167	0.100962	-1.48031	7.34075	NDC1;BIRC5;CDCA8;AURKB
43	interstrand cross-link repair (GO:0036297)	3/46	0.0145982	0.138846	0.0193605	0.184248	-0.881423	3.72565	EME1;FANCA;FANCB
44	double-strand break repair (GO:0006302)	3/54	0.0223609	0.189864	0.0287529	0.244361	-0.922512	3.50595	EME1;H2AFX;TRIP13
46	epithelial cell differentiation (GO:0030855)	3/54	0.0223609	0.189864	0.0287529	0.244361	-0.855042	3.24954	GSTK1;UPK1B;CDK1
39	DNA replication (GO:0006260)	4/106	0.0309587	0.229577	0.0396924	0.290328	-1.29455	4.4987	EXO1;CDK1;CDC7;CDC25C
49	endocytosis (GO:0006897)	3/64	0.0346608	0.242845	0.043309	0.290328	-0.697836	2.34623	DNM3;CAV3;DNM1
