# Supplementary material for: Conserved transcriptomic profile between mouse and human colitis allows unsupervised patient stratification
Source: Nat Commun. 2019 Jun 28;10:2892. doi: 10.1038/s41467-019-10769-x (PMC6598981; doi:10.1038/s41467-019-10769-x)
Supplement: Supplementary file 5 — Supplementary data set 3 [file 41467_2019_10769_MOESM5_ESM.xlsx]

## Sheet: module1
Dataset S3. KEGG pathway enrichment analysis of DEGs in mouse experimental colitis, per module. The list of genes in each gene module are shown in separate sheets. Enrichment was performed using EnrichR.
	Term	Overlap	P.value	Adjusted.P.value	Old.P.value	Old.Adjusted.P.value	Z.score	Combined.Score	Genes
1	Cytokine-cytokine receptor interaction_Homo sapiens_hsa04060	50/265	2.31168e-26	4.99322e-24	1.08767e-19	2.34936e-17	-1.87718	110.809	IL22;CD40;CXCL9;CSF3R;FLT3;CXCL1;TNF;CXCL2;CXCL5;CXCL16;IL12B;CCR7;CCR4;CCR2;IFNAR2;IL11;IL1R2;HGF;TNFRSF18;IL18;TNFRSF1B;TNFRSF1A;IL1A;IL1B;IL3RA;XCL1;PLEKHO2;CSF1R;PDGFA;CSF2RB;IL2RG;CCL8;THPO;CXCR3;CCL4;IL21R;IL12RB1;CCL17;RELT;CCR1;XCR1;TGFB1;IL10RA;TNFRSF9;OSM;INHBA;CXCL10;IL6;IL2RB;FAS
2	Osteoclast differentiation_Homo sapiens_hsa04380	24/132	6.38779e-13	6.89881e-11	1.32931e-09	1.43566e-07	-1.83827	51.6171	IFNAR2;CSF1R;TGFB1;SPI1;NCF1;NCF2;NCF4;CYBB;PIK3CD;CYBA;TREM2;TNF;TNFRSF1A;LILRA5;IL1A;SOCS3;TYROBP;IL1B;CTSK;SIRPA;LCP2;FCGR2B;MAP3K14;NOX1
3	Chemokine signaling pathway_Homo sapiens_hsa04062	26/187	4.05852e-11	2.1916e-09	3.99677e-08	1.59025e-06	-1.85035	44.2745	CXCL9;NCF1;WAS;PIK3CD;CXCL1;ARRB2;ADCY7;CXCL2;CXCL5;CXCL16;CCL8;CXCR3;CCL4;RAC2;CCR7;CCR4;JAK3;CCL17;CCR2;LYN;CCR1;XCR1;STAT3;CXCL10;XCL1;DOCK2
5	Hematopoietic cell lineage_Homo sapiens_hsa04640	18/88	6.46795e-11	2.79416e-09	3.46284e-08	1.59025e-06	-1.66997	39.1802	IL11;CSF1R;CSF3R;ITGAM;FLT3;IL1R2;ITGA2;TNF;IL1A;CD4;IL6;THPO;CD5;IL1B;CD7;IL3RA;CD38;CD22
6	Complement and coagulation cascades_Homo sapiens_hsa04610	17/79	9.3987e-11	3.38353e-09	4.41735e-08	1.59025e-06	-1.6611	38.3511	C1QB;C1QA;ITGAM;F10;PROS1;ITGB2;F13A1;KNG1;C4B;VTN;C6;C3AR1;ITGAX;BDKRB1;SERPING1;A2M;C1QC
12	Cell adhesion molecules (CAMs)_Homo sapiens_hsa04514	20/142	5.81192e-09	1.14125e-07	1.32228e-06	2.3801e-05	-1.48506	28.1618	CD86;CD40;SELPLG;ITGAM;CD80;ITGB2;ITGAL;ICAM1;SELP;SPN;CD4;PTPRC;CD6;SELL;PECAM1;CD226;ITGB7;SIGLEC1;ICOS;CD22
11	Toll-like receptor signaling pathway_Homo sapiens_hsa04620	17/106	1.10695e-08	1.83923e-07	1.75258e-06	2.91199e-05	-1.57628	28.8759	CD86;IFNAR2;CD40;CXCL9;TICAM2;CD80;PIK3CD;TNF;CXCL10;IL6;IL1B;CTSK;CCL4;TLR9;IL12B;IRF5;LBP
14	Jak-STAT signaling pathway_Homo sapiens_hsa04630	20/158	3.69697e-08	5.7039e-07	5.78794e-06	8.92996e-05	-1.60026	27.3855	IFNAR2;IL11;IL22;CSF3R;IL10RA;STAT3;OSM;PIK3CD;CSF2RB;IL2RG;SOCS3;IL6;THPO;IL3RA;IL2RB;IL21R;STAT4;IL12B;IL12RB1;JAK3
15	TNF signaling pathway_Homo sapiens_hsa04668	16/110	1.22625e-07	1.7658e-06	1.08477e-05	0.000156207	-1.53771	24.4713	RIPK3;MMP3;PIK3CD;CXCL1;TNFRSF1B;TNF;CXCL2;CXCL5;ICAM1;TNFRSF1A;CXCL10;SOCS3;IL6;IL1B;FAS;MAP3K14
17	Leukocyte transendothelial migration_Homo sapiens_hsa04670	16/118	3.29857e-07	4.31548e-06	2.38236e-05	0.000285884	-1.34161	20.0229	ITGAM;NCF1;NCF2;MMP2;NCF4;ITGB2;CYBB;RHOH;PIK3CD;CYBA;ITGAL;ICAM1;MYL7;PECAM1;RAC2;NOX1
22	NF-kappa B signaling pathway_Homo sapiens_hsa04064	12/93	1.63014e-05	0.00016005	0.00037927	0.00356184	-1.17033	12.902	LYN;CD40;TICAM2;IL1B;CCL4;LBP;CXCL2;TNF;MAP3K14;CARD11;TNFRSF1A;ICAM1
34	Type I diabetes mellitus_Homo sapiens_hsa04940	8/43	2.92773e-05	0.000263496	0.000433435	0.00390092	-0.666642	6.95888	CD86;IL1A;IL1B;CD80;PRF1;FAS;IL12B;TNF
29	NOD-like receptor signaling pathway_Homo sapiens_hsa04621	9/57	3.68976e-05	0.000318795	0.000560295	0.00484095	-0.854859	8.72586	IL6;PSTPIP1;IL1B;CARD9;IL18;CXCL1;MEFV;CXCL2;TNF
25	Phagosome_Homo sapiens_hsa04145	15/154	4.59181e-05	0.000381474	0.00113523	0.00791001	-1.10644	11.0519	MSR1;ITGAM;NCF1;NCF2;ITGA2;NCF4;ITGB2;TAP1;CYBB;CYBA;CORO1A;MRC2;MRC1;FCGR2B;NOX1
24	B cell receptor signaling pathway_Homo sapiens_hsa04662	10/73	4.88656e-05	0.000390925	0.000763047	0.00610437	-1.12205	11.1379	LYN;IFITM1;CD72;INPP5D;RAC2;PIK3CD;FCGR2B;NFKBIE;CD22;CARD11
23	Regulation of actin cytoskeleton_Homo sapiens_hsa04810	18/214	5.92187e-05	0.000441077	0.00178811	0.011704	-1.22841	11.9576	ITGAM;LIMK2;ITGA2;ITGB2;WAS;PDGFA;PIK3CD;ITGAE;ITGAL;MYL7;RAC2;ITGAX;PIP4K2A;BDKRB1;NCKAP1L;ITGB7;FGF23;FGF10
41	Intestinal immune network for IgA production_Homo sapiens_hsa04672	8/48	6.70345e-05	0.000482648	0.000827198	0.00638124	-0.48551	4.6659	CD86;IL6;CD40;TGFB1;CD80;ITGB7;ICOS;MAP3K14
26	Fc gamma R-mediated phagocytosis_Homo sapiens_hsa04666	11/93	8.23709e-05	0.000560274	0.0012685	0.00856236	-1.00899	9.48884	LYN;PTPRC;NCF1;LIMK2;INPP5D;WAS;RAC2;PIK3CD;AMPH;FCGR2B;DOCK2
28	Natural killer cell mediated cytotoxicity_Homo sapiens_hsa04650	13/135	0.000163094	0.00103613	0.00262754	0.0157479	-1.00802	8.79116	IFNAR2;FCER1G;ITGB2;PRF1;PIK3CD;ITGAL;TNF;ICAM1;TYROBP;RAC2;FAS;LCP2;CD48
27	AGE-RAGE signaling pathway in diabetic complications_Homo sapiens_hsa04933	11/101	0.00017418	0.00105378	0.00231422	0.0144747	-1.0895	9.43006	IL1A;IL6;TGFB1;MMP2;IL1B;STAT3;CYBB;PIK3CD;TNF;NOX1;ICAM1
30	Apoptosis_Homo sapiens_hsa04210	13/140	0.000234403	0.00133239	0.00351184	0.0194502	-1.01024	8.44404	PARP3;APAF1;PRF1;PIK3CD;CSF2RB;TNF;GADD45G;TNFRSF1A;CTSK;IL3RA;FAS;MAP3K14;CTSC
38	HIF-1 signaling pathway_Homo sapiens_hsa04066	10/103	0.000851619	0.00448658	0.00755891	0.0398226	-0.767249	5.4232	HK3;IL6;NOS2;STAT3;CYBB;HMOX1;PIK3CD;TIMP1;NOX1;HK2
40	Lysosome_Homo sapiens_hsa04142	11/123	0.000951395	0.0047791	0.00903157	0.0464481	-0.719497	5.00596	PLA2G15;NAPSA;GM2A;SLC11A1;CTSK;LAPTM5;ARSG;CD68;GUSB;CTSC;LGMN
44	T cell receptor signaling pathway_Homo sapiens_hsa04660	9/104	0.00337096	0.0154921	0.0208292	0.0937315	-0.608388	3.46328	CD4;PTPRC;PIK3CD;LCP2;NFKBIE;ICOS;TNF;MAP3K14;CARD11
50	Fc epsilon RI signaling pathway_Homo sapiens_hsa04664	7/68	0.00359505	0.0161777	0.018253	0.0869221	-0.386577	2.17573	LYN;FCER1G;INPP5D;RAC2;PIK3CD;LCP2;TNF
57	Adipocytokine signaling pathway_Homo sapiens_hsa04920	7/70	0.00422996	0.0186464	0.0208181	0.0937315	-0.207715	1.13528	SOCS3;NPY;STAT3;TNFRSF1B;NFKBIE;TNF;TNFRSF1A
45	MAPK signaling pathway_Homo sapiens_hsa04010	15/255	0.00811693	0.0334534	0.0643583	0.252753	-0.699341	3.36649	MAP4K1;TGFB1;IL1R2;PDGFA;ARRB2;TNF;GADD45G;TNFRSF1A;IL1A;IL1B;RAC2;FAS;FGF23;MAP3K14;FGF10
108	Cytosolic DNA-sensing pathway_Homo sapiens_hsa04623	6/64	0.0107327	0.042931	0.0402327	0.170397	0.21543	-0.976856	CXCL10;IL6;RIPK3;IL1B;CCL4;IL18
46	PI3K-Akt signaling pathway_Homo sapiens_hsa04151	18/341	0.0116032	0.0455689	0.0989473	0.35621	-0.666997	2.97246	IFNAR2;CSF1R;CSF3R;HGF;ITGA2;OSM;PDGFA;PIK3CD;LAMC2;IL2RG;VTN;IL6;IL3RA;IL2RB;ITGB7;JAK3;FGF23;FGF10
172	Type II diabetes mellitus_Homo sapiens_hsa04930	5/48	0.0126202	0.0486778	0.0416601	0.17305	0.669822	-2.92877	HK3;SOCS3;PIK3CD;TNF;HK2
51	Rap1 signaling pathway_Homo sapiens_hsa04015	12/211	0.0212905	0.077945	0.109188	0.368508	-0.503963	1.94	CSF1R;ITGAM;HGF;ITGB2;RAC2;PDGFA;PIK3CD;LCP2;ITGAL;ADCY7;FGF23;FGF10
58	Inflammatory mediator regulation of TRP channels_Homo sapiens_hsa04750	7/98	0.0244831	0.0881391	0.0853065	0.317693	-0.28824	1.0693	PRKCH;ASIC5;TRPV4;IL1B;BDKRB1;PIK3CD;ADCY7
55	Platelet activation_Homo sapiens_hsa04611	8/122	0.0265105	0.0938734	0.0982609	0.35621	-0.332967	1.20874	LYN;FCER1G;ITGA2;TBXAS1;PIK3CD;LCP2;ADCY7;FERMT3
54	Non-alcoholic fatty liver disease (NAFLD)_Homo sapiens_hsa04932	9/151	0.0330538	0.113327	0.125136	0.397491	-0.361512	1.23262	IL1A;SOCS3;IL6;TGFB1;IL1B;FAS;PIK3CD;TNF;TNFRSF1A
59	Ribosome_Homo sapiens_hsa03010	8/137	0.0475297	0.15323	0.154192	0.45624	-0.146279	0.445624	RPL41;RPS28;RPS15A;RPL10;RPS29;RPL38;RPL10A;RPL28

## Sheet: module2
	Term	Overlap	P.value	Adjusted.P.value	Old.P.value	Old.Adjusted.P.value	Z.score	Combined.Score	Genes
1	Alanine, aspartate and glutamate metabolism_Homo sapiens_hsa00250	5/35	0.000157309	0.0275291	0.00038851	0.0679893	-1.805	15.8069	GPT;NAT8L;RIMKLA;ASPA;DDO
2	Bile secretion_Homo sapiens_hsa04976	6/71	0.000649992	0.0568743	0.00132482	0.115922	-1.73315	12.7188	ABCC2;SLC10A2;KCNN2;SLC4A4;CFTR;AQP1
3	PPAR signaling pathway_Homo sapiens_hsa03320	5/69	0.00361479	0.161243	0.00620925	0.271221	-1.66129	9.34098	APOA1;APOC3;PCK1;APOA5;SLC27A4
4	ABC transporters_Homo sapiens_hsa02010	4/44	0.00405526	0.161243	0.00683083	0.271221	-1.65171	9.09721	ABCC2;ABCA6;ABCA12;CFTR
6	Proximal tubule bicarbonate reclamation_Homo sapiens_hsa04964	2018-03-23	0.00460695	0.161243	0.00774917	0.271221	-1.35602	7.29567	PCK1;SLC4A4;AQP1
5	Circadian rhythm_Homo sapiens_hsa04710	2018-03-30	0.0097854	0.285408	0.0150098	0.437785	-1.57933	7.30736	PER2;CRY1;RORC
7	Drug metabolism - cytochrome P450_Homo sapiens_hsa00982	4/69	0.0193771	0.484428	0.028297	0.695758	-1.67253	6.59588	MAOB;FMO1;FMO2;CYP2E1
8	Fat digestion and absorption_Homo sapiens_hsa04975	3/41	0.0228083	0.498931	0.0321541	0.695758	-1.48709	5.62215	PLA2G2E;APOA1;SLC27A4
9	FoxO signaling pathway_Homo sapiens_hsa04068	5/133	0.0485089	0.591038	0.0678857	0.772506	-1.57211	4.75723	PLK3;GADD45A;FOXO6;IL7R;PCK1

## Sheet: module3
	Term	Overlap	P.value	Adjusted.P.value	Old.P.value	Old.Adjusted.P.value	Z.score	Combined.Score	Genes
1	Cytokine-cytokine receptor interaction_Homo sapiens_hsa04060	17/265	6.352e-06	0.000971856	4.19136e-06	0.000641278	-1.87718	22.4637	CX3CR1;CSF3;CCL22;TNFSF14;LIF;IL20RB;IL5RA;CXCL3;IFNG;CCL7;IL2RA;CCL5;CXCR2;CCL3;TNFRSF17;CCR5;CCR3
3	Chemokine signaling pathway_Homo sapiens_hsa04062	12/187	0.000145423	0.00741656	0.000120282	0.00613437	-1.87629	16.5786	FGR;CX3CR1;CCL22;CCL7;STAT1;STAT2;CCL5;CXCR2;CCL3;CXCL3;CCR5;CCR3
4	Jak-STAT signaling pathway_Homo sapiens_hsa04630	10/158	0.000572364	0.0212618	0.000502377	0.0192159	-1.85448	13.8451	CSF3;SOCS1;IFNG;STAT1;STAT2;IL2RA;LIF;IL20RB;IL5RA;IL27RA
5	TNF signaling pathway_Homo sapiens_hsa04668	8/110	0.000818476	0.0212618	0.000796608	0.0238766	-1.80695	12.8439	EDN1;CCL5;BCL3;LIF;CXCL3;PTGS2;SELE;MMP9
6	Arachidonic acid metabolism_Homo sapiens_hsa00590	6/62	0.000833795	0.0212618	0.000937132	0.0238766	-1.80489	12.7958	PLA2G2D;HPGDS;PLA2G12B;ALOX15;PLA2G4C;PTGS2
7	Cytosolic DNA-sensing pathway_Homo sapiens_hsa04623	6/64	0.000986957	0.0215721	0.00109239	0.0238766	-1.51682	10.4977	ZBP1;PYCARD;IL33;CCL5;TREX1;TMEM173
10	Linoleic acid metabolism_Homo sapiens_hsa00591	2018-04-29	0.00168315	0.0321902	0.00214138	0.0409539	-1.28086	8.18094	PLA2G2D;PLA2G12B;PLA2G4C;ALOX15
9	Complement and coagulation cascades_Homo sapiens_hsa04610	6/79	0.00292632	0.0497474	0.00297085	0.0505044	-1.56327	9.12013	PROC;VWF;PLAU;PLAUR;F5;C2
11	Hematopoietic cell lineage_Homo sapiens_hsa04640	6/88	0.00499231	0.0694385	0.00489487	0.0680831	-1.49456	7.92095	CSF3;CD8A;IL2RA;IL5RA;CD3E;CD3D
12	Osteoclast differentiation_Homo sapiens_hsa04380	7/132	0.0097294	0.114967	0.008792	0.112098	-1.57945	7.31695	SOCS1;IFNG;STAT1;STAT2;BTK;BLNK;FHL2
23	alpha-Linolenic acid metabolism_Homo sapiens_hsa00592	2018-03-25	0.00976846	0.114967	0.0112089	0.115699	-0.76952	3.5618	PLA2G2D;PLA2G12B;PLA2G4C
15	Antigen processing and presentation_Homo sapiens_hsa04612	5/77	0.0123453	0.118052	0.0120992	0.115699	-1.30266	5.7245	CD74;CIITA;IFNG;CD8A;KLRD1
17	NF-kappa B signaling pathway_Homo sapiens_hsa04064	5/93	0.025833	0.21958	0.0243944	0.207353	-1.28399	4.6944	TNFSF14;PLAU;BLNK;BTK;PTGS2
18	Natural killer cell mediated cytotoxicity_Homo sapiens_hsa04650	6/135	0.0347258	0.258435	0.0312831	0.246556	-1.38939	4.66874	KLRK1;IFNG;ICAM2;GZMB;KLRD1;CD247
20	T cell receptor signaling pathway_Homo sapiens_hsa04660	5/104	0.0391032	0.258435	0.036338	0.254786	-1.30003	4.21412	IFNG;CD8A;CD247;CD3E;CD3D
28	Type I diabetes mellitus_Homo sapiens_hsa04940	3/43	0.0414545	0.258435	0.0417965	0.255794	-0.720414	2.29319	IFNG;GZMB;GAD2
21	B cell receptor signaling pathway_Homo sapiens_hsa04662	4/73	0.041919	0.258435	0.0403478	0.255794	-1.22307	3.8796	BLNK;BTK;DAPP1;PIK3AP1
22	Cell adhesion molecules (CAMs)_Homo sapiens_hsa04514	6/142	0.0427302	0.258435	0.0383011	0.254786	-1.14804	3.61959	CD274;CD8A;ICAM2;LRRC4;TIGIT;SELE
36	Proteasome_Homo sapiens_hsa03050	3/44	0.0439171	0.258435	0.0441149	0.259599	-0.445172	1.39136	IFNG;PSMB8;PSMB9
34	Ether lipid metabolism_Homo sapiens_hsa00565	3/45	0.0464511	0.263223	0.0464964	0.26348	-0.51242	1.5728	PLA2G2D;PLA2G12B;PLA2G4C

## Sheet: module4
	Term	Overlap	P.value	Adjusted.P.value	Old.P.value	Old.Adjusted.P.value	Z.score	Combined.Score	Genes
2	NF-kappa B signaling pathway_Homo sapiens_hsa04064	6/93	0.00510112	0.333419	0.00680487	0.440856	-1.73864	9.17704	NFKBIA;VCAM1;CD14;LAT;BIRC3;TNFSF13B
4	Biosynthesis of amino acids_Homo sapiens_hsa01230	5/74	0.00853086	0.333419	0.011106	0.440856	-1.67494	7.9795	PRPS1;PSAT1;SHMT2;NAGS;ASS1
3	Intestinal immune network for IgA production_Homo sapiens_hsa04672	4/48	0.00886753	0.333419	0.0117249	0.440856	-1.69797	8.02353	PIGR;CXCR4;CCL28;TNFSF13B
5	TGF-beta signaling pathway_Homo sapiens_hsa04350	5/84	0.0142653	0.364574	0.0178865	0.455809	-1.72301	7.32265	SMAD1;SMAD4;CHRD;BMP8B;INHBB
6	VEGF signaling pathway_Homo sapiens_hsa04370	4/61	0.0200466	0.364574	0.0247715	0.455809	-1.75384	6.85699	PLA2G4F;PLA2G4E;SPHK1;RAC3
8	Arachidonic acid metabolism_Homo sapiens_hsa00590	4/62	0.0211505	0.364574	0.0260311	0.455809	-1.67735	6.46802	GGT5;PLA2G4F;GPX3;PLA2G4E
9	Fc gamma R-mediated phagocytosis_Homo sapiens_hsa04666	5/93	0.0212536	0.364574	0.0259483	0.455809	-1.60501	6.18128	MARCKSL1;PLA2G4F;PLA2G4E;SPHK1;LAT
10	Fc epsilon RI signaling pathway_Homo sapiens_hsa04664	4/68	0.0285508	0.393805	0.0343918	0.462937	-1.63124	5.80079	PLA2G4F;PLA2G4E;RAC3;LAT
13	T cell receptor signaling pathway_Homo sapiens_hsa04660	5/104	0.0324168	0.393805	0.0385621	0.462937	-1.52136	5.21686	NFKBIA;CTLA4;PDCD1;RASGRP1;LAT
16	Thyroid hormone synthesis_Homo sapiens_hsa04918	4/71	0.0327592	0.393805	0.0390941	0.462937	-1.39548	4.77056	GPX3;GSR;PLCB2;DUOX2
18	Cell adhesion molecules (CAMs)_Homo sapiens_hsa04514	6/142	0.0346203	0.393805	0.0409549	0.462937	-1.3647	4.58991	CD2;CLDN10;VCAM1;CTLA4;PDCD1;CLDN1
15	Cytokine-cytokine receptor interaction_Homo sapiens_hsa04060	9/265	0.038041	0.393805	0.044667	0.462937	-1.49174	4.87663	IL22RA1;CXCR4;INHBB;CXCR6;OSMR;CCL28;TNFRSF4;CRLF2;TNFSF13B
25	ABC transporters_Homo sapiens_hsa02010	3/44	0.038633	0.393805	0.0459281	0.462937	-0.926232	3.01363	ABCA1;ABCC4;ABCG1
17	TNF signaling pathway_Homo sapiens_hsa04668	5/110	0.0397995	0.393805	0.0467862	0.462937	-1.43001	4.61021	NFKBIA;MMP14;CEBPB;VCAM1;BIRC3
22	Complement and coagulation cascades_Homo sapiens_hsa04610	4/79	0.045666	0.40882	0.0533463	0.472378	-1.17197	3.61716	C3;C7;C5AR1;CFB

## Sheet: module5
	Term	Overlap	P.value	Adjusted.P.value	Old.P.value	Old.Adjusted.P.value	Z.score	Combined.Score	Genes
1	Terpenoid backbone biosynthesis_Homo sapiens_hsa00900	2018-07-22	2.69256e-07	5.14279e-05	8.11674e-07	0.00015503	-1.81141	27.4022	FDPS;IDI1;MVK;HMGCS1;MVD;HMGCR;ACAT2
2	Protein digestion and absorption_Homo sapiens_hsa04974	9/90	0.000141778	0.0135398	9.64858e-05	0.0092144	-1.68988	14.9745	CPA2;COL3A1;COL27A1;COL5A3;COL11A1;COL4A5;ATP1B2;COL9A2;COL6A5
3	Steroid biosynthesis_Homo sapiens_hsa00100	2018-04-20	0.000790329	0.0503176	0.000965628	0.0614783	-1.31284	9.37769	SQLE;MSMO1;LSS;FDFT1
5	Butanoate metabolism_Homo sapiens_hsa00650	2018-03-28	0.0219755	0.720642	0.0201571	0.657715	-1.43805	5.49021	HMGCS1;ACAT2;AACS
4	Hedgehog signaling pathway_Homo sapiens_hsa04340	4/50	0.022638	0.720642	0.0185997	0.657715	-1.59063	6.02552	RAB23;WNT5A;GLI1;GLI3
6	Vascular smooth muscle contraction_Homo sapiens_hsa04270	6/120	0.0460158	0.942222	0.0317199	0.835737	-1.70795	5.25839	ACTA2;PPP1R14A;PRKCB;KCNMB1;PPP1R12B;ACTG2

## Sheet: module6
	Term	Overlap	P.value	Adjusted.P.value	Old.P.value	Old.Adjusted.P.value	Z.score	Combined.Score	Genes
1	DNA replication_Homo sapiens_hsa03030	9/36	9.95268e-06	0.00233888	3.46298e-05	0.00720929	-2.00111	23.0482	POLA1;LIG1;MCM7;POLE2;MCM3;MCM5;MCM6;DNA2;POLE
2	Insulin secretion_Homo sapiens_hsa04911	13/85	3.61636e-05	0.00411693	6.70121e-05	0.00720929	-1.87422	19.1685	RYR2;ADCYAP1R1;RAB3A;ADCY1;ATP1A1;CACNA1C;ADCY5;CCKAR;PCLO;FFAR1;KCNN3;PLCB1;VAMP2
3	GABAergic synapse_Homo sapiens_hsa04727	13/88	5.25566e-05	0.00411693	9.20335e-05	0.00720929	-1.79579	17.6951	GABRB3;GABBR1;GABARAPL1;SLC38A1;PLCL1;CACNA1B;ADCY1;CACNA1C;GABRG3;ADCY5;GNAO1;GNG3;HAP1
5	Circadian entrainment_Homo sapiens_hsa04713	13/95	0.000117737	0.00691706	0.000183702	0.0106365	-1.86047	16.8317	GRIA1;KCNJ5;RYR2;ADCYAP1R1;ADCY1;CACNA1C;RYR3;ADCY5;GNAO1;PER1;GNG3;NOS1;PLCB1
4	Cholinergic synapse_Homo sapiens_hsa04725	14/111	0.000159112	0.00747828	0.000226309	0.0106365	-1.94686	17.027	ACHE;CHRNB4;CHRNA3;CACNA1B;ADCY1;CACNA1C;ADCY5;GNAO1;SLC5A7;GNG3;KCNQ2;KCNQ3;KCNQ5;PLCB1
8	ECM-receptor interaction_Homo sapiens_hsa04512	11/82	0.000461017	0.015477	0.000665881	0.0223546	-1.53023	11.7554	TNXB;RELN;COL4A2;SV2A;COL4A1;ITGA11;COL6A3;ITGA5;THBS2;HSPG2;THBS4
7	Retrograde endocannabinoid signaling_Homo sapiens_hsa04723	12/101	0.00079279	0.0232882	0.00101871	0.0294787	-1.73969	12.4213	GRIA1;GNAO1;GABRB3;KCNJ5;GNG3;CNR1;CACNA1B;ADCY1;CACNA1C;PLCB1;GABRG3;ADCY5
9	Adrenergic signaling in cardiomyocytes_Homo sapiens_hsa04261	15/148	0.00101568	0.0265207	0.00112897	0.0294787	-1.65936	11.4367	RYR2;TPM2;CACNA2D3;ATP2B3;ATP2B2;ADCY1;ATP1A1;CACNA1C;ADCY5;CACNB1;PPP2R2C;PPP2R2B;TNNT2;PLCB1;MYH7
10	Dopaminergic synapse_Homo sapiens_hsa04728	13/129	0.00225791	0.0473951	0.00249539	0.0533106	-1.62756	9.91721	GRIA1;KCNJ5;CACNA1B;CACNA1C;ADCY5;GNAO1;GNG3;CALY;PPP2R2C;KIF5C;PPP2R2B;KIF5A;PLCB1
21	Vitamin digestion and absorption_Homo sapiens_hsa04977	2018-05-24	0.00242018	0.0473951	0.00404414	0.0633582	-0.926579	5.58164	CUBN;RBP2;AWAT2;APOB;SLC19A1
12	Salivary secretion_Homo sapiens_hsa04970	10/89	0.00320634	0.0538208	0.00381345	0.0633582	-1.4673	8.42616	ATP2B3;ATP2B2;ADCY1;ATP1A1;NOS1;BEST2;PLCB1;VAMP2;RYR3;ADCY5
20	Aldosterone-regulated sodium reabsorption_Homo sapiens_hsa04960	6/39	0.0045358	0.0636978	0.00625278	0.0816335	-1.09228	5.89368	SCNN1G;HSD11B2;INSR;SCNN1B;ATP1A1;SGK1
15	Neuroactive ligand-receptor interaction_Homo sapiens_hsa04080	21/277	0.00460793	0.0636978	0.00386267	0.0633582	-1.50685	8.1068	GABRB3;GRIA1;ADCYAP1R1;GABBR1;CHRNB4;CHRNA3;GRID1;NPY1R;OPRL1;OPRK1;SSTR1;GABRG3;SSTR5;CCKAR;P2RY4;P2RX2;CNR1;GALR1;LEPR;CHRNA10;F2RL3
18	Pancreatic secretion_Homo sapiens_hsa04972	10/96	0.00552758	0.0721656	0.00620288	0.0816335	-1.25932	6.54596	PNLIPRP2;RYR2;CPB2;CCKAR;ATP2B3;ATP2B2;ADCY1;ATP1A1;PLCB1;ADCY5
17	Taste transduction_Homo sapiens_hsa04742	9/83	0.00639034	0.077624	0.00731951	0.0860042	-1.37009	6.92301	SCNN1G;GABBR1;P2RY4;P2RX2;SCNN1B;SCN9A;CACNA1C;ASIC2;SCN2A
16	Glutamatergic synapse_Homo sapiens_hsa04724	11/114	0.0066063	0.077624	0.00705149	0.0860042	-1.41777	7.11681	GRIA1;GNAO1;GNG3;SLC38A1;PLA2G4D;ADCY1;CACNA1C;PLCB1;SHANK3;ADCY5;SHANK1
22	Long-term depression_Homo sapiens_hsa04730	7/60	0.0104854	0.114372	0.0122661	0.124518	-1.18607	5.40583	GNAO1;GRIA1;GNAZ;PLA2G4D;NOS1;PLCB1;IGF1R
25	Protein digestion and absorption_Homo sapiens_hsa04974	9/90	0.0107072	0.114372	0.0116332	0.124518	-1.09188	4.9537	SLC9A3;CPB2;COL4A2;COL13A1;COL4A1;COL12A1;COL6A3;ATP1A1;SLC8A2
19	Oxytocin signaling pathway_Homo sapiens_hsa04921	13/158	0.0122583	0.125248	0.011787	0.124518	-1.39601	6.14459	KCNJ5;RYR2;PLA2G4D;CACNA2D3;ADCY1;CACNA1C;RYR3;ADCY5;CACNB1;GNAO1;RGS2;PLCB1;MYL9
24	Cell adhesion molecules (CAMs)_Homo sapiens_hsa04514	12/142	0.0129491	0.126793	0.0127168	0.124518	-1.17211	5.09486	CNTNAP2;VCAN;NFASC;CADM1;CDH2;CLDN14;NRXN1;CLDN8;CNTN1;NRXN3;NRXN2;NCAM2
29	Cardiac muscle contraction_Homo sapiens_hsa04260	8/78	0.0135937	0.12778	0.0149034	0.134704	-1.02394	4.40106	CACNB1;RYR2;TPM2;TNNT2;CACNA2D3;ATP1A1;CACNA1C;MYH7
180	Glycosaminoglycan biosynthesis - heparan sulfate / heparin_Homo sapiens_hsa00534	2018-04-24	0.0149302	0.133106	0.0194567	0.152411	0.39971	-1.68053	NDST3;HS3ST5;HS6ST3;HS3ST2
27	Serotonergic synapse_Homo sapiens_hsa04726	10/112	0.0156372	0.133106	0.0159469	0.135132	-1.16739	4.85414	GNAO1;GABRB3;KCNJ5;GNG3;TPH1;PLA2G4D;CACNA1B;CACNA1C;PLCB1;ADCY5
23	cAMP signaling pathway_Homo sapiens_hsa04024	15/199	0.0158595	0.133106	0.0143348	0.134704	-1.24667	5.16617	GRIA1;RYR2;ADCYAP1R1;GABBR1;NPY1R;ATP2B3;ATP2B2;ADCY1;ATP1A1;CACNA1C;SSTR1;ADCY5;SSTR5;MYL9;CNGB1
26	Focal adhesion_Homo sapiens_hsa04510	15/202	0.0179284	0.145282	0.0161008	0.135132	-1.21793	4.89776	PDGFRA;TNXB;ACTN2;THBS2;THBS4;IGF1R;RELN;COL4A2;COL4A1;ITGA11;PAK7;FLNA;COL6A3;ITGA5;MYL9
28	cGMP-PKG signaling pathway_Homo sapiens_hsa04022	13/167	0.0186716	0.146261	0.017473	0.141592	-1.18865	4.73174	INSR;ATP2B3;ATP2B2;ADCY1;ATP1A1;CACNA1C;ADCY5;SLC8A2;RGS2;PLCB1;MYL9;CNGB1;MYH7
30	Calcium signaling pathway_Homo sapiens_hsa04020	13/180	0.0320116	0.242669	0.0290765	0.220419	-1.20165	4.13565	PDGFRA;RYR2;CACNA1B;ATP2B3;ATP2B2;ADCY1;CACNA1C;RYR3;SLC8A2;CCKAR;P2RX2;NOS1;PLCB1
36	Synaptic vesicle cycle_Homo sapiens_hsa04721	6/63	0.0419622	0.30816	0.0439025	0.322409	-0.523657	1.66051	UNC13A;RAB3A;SYT1;CACNA1B;CPLX1;VAMP2

## Sheet: module7
	Term	Overlap	P.value	Adjusted.P.value	Old.P.value	Old.Adjusted.P.value	Z.score	Combined.Score	Genes
1	Fatty acid biosynthesis_Homo sapiens_hsa00061	2018-03-13	0.00205545	0.292601	0.0030217	0.317278	-1.62819	10.0741	ACSL1;FASN;ACSL3
2	PPAR signaling pathway_Homo sapiens_hsa03320	6/69	0.00278668	0.292601	0.00271673	0.317278	-1.69539	9.97379	FABP1;ACSL1;FABP6;ME1;LPL;ACSL3
4	Circadian rhythm_Homo sapiens_hsa04710	2018-03-30	0.0226165	0.637553	0.0233615	0.570042	-1.65801	6.28233	PER3;BHLHE41;NR1D1
7	Peroxisome_Homo sapiens_hsa04146	5/83	0.0271518	0.637553	0.0244304	0.570042	-1.53701	5.54295	PEX5L;ABCD3;ACSL1;ACSL3;NUDT12
9	Tyrosine metabolism_Homo sapiens_hsa00350	3/35	0.0338579	0.637553	0.0337693	0.592808	-1.47941	5.00867	MAOA;AOX1;FAH
10	Renin secretion_Homo sapiens_hsa04924	4/64	0.0413191	0.637553	0.0383262	0.592808	-1.56024	4.97159	PTGER4;PLCB4;ADRB1;GNAI1
8	Metabolic pathways_Homo sapiens_hsa01100	34/1239	0.0471622	0.637553	0.0170627	0.570042	-1.76326	5.38528	LIPT2;AHCYL2;MAOA;ADK;LTC4S;ENO3;ABO;KHK;TRAK2;ME1;REV3L;AOX1;POLR2K;NUDT12;MPST;PLA2G12A;HSD3B2;ACSL1;UROS;GLYCTK;ACSL3;FAH;ACER1;ALDH6A1;PHOSPHO1;PLCB4;CYP2U1;IMPDH1;FASN;IVD;PNPLA3;CHPT1;CDO1;B4GALT4
16	Glycine, serine and threonine metabolism_Homo sapiens_hsa00260	3/40	0.0474834	0.637553	0.0461996	0.592808	-1.29452	3.94489	SRR;MAOA;GLYCTK
11	Dopaminergic synapse_Homo sapiens_hsa04728	6/129	0.048504	0.637553	0.0410065	0.592808	-1.57415	4.76354	PLCB4;CREB3L3;MAOA;CACNA1A;MAPK12;GNAI1
12	Progesterone-mediated oocyte maturation_Homo sapiens_hsa04914	5/98	0.049854	0.637553	0.0438344	0.592808	-1.57659	4.72766	HSP90AA1;PLK1;CPEB3;MAPK12;GNAI1

## Sheet: module8
	Term	Overlap	P.value	Adjusted.P.value	Old.P.value	Old.Adjusted.P.value	Z.score	Combined.Score	Genes
1	Fat digestion and absorption_Homo sapiens_hsa04975	6/41	0.00101366	0.213882	0.000979342	0.165281	-1.87422	12.9212	FABP2;ABCG5;DGAT2;CLPS;PLA2G3;AGPAT2
5	Sulfur metabolism_Homo sapiens_hsa00920	2018-03-10	0.00239111	0.247908	0.00355614	0.187586	-1.32659	8.00727	TST;SUOX;PAPSS2
2	Glutathione metabolism_Homo sapiens_hsa00480	6/52	0.00352475	0.247908	0.00294985	0.187586	-1.80103	10.1721	GSTM3;GSTM2;RRM2;MGST2;GSTT1;SRM
3	Glycine, serine and threonine metabolism_Homo sapiens_hsa00260	5/40	0.00537379	0.283467	0.00482302	0.203531	-1.77253	9.26362	GAMT;CBS;CTH;PIPOX;PHGDH
4	Cysteine and methionine metabolism_Homo sapiens_hsa00270	5/45	0.00888345	0.344904	0.00757478	0.246691	-1.70038	8.03183	TST;CBS;CTH;DNMT3B;SRM
11	Selenocompound metabolism_Homo sapiens_hsa00450	2018-03-17	0.0116794	0.344904	0.0124832	0.246691	-1.28128	5.70159	CTH;INMT;PAPSS2
12	Fructose and mannose metabolism_Homo sapiens_hsa00051	4/32	0.012545	0.344904	0.0115421	0.246691	-1.29433	5.66714	GMPPB;PFKFB3;FPGT;FBP1
6	Drug metabolism - cytochrome P450_Homo sapiens_hsa00982	6/69	0.0138512	0.344904	0.0103982	0.246691	-1.63637	7.00264	GSTM3;ALDH3B2;GSTM2;UGT1A1;MGST2;GSTT1
9	Mineral absorption_Homo sapiens_hsa04978	5/51	0.0148669	0.344904	0.0121298	0.246691	-1.44477	6.08049	S100G;CYBRD1;ATP2B1;SLC26A3;SLC39A4
8	Metabolism of xenobiotics by cytochrome P450_Homo sapiens_hsa00980	6/73	0.0178956	0.344904	0.0132416	0.246691	-1.52813	6.14797	GSTM3;ALDH3B2;GSTM2;UGT1A1;MGST2;GSTT1
10	Biosynthesis of amino acids_Homo sapiens_hsa01230	6/74	0.0190208	0.344904	0.0140298	0.246691	-1.44955	5.74344	CPS1;CBS;CTH;PYCR1;PHGDH;OTC
7	Metabolic pathways_Homo sapiens_hsa01100	48/1239	0.0196154	0.344904	0.00156665	0.165281	-1.73843	6.83452	PON3;TREH;PON1;PLA2G3;ALOX12;NT5C2;FUT1;AGPAT2;PAPSS2;SRM;AGPAT4;GMPPB;ALDH3B2;CBS;B3GALT2;FPGT;HSD17B2;DNMT3B;INPP5J;ST3GAL5;PHGDH;GAMT;DGAT2;RRM2;NDUFA5;UGT1A1;PLA2G4B;ITPK1;PIPOX;PYCR1;HOGA1;COX6C;ALPPL2;DHODH;CHIT1;UCK2;CPS1;TST;POLR3D;CTH;GALM;PI4KB;HPD;FBP1;LPIN2;ITPA;MGLL;OTC
13	Glycerolipid metabolism_Homo sapiens_hsa00561	5/59	0.0263617	0.427871	0.0206867	0.324705	-1.47153	5.35025	DGAT2;LPIN2;AGPAT2;MGLL;AGPAT4
24	Maturity onset diabetes of the young_Homo sapiens_hsa04950	2018-03-26	0.0369807	0.497588	0.0340365	0.47878	-0.674557	2.22426	HNF4A;HNF4G;BHLHA15
16	Amino sugar and nucleotide sugar metabolism_Homo sapiens_hsa00520	4/48	0.047656	0.591495	0.0391713	0.489412	-1.10125	3.35192	CHIT1;CYB5R2;GMPPB;FPGT

## Sheet: module9
	Term	Overlap	P.value	Adjusted.P.value	Old.P.value	Old.Adjusted.P.value	Z.score	Combined.Score	Genes
1	Cell cycle_Homo sapiens_hsa04110	15/124	8.70651e-12	9.49009e-10	1.17204e-11	1.27752e-09	-1.7332	44.1393	BUB1B;CDC7;TTK;CDC25C;PKMYT1;CDC25B;CDC20;CCNA2;CCNB2;CCNB1;CCNE1;CDK1;SKP2;BUB1;MAD2L1
2	Oocyte meiosis_Homo sapiens_hsa04114	10/123	1.2144e-06	5.4855e-05	1.28855e-06	6.48742e-05	-1.85726	25.2982	CDC20;CCNB2;CCNB1;CCNE1;CDK1;CDC25C;PKMYT1;BUB1;MAD2L1;AURKA
3	Progesterone-mediated oocyte maturation_Homo sapiens_hsa04914	9/98	1.50977e-06	5.4855e-05	1.78553e-06	6.48742e-05	-1.88436	25.2572	CCNA2;CCNB2;CCNB1;CDK1;CDC25C;PKMYT1;BUB1;CDC25B;MAD2L1
4	p53 signaling pathway_Homo sapiens_hsa04115	5/69	0.00103719	0.0246201	0.00112493	0.0306542	-1.6681	11.4619	CCNB2;CCNB1;CCNE1;CDK1;GTSE1
5	One carbon pool by folate_Homo sapiens_hsa00670	2018-03-20	0.00135523	0.0246201	0.00179958	0.0326923	-1.47947	9.77009	MTHFD2;TYMS;ALDH1L2
8	Steroid biosynthesis_Homo sapiens_hsa00100	2018-03-20	0.00135523	0.0246201	0.00179958	0.0326923	-1.04296	6.88749	NSDHL;HSD17B7;TM7SF2
6	Fanconi anemia pathway_Homo sapiens_hsa03460	4/53	0.00287307	0.0447378	0.00314046	0.0489014	-1.53066	8.958	RAD51C;EME1;FANCA;FANCB
7	Endocrine and other factor-regulated calcium reabsorption_Homo sapiens_hsa04961	3/47	0.0154678	0.210749	0.0161995	0.220719	-1.66435	6.93868	DNM3;ATP1A3;DNM1
