# Supplementary material for: Conserved transcriptomic profile between mouse and human colitis allows unsupervised patient stratification
Source: Nat Commun. 2019 Jun 28;10:2892. doi: 10.1038/s41467-019-10769-x (PMC6598981; doi:10.1038/s41467-019-10769-x)
Supplement: Supplementary file 7 — Supplementary data set 5 [file 41467_2019_10769_MOESM7_ESM.xlsx]

## Sheet: GO enrichment
Dataset S5. Gene Ontology and KEGG pathway enrichment analysis for the list of DEGs identified in mouse experimental colitis and human ulcerative colitis. The list of genes in each enrichment are shown in separate sheets. Enrichment was performed using EnrichR.
	Term	Overlap	P.value	Adjusted.P.value	Old.P.value	Old.Adjusted.P.value	Z.score	Combined.Score	Genes
1	inflammatory response (GO:0006954)	45/209	2.17036e-24	3.05804e-21	2.58759e-18	3.64591e-15	-4.19713	228.69	SERPINA3;CD40;CXCL9;CCL11;C5AR1;ITGB2;FPR1;PIK3CD;FPR2;MEFV;CXCL13;CXCL3;ITGAL;TNF;CXCL2;MMP25;ADORA3;CXCR2;CCL2;CCR7;CCL19;JAK3;RELT;TNFRSF4;LYN;PLA2G2D;ANXA1;CCL22;CCL21;SLC11A1;NFAM1;TNFRSF9;CD180;SELE;TMIGD3;IL1A;CXCL10;IL1B;IL2RA;TLR8;CHI3L1;ADAM8;ACKR1;S100A9;S100A8
2	neutrophil degranulation (GO:0043312)	46/479	5.63654e-11	3.97095e-08	9.96804e-08	3.82409e-05	-5.16217	121.823	ARHGAP9;SERPINA3;HVCN1;PTAFR;ITGB2;C5AR1;FPR1;FPR2;CFP;ITGAL;C3;ADGRG3;HK3;MMP25;FCGR3B;PLAU;STBD1;CXCR2;ITGAX;TBC1D10C;STOM;S100A11;CD55;CD53;MME;NFAM1;SLC11A1;PLAUR;TMEM173;LILRB3;PRDX6;MMP9;FGR;LRG1;PTPRC;DOK3;SLPI;SELL;LCN2;PECAM1;CHI3L1;ADAM8;ACPP;S100A9;S100A8;LTF
6	T cell costimulation (GO:0031295)	16/67	3.10667e-10	1.4591e-07	7.07212e-08	3.82409e-05	-2.54371	55.6877	LYN;CD274;CCL21;CD80;CD3E;CD3D;VAV1;BTLA;CTLA4;MAP3K8;CD247;PDCD1;CCL19;ICOS;CARD11;HLA-DQB1
5	neutrophil chemotaxis (GO:0030593)	14/51	5.43219e-10	1.65114e-07	1.08562e-07	3.82409e-05	-2.87093	61.2469	CXCL6;EDN1;EDN2;CCL22;CCL11;ITGB2;PIK3CD;CXCL3;CXCR2;PDE4B;SAA1;CCL2;S100A9;S100A8
4	cell surface receptor signaling pathway (GO:0007166)	25/176	5.85926e-10	1.65114e-07	1.68804e-07	4.7569e-05	-3.1707	67.4022	CD274;IFITM1;LAMA1;CXCL13;CD3E;CD3D;IL27RA;CXCR3;CXCR2;CCL2;CD37;CCR5;CD53;EDN1;EDN2;INHBA;LILRB3;PRLR;CD2;CXCL10;PTPRC;IFNG;CD8A;IL2RA;BIRC3
8	chemotaxis (GO:0006935)	16/75	1.85637e-09	4.35937e-07	2.69148e-07	6.3205e-05	-2.38536	47.9568	CXCL6;CXCL9;CCL22;CCL11;C5AR1;FPR1;PLAUR;FPR2;CXCL2;CXCL10;PLAU;CXCR3;CXCR2;S1PR1;CCL2;CCR5
7	response to virus (GO:0009615)	18/100	3.30639e-09	6.65528e-07	4.49447e-07	9.04673e-05	-2.6955	52.636	IFITM3;IFITM1;CCL22;CCL11;FOXP3;CLU;TNF;IFIT3;FGR;IFNG;OAS2;TBX21;BCL3;TLR8;PIM2;CCL19;APOB;DUOX2
10	T cell activation (GO:0042110)	11/35	8.05301e-09	1.41834e-06	8.29788e-07	0.000146146	-2.42281	45.1544	CD2;TNFSF14;CD8B;CD8A;CD80;TREML2;CD7;PIK3CD;CD3E;PRLR;FOXP3
3	signal transduction (GO:0007165)	59/861	5.46019e-08	7.69341e-06	4.62288e-05	0.00310173	-6.38468	106.772	CXCL6;CXCL9;CD83;CSF3R;PIK3CD;FASLG;ADM;VLDLR;ITGAL;PSTPIP1;FGF9;PLAU;ADORA3;RAC2;CD38;MADCAM1;CD53;ANXA1;IGFBP5;PRKCB;SPHK1;NFAM1;PLAUR;TMIGD3;GREM1;DEPDC7;IL1B;PECAM1;LANCL3;LTB;PTGES;PHLPP2;CD274;CCL11;SH2D2A;PEX11A;C5AR1;FPR1;DAPP1;CSF2RB;RASGRP2;LRP8;C3;SCUBE2;RASD1;INPP5D;CXCR2;CCL2;IL12RB1;FCGR1A;S100A11;LYN;CD74;CCL22;TNFSF14;LRRN2;LILRB4;CXCL10;IL2RB
13	extracellular matrix organization (GO:0030198)	19/142	1.78703e-07	2.07458e-05	1.1042e-05	0.00120911	-2.7823	43.23	COL18A1;VWF;LAMA1;ITGB2;BGN;LAMC2;ITGAL;ICAM1;ADAM19;COL4A1;COL5A3;SPOCK2;MFAP2;PECAM1;ITGAX;COL6A3;MADCAM1;COL9A2;ITGA5
16	cellular response to zinc ion (GO:0071294)	2018-07-15	1.90144e-07	2.07458e-05	1.11557e-05	0.00120911	-2.265	35.052	HVCN1;MT1M;MT1F;MT1G;MT1X;MT1H;MT1E
15	response to lipopolysaccharide (GO:0032496)	14/78	1.9141e-07	2.07458e-05	8.76255e-06	0.00120911	-2.52651	39.0823	CXCL6;CXCL9;CD40;SLC11A1;TNFRSF9;CXCL13;CXCL3;CXCL2;SELE;SELP;CD6;SLPI;RELT;TNFRSF4
179	immunological synapse formation (GO:0001771)	2018-05-06	2.08571e-07	2.09912e-05	2.9217e-05	0.00231391	0.627623	-9.65472	CD6;CCL21;PRF1;CCL19;CORO1A
18	chemokine-mediated signaling pathway (GO:0070098)	11/48	2.96893e-07	2.78882e-05	1.11414e-05	0.00120911	-2.16999	32.6147	CXCL10;CXCL6;CXCL9;CCL22;CCL11;CCL21;CCL2;CCL19;CXCL13;CXCL3;CXCL2
9	leukocyte migration (GO:0050900)	22/198	5.38289e-07	3.91217e-05	3.2493e-05	0.00240961	-3.16271	45.6534	LYN;CD74;C5AR1;ITGB2;FPR1;FPR2;SLC7A11;ITGAL;SELE;TREM1;ICAM1;CD2;VPREB3;SELP;SLC7A5;SELL;INPP5D;PECAM1;PDE4B;ITGAX;ITGA5;APOB
24	transmembrane receptor protein tyrosine kinase signaling pathway (GO:0007169)	12/72	3.23848e-06	0.000198392	7.23404e-05	0.00443163	-2.04968	25.9087	LYN;FGR;BLK;CD8B;CD8A;CD7;BTK;SLA;STAP1;LCP2;CD3E;GFRA2
32	cellular response to cadmium ion (GO:0071276)	2018-07-22	4.13056e-06	0.000242498	8.1057e-05	0.00475872	-1.54306	19.1295	NCF1;MT1F;MT1G;MT1X;MT1H;MMP9;MT1E
25	extracellular matrix disassembly (GO:0022617)	12/76	5.80883e-06	0.000327385	0.000114616	0.00645975	-2.13985	25.7983	MMP12;ADAMTS4;MMP7;CTSK;MMP3;MMP19;ADAM8;LAMC2;LCP1;TIMP1;MMP9;MMP10
38	respiratory burst (GO:0045730)	2018-05-10	7.85698e-06	0.000410018	0.000167386	0.00873507	-1.25063	14.7	CD52;NCF1;NCF2;SLC11A1;CD55
30	collagen catabolic process (GO:0030574)	10/56	1.13247e-05	0.000569874	0.000174376	0.00877485	-1.96673	22.3981	MMP12;COL18A1;MMP7;COL4A1;COL5A3;CTSK;MMP3;COL6A3;MMP9;MMP10
276	leukocyte migration involved in inflammatory response (GO:0002523)	2018-04-06	1.57401e-05	0.000693056	0.000355895	0.0135529	1.66942	-18.4626	ADAM8;SELE;S100A9;S100A8
29	humoral immune response (GO:0006959)	9/47	1.72652e-05	0.000737172	0.000231674	0.0112562	-2.05766	22.566	CD83;EBI3;CCL2;TREM2;PDCD1;POU2F2;MS4A1;TREM1;LTF
34	cellular response to organic cyclic compound (GO:0071407)	2018-05-12	2.3389e-05	0.000941574	0.000323874	0.0135529	-1.60043	17.0658	IGFBP5;IL1B;CCL2;TMEM173;TNF
114	prostaglandin biosynthetic process (GO:0001516)	2018-05-12	2.3389e-05	0.000941574	0.000323874	0.0135529	0.322334	-3.43713	CD74;EDN1;EDN2;PTGS2;PTGES
51	response to interferon-gamma (GO:0034341)	2018-06-20	3.0225e-05	0.00112071	0.000345519	0.0135529	-0.704571	7.33236	IFITM3;IFITM1;CIITA;SLC11A1;UBD;MEFV
619	cytokine production (GO:0001816)	2018-04-07	3.57797e-05	0.00126034	0.000542568	0.0187279	4.82109	-49.3589	PIK3CD;S100A9;S100A8;BATF
36	interferon-gamma-mediated signaling pathway (GO:0060333)	10/65	4.37816e-05	0.00150459	0.000505343	0.0182571	-1.60841	16.1424	CIITA;IFNG;OAS2;STAT1;IRF1;PTAFR;GBP2;FCGR1A;HLA-DQB1;ICAM1
93	branching involved in blood vessel morphogenesis (GO:0001569)	2018-05-14	5.6004e-05	0.00183511	0.000571539	0.0187279	0.170259	-1.66685	SHH;SFRP2;COL4A1;LEF1;SEMA3E
40	cellular response to lipopolysaccharide (GO:0071222)	9/55	6.39174e-05	0.00204681	0.000644111	0.0206262	-1.40682	13.587	CXCL10;CXCL6;SBNO2;TNIP3;ZC3H12A;PDE4B;STAP1;CCL2;CCR5
22	innate immune response (GO:0045087)	21/256	0.000102078	0.00306018	0.00202214	0.0467082	-3.08031	28.3073	LYN;BLK;NCF1;NCF2;NLRC5;SLA;PIK3CD;TREM2;TMEM173;CORO1A;TREM1;FGR;SLPI;DMBT1;BTK;TLR9;SAA1;LCN2;TLR8;CD300E;JAK3
47	calcium-mediated signaling (GO:0019722)	7/35	0.000112769	0.003262	0.000914995	0.0270563	-1.04722	9.5194	EDN1;EDN2;SPHK1;LRRK2;BTK;CCR5;SELE
126	dendritic cell chemotaxis (GO:0002407)	2018-05-16	0.000115756	0.003262	0.000939403	0.0270563	0.563895	-5.11115	CCL21;CXCR2;CCR7;CCL19;CCR5
132	lipopolysaccharide-mediated signaling pathway (GO:0031663)	2018-05-16	0.000115756	0.003262	0.000939403	0.0270563	0.602519	-5.46125	LYN;CD6;IL1B;CCL2;TNF
63	lymphocyte chemotaxis (GO:0048247)	2018-06-25	0.000120219	0.00332134	0.000940922	0.0270563	-0.324388	2.92799	CCL22;CCL11;CCL21;SAA1;ADAM8;CCL19
23	cell-cell signaling (GO:0007267)	22/280	0.000132036	0.00357768	0.00262862	0.0536771	-2.9853	26.666	CXCL6;EDN1;CXCL9;CCL22;CCL21;CD80;ITGB2;ADM;FASLG;THY1;INHBA;CXCL13;PCDH17;EFNA1;CXCL10;BMP3;SHH;SFRP2;IL1B;LTB;CCR5;S100A9
44	digestion (GO:0007586)	8/48	0.00014256	0.00378994	0.00114895	0.0319255	-1.15443	10.2234	FABP2;UGT1A1;NPY4R;AKR1C1;GUCA2B;ALPI;PPARGC1A;GUCA2A
66	heterotypic cell-cell adhesion (GO:0034113)	2018-05-17	0.000159617	0.00408909	0.00117823	0.0319255	-0.257482	2.2511	CD2;ITGB2;ITGAX;MADCAM1;ITGA5
33	proteolysis (GO:0006508)	16/175	0.000196473	0.00490746	0.00250097	0.0536771	-2.11474	18.0493	PCSK2;MMP7;MME;HGF;HTRA3;MMP3;CPZ;LRP8;MMP9;MMP12;MMP25;PLAU;UBD;CTSK;MMP19;ADAMTS9
41	cytokine-mediated signaling pathway (GO:0019221)	11/93	0.000213393	0.00518398	0.00191781	0.0458	-1.52683	12.9053	IL1A;SOCS3;EDN2;IL1B;IL2RB;CHAD;BGN;CCL2;IL12RB1;LRP8;DUOX2
48	antimicrobial humoral response (GO:0019730)	8/51	0.000220834	0.00518592	0.00162442	0.0408717	-1.11006	9.34459	REG3A;SLC11A1;ITLN1;LCN2;S100A9;CLU;S100A8;LTF
70	B cell proliferation (GO:0042100)	2018-06-28	0.000235368	0.00534893	0.00156117	0.0407349	-0.104375	0.871982	CD79A;CD40;PTPRC;LEF1;CTPS1;MS4A1
989	complement activation, alternative pathway (GO:0006957)	2018-03-05	0.000325378	0.00674203	0.0026223	0.0536771	14.3637	-115.348	C3;CFP;CFB
65	cellular defense response (GO:0006968)	8/55	0.000376791	0.00769418	0.0024867	0.0536771	-0.302914	2.38812	CXCL9;NCF1;NCF2;C5AR1;CXCR2;PRF1;CCR5;CCR3
42	T cell receptor signaling pathway (GO:0050852)	13/135	0.000463904	0.00911269	0.00410661	0.0680731	-1.59534	12.2455	WAS;PIK3CD;THY1;CD3E;CD3D;PSMB9;PTPRC;INPP5D;PDE4B;LCP2;CD247;CARD11;HLA-DQB1
124	response to hormone (GO:0009725)	2018-05-21	0.000471233	0.00911269	0.00259752	0.0536771	0.60957	-4.6694	LYN;ME1;HCLS1;TIMP1;TIMP4
49	defense response to virus (GO:0051607)	9/71	0.000472126	0.00911269	0.00318119	0.0603621	-1.14092	8.73749	PTPRC;IFI16;IRF1;NLRC5;PRF1;TLR8;TMEM173;IFIT3;APOBEC3B
61	cell chemotaxis (GO:0060326)	7/44	0.000498923	0.00924977	0.00292937	0.0565408	-0.452282	3.43873	CCL21;HGF;LEF1;C5AR1;FPR1;FPR2;EPHA2
64	toll-like receptor signaling pathway (GO:0002224)	7/44	0.000498923	0.00924977	0.00292937	0.0565408	-0.348439	2.6492	CTSK;CD180;TLR9;TLR8;APOB;S100A9;S100A8
45	platelet degranulation (GO:0002576)	12/122	0.000626878	0.0105263	0.00490027	0.0784023	-1.34395	9.91128	SELP;LYN;SRGN;SERPINA3;VWF;HGF;PLEK;PECAM1;F13A1;TIMP1;CLU;MANF
1081	B cell chemotaxis (GO:0035754)	2018-03-06	0.000635016	0.0105263	0.00382339	0.0649055	18.1044	-133.282	PIK3CD;CXCL13;CYP7B1
1087	T cell proliferation (GO:0042098)	2018-03-06	0.000635016	0.0105263	0.00382339	0.0649055	18.3248	-134.905	TNFSF14;CTPS1;TNFRSF4
59	apoptotic signaling pathway (GO:0097190)	8/60	0.000686883	0.0112537	0.00402678	0.0675444	-0.651715	4.74666	CD40;SHH;TNFRSF9;BTK;CD38;FASLG;RELT;TNFRSF4
166	leukocyte cell-cell adhesion (GO:0007159)	2018-05-23	0.000738424	0.0119591	0.00364661	0.0649055	1.13888	-8.21246	SELP;ITGB2;ITGAL;SELE;ICAM1
53	platelet activation (GO:0030168)	10/94	0.000952903	0.0146238	0.00600948	0.0847537	-0.918282	6.38757	LYN;CD40;GNA15;VWF;PRKCB;PDPN;SAA1;RAC2;LCP2;VAV1
62	activation of cysteine-type endopeptidase activity involved in apoptotic process (GO:0006919)	8/63	0.000954857	0.0146238	0.00525245	0.0787476	-0.440245	3.06144	ACER2;FASLG;NLRP1;S100A9;TNF;XDH;S100A8;ROBO1
630	defense response to protozoan (GO:0042832)	2018-03-07	0.00108444	0.0159165	0.00530946	0.0787476	7.41012	-50.5866	BATF2;SLC11A1;BATF
997	hyaluronan biosynthetic process (GO:0030213)	2018-03-07	0.00108444	0.0159165	0.00530946	0.0787476	17.2158	-117.527	CEMIP;IL1B;HAS3
449	B cell activation (GO:0042113)	2018-04-15	0.00113338	0.0159693	0.00500796	0.0784023	5.18701	-35.1812	CD79A;PRKCB;BTK;PIK3CD
461	response to bacterium (GO:0009617)	2018-04-15	0.00113338	0.0159693	0.00500796	0.0784023	5.40203	-36.6396	NOS2;SLC11A1;CCL2;SERPINB9
116	monocyte chemotaxis (GO:0002548)	6/38	0.00130938	0.0180875	0.00595736	0.0847537	0.527001	-3.49834	ANXA1;CCL22;CCL11;CCL21;CCL2;CCL19
67	B cell receptor signaling pathway (GO:0050853)	8/67	0.00143578	0.0196409	0.00730682	0.0944524	-0.277057	1.81363	BLK;CD79A;PTPRC;PRKCB;BTK;CTLA4;CD38;PIK3CD
402	receptor clustering (GO:0043113)	2018-04-16	0.00147259	0.0197607	0.00607532	0.0847537	4.63841	-30.2458	ITGB2;MADCAM1;THY1;ITGAL
180	heterophilic cell-cell adhesion via plasma membrane cell adhesion molecules (GO:0007157)	6/39	0.00150555	0.0198255	0.00665917	0.0893597	1.49127	-9.69115	REG3A;CD6;ITGAL;TIGIT;SELE;ICAM1
206	blood circulation (GO:0008015)	6/39	0.00150555	0.0198255	0.00665917	0.0893597	1.95376	-12.6967	CXCL10;HTR7;STAT1;NPY4R;NPY1R;ADM
217	erythrocyte differentiation (GO:0030218)	2018-05-27	0.00159136	0.0205709	0.00659964	0.0893597	2.14591	-13.8264	LYN;HCLS1;INHBA;IKZF1;JAK3
56	cell migration (GO:0016477)	12/136	0.00162626	0.0208309	0.0105715	0.118216	-0.932127	5.98563	EFNA1;BLK;FGR;STRIP2;BAMBI;S1PR1;FSCN1;SLA;LCP1;PARP9;JAK3;EPHA2
405	cellular response to cytokine stimulus (GO:0071345)	2018-04-17	0.00187658	0.0233991	0.00728377	0.0944524	4.86093	-30.5184	MME;LEF1;HCLS1;CCR7
248	G-protein coupled receptor signaling pathway, coupled to cyclic nucleotide second messenger (GO:0007187)	6/41	0.00196415	0.024065	0.00823954	0.103656	2.62263	-16.346	MTNR1A;ANXA1;HTR7;HRH2;NPY1R;CCL2
52	multicellular organism development (GO:0007275)	15/197	0.00202064	0.0245438	0.0150982	0.144717	-1.11122	6.89441	REG3A;CD40;HLF;GPR65;TNFRSF9;LMO2;OSM;TEF;TBX21;ARHGDIB;PDCD1;RELT;TNFRSF4;ADAMTS9;EPHA2
128	defense response to Gram-negative bacterium (GO:0050829)	6/42	0.00222958	0.0268502	0.00912323	0.105383	0.853542	-5.21168	SELP;DMBT1;NOS2;SLC11A1;TLR9;LTF
379	natural killer cell activation (GO:0030101)	2018-04-18	0.00235128	0.0275009	0.00864055	0.105383	4.69827	-28.4377	CD2;IL21R;PIK3CD;SLAMF7
850	T cell homeostasis (GO:0043029)	2018-03-09	0.00247879	0.0275009	0.00919952	0.105383	14.1768	-85.0606	TNFSF14;JAK3;FOXP3
868	T cell chemotaxis (GO:0010818)	2018-03-09	0.00247879	0.0275009	0.00919952	0.105383	14.7275	-88.3646	CXCL10;CXCL9;PIK3CD
876	cell maturation (GO:0048469)	2018-03-09	0.00247879	0.0275009	0.00919952	0.105383	14.9586	-89.7514	CCL21;CCL19;HES5
905	response to interferon-beta (GO:0035456)	2018-03-09	0.00247879	0.0275009	0.00919952	0.105383	15.9892	-95.9351	IFITM3;IFITM1;STAT1
910	prostaglandin metabolic process (GO:0006693)	2018-03-09	0.00247879	0.0275009	0.00919952	0.105383	16.2004	-97.2022	HPGD;PTGS2;PTGES
254	response to cytokine (GO:0034097)	2018-05-30	0.00259254	0.0285382	0.00969667	0.110182	2.85459	-16.9994	CD274;STAT1;TIMP1;OSMR;TIMP4
204	peptidyl-tyrosine autophosphorylation (GO:0038083)	6/44	0.00284046	0.0307862	0.0110901	0.123039	2.15512	-12.6371	LYN;FGR;BLK;BTK;SLA;JAK3
151	cellular response to interferon-gamma (GO:0071346)	6/45	0.00318907	0.034041	0.0121782	0.124987	1.17009	-6.72572	CCL22;CCL11;CCL21;CCL2;CCL19;IL12RB1
431	macrophage chemotaxis (GO:0048246)	2018-03-10	0.00345605	0.0350853	0.0116274	0.123424	5.77379	-32.7237	EDN2;SAA1;CCL2
457	urea cycle (GO:0000050)	2018-03-10	0.00345605	0.0350853	0.0116274	0.123424	6.3426	-35.9475	NAGS;ASS1;OTC
501	maintenance of gastrointestinal epithelium (GO:0030277)	2018-03-10	0.00345605	0.0350853	0.0116274	0.123424	7.12268	-40.3687	SERPINA3;TLR9;MUC4
798	thyroid hormone generation (GO:0006590)	2018-03-10	0.00345605	0.0350853	0.0116274	0.123424	13.8302	-78.3845	IYD;DIO3;DUOX2
831	myeloid dendritic cell differentiation (GO:0043011)	2018-03-10	0.00345605	0.0350853	0.0116274	0.123424	14.5128	-82.2531	BATF2;UBD;BATF
60	MAPK cascade (GO:0000165)	16/229	0.00345943	0.0350853	0.0243637	0.192362	-0.679074	3.84807	HGF;LRRK2;CSF2RB;RASAL3;GFRA2;TNF;PSMB9;FGF9;IL1B;IL2RA;IL2RB;CCL2;CCR5;JAK3;FGFR3;SPTBN2
285	amino acid transport (GO:0006865)	5/32	0.00347314	0.0350853	0.0122415	0.124987	3.41505	-19.3384	SLC6A6;PDPN;SLC7A11;SLC38A5;SLC38A4
294	protein kinase B signaling (GO:0043491)	2018-04-20	0.00353592	0.0350853	0.0118256	0.123424	3.66483	-20.6872	IL1B;CCL2;TNF;EPHA2
302	protein targeting to plasma membrane (GO:0072661)	2018-04-20	0.00353592	0.0350853	0.0118256	0.123424	3.79422	-21.4175	EHD3;TESC;ANK3;ANK1
412	T cell differentiation (GO:0030217)	2018-04-20	0.00353592	0.0350853	0.0118256	0.123424	5.5034	-31.0655	PTPRC;RHOH;PIK3CD;CD3D
228	type I interferon signaling pathway (GO:0060337)	7/62	0.00387364	0.0379025	0.0152743	0.145416	2.64789	-14.7052	IFITM3;IFITM1;OAS2;STAT1;IRF1;GBP2;IFIT3
227	peptidyl-tyrosine phosphorylation (GO:0018108)	6/47	0.00398068	0.0384163	0.0145756	0.140664	2.62664	-14.5156	LYN;FGR;PKDCC;BTK;FGFR3;JAK3
89	phosphatidylinositol-mediated signaling (GO:0048015)	9/97	0.00430844	0.0410175	0.0190974	0.167132	0.221924	-1.20886	FGF9;CD80;HGF;PTAFR;PIK3CD;ICOS;PIK3AP1;FGFR3;VAV1
101	movement of cell or subcellular component (GO:0006928)	8/80	0.00442143	0.0418107	0.0182291	0.163597	0.45447	-2.46381	IFNG;CXCR3;ARHGDIB;PLAUR;FPR2;ITGAL;PTGS2;CORO1A
434	manganese ion transport (GO:0006828)	2018-03-11	0.00463808	0.0424354	0.0143886	0.140664	6.10638	-32.8123	TRPC4;SLC11A1;SLC30A10
462	peptide metabolic process (GO:0006518)	2018-03-11	0.00463808	0.0424354	0.0143886	0.140664	6.82234	-36.6595	MME;CPXM1;CPZ
68	apoptotic process (GO:0006915)	14/195	0.004752	0.0431952	0.0280189	0.202454	-0.237982	1.27301	TNFSF14;STAT1;TNFRSF9;TNFRSF19;ITGB2;PRF1;FASLG;CD2;IL1A;IFNG;IL1B;IRF1;IL2RA;NLRP1
374	release of sequestered calcium ion into cytosol (GO:0051209)	2018-04-22	0.00507111	0.0455108	0.0156783	0.14826	5.35322	-28.2875	PTPRC;CCL21;CCR7;CCL19
237	calcium ion-regulated exocytosis of neurotransmitter (GO:0048791)	5/35	0.00516915	0.046097	0.0168509	0.158286	2.93115	-15.4326	RIMS4;SYT10;C2CD4A;C2CD4B;DOC2B
251	protein localization to plasma membrane (GO:0072659)	6/51	0.00598708	0.0509267	0.0203166	0.171413	3.25868	-16.6784	DPP10;PLEKHF1;RAMP3;RAB40B;ANK3;ABCA12
716	hematopoietic progenitor cell differentiation (GO:0002244)	2018-03-12	0.00603602	0.0509267	0.0174885	0.160009	12.4799	-63.7725	PTPRC;PLEK;INHBA
339	cell redox homeostasis (GO:0045454)	2018-04-24	0.0069983	0.0576643	0.0202377	0.171413	5.00328	-24.8267	NCF1;NOS2;NCF2;SLC11A1
376	cell morphogenesis (GO:0000902)	2018-04-24	0.0069983	0.0576643	0.0202377	0.171413	5.70813	-28.3243	GREM1;PDPN;ADAM8;CLU
173	cellular response to interleukin-1 (GO:0071347)	6/53	0.00722807	0.0592114	0.0236929	0.189678	1.76579	-8.70494	CCL22;CCL11;CCL21;ZC3H12A;CCL2;CCL19
477	leukocyte tethering or rolling (GO:0050901)	2018-03-13	0.00765926	0.0602899	0.0209305	0.17146	7.76302	-37.8202	MADCAM1;TNF;SELE
676	toll-like receptor 9 signaling pathway (GO:0034162)	2018-03-13	0.00765926	0.0602899	0.0209305	0.17146	11.5655	-56.3453	TLR9;TLR8;PIK3AP1
680	ruffle organization (GO:0031529)	2018-03-13	0.00765926	0.0602899	0.0209305	0.17146	11.6425	-56.7204	CCL21;PLEK;CCR7
728	cellular glucose homeostasis (GO:0001678)	2018-03-13	0.00765926	0.0602899	0.0209305	0.17146	13.5611	-66.0674	HK3;PPARGC1A;HK2
381	phagocytosis (GO:0006909)	2018-04-25	0.00812083	0.0632169	0.0227923	0.18351	5.93568	-28.5703	ANXA1;SLC11A1;PECAM1;CORO1A
333	endodermal cell differentiation (GO:0035987)	2018-04-26	0.00935519	0.0699524	0.0255343	0.192362	5.21987	-24.3863	ITGB2;ITGA5;INHBA;MMP9
155	C-terminal protein lipidation (GO:0006501)	7/73	0.00946403	0.0699524	0.0316593	0.220134	1.51721	-7.07058	CD52;FCGR3B;XPNPEP2;ALPL;ALPI;THY1;ART3
624	cellular glucuronidation (GO:0052695)	2018-03-14	0.00951552	0.0699524	0.024716	0.192362	10.753	-50.0535	UGT1A1;UGT1A3;UGT2B7
657	cortical actin cytoskeleton organization (GO:0030866)	2018-03-14	0.00951552	0.0699524	0.024716	0.192362	11.5434	-53.7326	FMNL1;PLEK;TNF
161	cellular response to tumor necrosis factor (GO:0071356)	7/74	0.0101684	0.0716364	0.0335707	0.220557	1.70504	-7.82352	CCL22;CCL11;CCL21;ZC3H12A;CHI3L1;CCL2;CCL19
317	bicarbonate transport (GO:0015701)	5/42	0.0112519	0.0788752	0.0317155	0.220134	4.95388	-22.2291	SLC26A2;CA1;CA2;SLC26A3;SLC4A4
140	tumor necrosis factor-mediated signaling pathway (GO:0033209)	9/113	0.0114367	0.0790337	0.0420844	0.241878	1.28997	-5.76735	CD40;TNFSF14;STAT1;TNFRSF9;LTB;TNF;TNFRSF4;PSMB9;BIRC3
621	JAK-STAT cascade involved in growth hormone signaling pathway (GO:0060397)	2018-03-15	0.0116111	0.0790337	0.0288444	0.203209	11.1426	-49.649	LYN;PRLR;JAK3
665	water transport (GO:0006833)	2018-03-15	0.0116111	0.0790337	0.0288444	0.203209	12.3387	-54.9786	AQP8;AQP9;PDPN
701	toll-like receptor 4 signaling pathway (GO:0034142)	2018-03-15	0.0116111	0.0790337	0.0288444	0.203209	13.6823	-60.9654	TNIP3;ITGB2;PIK3AP1
197	retinoid metabolic process (GO:0001523)	6/59	0.0120567	0.0816727	0.0360116	0.226519	2.63263	-11.6313	RBP2;AKR1C1;ALDH1A1;LPL;APOB;LRP8
168	cellular response to oxidative stress (GO:0034599)	7/77	0.0125103	0.0839379	0.0397607	0.241878	1.88629	-8.26423	GPX2;NCF1;NCF2;LRRK2;ZC3H12A;PPARGC1A;PRDX6
314	extrinsic apoptotic signaling pathway (GO:0097191)	2018-04-29	0.0137683	0.0892289	0.0349071	0.220557	5.14773	-22.06	IFNG;FASLG;INHBA;TNF
328	cell development (GO:0048468)	2018-04-29	0.0137683	0.0892289	0.0349071	0.220557	5.52923	-23.6949	BMP3;SHH;BMP8B;INHBA
330	dephosphorylation (GO:0016311)	2018-04-29	0.0137683	0.0892289	0.0349071	0.220557	5.54098	-23.7452	DUSP4;PTPRC;ALPI;ACPP
367	cellular response to cAMP (GO:0071320)	2018-04-29	0.0137683	0.0892289	0.0349071	0.220557	6.40465	-27.4464	IGFBP5;AQP8;AQP9;SLC26A3
489	triglyceride biosynthetic process (GO:0019432)	2018-03-16	0.0139507	0.0892289	0.0333137	0.220557	9.21321	-39.3609	AGMO;LPL;LPIN1
125	G-protein coupled receptor signaling pathway (GO:0007186)	28/556	0.0151663	0.0928189	0.118663	0.420457	1.19505	-5.0057	CXCL6;CXCL9;CCL11;NPY4R;GPR65;RGS16;PTAFR;FPR1;FPR2;CXCL13;CD3E;CXCL3;CXCL2;C3;ADGRG3;GPR176;RASD1;GPR171;S1PR1;CCL2;CCR7;S1PR3;CCL19;CCR5;EDN1;CCL22;CCL21;CXCL10
182	activation of GTPase activity (GO:0090630)	7/80	0.0152173	0.0928189	0.0466519	0.256768	2.34413	-9.81092	CCL21;ADPRHL1;GPR65;TBC1D10C;CCR7;CXCL13;EPHA2
169	protein homooligomerization (GO:0051260)	8/99	0.0153411	0.0931705	0.0501117	0.268051	1.99238	-8.32261	EHD3;VWF;AKR1C1;PRF1;STOM;CD3E;CLDN1;CD3D
243	cellular response to mechanical stimulus (GO:0071260)	5/47	0.0177852	0.106636	0.0461704	0.255114	3.8872	-15.663	CD40;TNFSF14;IRF1;IL1B;TLR8
164	protein complex assembly (GO:0006461)	8/103	0.0190617	0.107675	0.0597341	0.294865	2.06258	-8.16797	CD74;CD40;IL2RB;WAS;TRAF1;CD3E;PPARGC1A;HES5
684	superoxide metabolic process (GO:0006801)	2018-03-18	0.0193754	0.107675	0.0432599	0.241878	14.5019	-57.1921	NOS2;NCF1;NCF2
353	protein processing (GO:0016485)	5/49	0.0209782	0.112818	0.0528873	0.268051	6.84826	-26.4635	SRGN;RHBDF2;CPXM1;CPZ;RHBDL3
478	B cell differentiation (GO:0030183)	5/49	0.0209782	0.112818	0.0528873	0.268051	9.79632	-37.8556	ADGRG3;CD79A;LYL1;NFAM1;JAK3
651	mesoderm development (GO:0007498)	2018-03-19	0.022464	0.119441	0.0487261	0.266105	13.9793	-53.0632	BTK;IKZF1;IKZF3
380	receptor internalization (GO:0031623)	4/34	0.0236821	0.125444	0.0544086	0.272368	7.62697	-28.548	RAMP3;ITGB2;CXCR2;ADM
628	chondroitin sulfate biosynthetic process (GO:0030206)	2018-03-20	0.0258043	0.127735	0.0545122	0.272368	13.7706	-50.3619	CHST11;BGN;CHST3
658	response to tumor necrosis factor (GO:0034612)	2018-03-20	0.0258043	0.127735	0.0545122	0.272368	14.7838	-54.0675	UBD;CHI3L1;SELE
202	antigen processing and presentation of exogenous peptide antigen via MHC class II (GO:0019886)	7/90	0.0272177	0.133623	0.0748847	0.320707	3.32346	-11.9774	CD74;LAG3;HLA-DMA;OSBPL1A;HLA-DOB;HLA-DQB1;SPTBN2
567	triglyceride catabolic process (GO:0019433)	2018-03-21	0.0293955	0.141359	0.0606103	0.294865	12.9454	-45.6574	FABP1;FABP2;LPL
597	bile acid and bile salt transport (GO:0015721)	2018-03-21	0.0293955	0.141359	0.0606103	0.294865	13.5006	-47.6155	AKR1C1;SLC51A;SLC51B
618	lung development (GO:0030324)	2018-03-21	0.0293955	0.141359	0.0606103	0.294865	13.9923	-49.3498	SHH;PDPN;CHI3L1
371	cellular response to hypoxia (GO:0071456)	5/55	0.0327135	0.150095	0.0762611	0.324628	8.24244	-28.1889	FABP1;RGCC;ADAM8;HYOU1;PTGS2
455	drug metabolic process (GO:0017144)	2018-03-22	0.0332362	0.150095	0.0670118	0.309572	10.5199	-35.8109	UGT1A1;CYP4F2;CYP4F12
549	sprouting angiogenesis (GO:0002040)	2018-03-22	0.0332362	0.150095	0.0670118	0.309572	12.9575	-44.1089	LEF1;SEMA3E;LOXL2
259	integrin-mediated signaling pathway (GO:0007229)	5/56	0.0349969	0.157542	0.0806213	0.334979	5.15493	-17.2819	FGR;ITGB2;PLEK;MADCAM1;THY1
548	cell recognition (GO:0008037)	2018-03-23	0.0373241	0.165089	0.0737075	0.316627	13.3941	-44.0413	CD5;PECAM1;TIGIT
552	chondrocyte differentiation (GO:0002062)	2018-03-23	0.0373241	0.165089	0.0737075	0.316627	13.493	-44.3665	RUNX3;FGFR3;HES5
419	actin cytoskeleton reorganization (GO:0031532)	4/40	0.0401255	0.165797	0.0841019	0.334979	9.96712	-32.0517	ANXA1;GPR65;PLEK;S1PR1
218	defense response to bacterium (GO:0042742)	8/119	0.0403894	0.165915	0.109173	0.393415	4.32052	-13.8653	NOS2;SLC11A1;TLR9;NLRP1;CXCL13;CFP;S100A9;S100A8
222	oxidation-reduction process (GO:0055114)	8/119	0.0403894	0.165915	0.109173	0.393415	4.37222	-14.0313	IYD;CYP4F2;AKR1C1;ALDH1A1;FAM213A;CYP4F12;DUOX2;LOXL2
496	protein import into nucleus, translocation (GO:0000060)	2018-03-24	0.0416564	0.168177	0.0806874	0.334979	12.5507	-39.89	IFNG;BCL3;TNF
511	activation of phospholipase C activity (GO:0007202)	2018-03-24	0.0416564	0.168177	0.0806874	0.334979	12.9803	-41.2552	GNA15;C5AR1;SELE
556	chloride transmembrane transport (GO:1902476)	2018-03-24	0.0416564	0.168177	0.0806874	0.334979	14.0775	-44.7424	SLC26A2;SLC26A3;CLCN2
563	collagen fibril organization (GO:0030199)	2018-03-24	0.0416564	0.168177	0.0806874	0.334979	14.2601	-45.3228	GREM1;COL5A3;LOXL2
564	JAK-STAT cascade (GO:0007259)	2018-03-24	0.0416564	0.168177	0.0806874	0.334979	14.3042	-45.463	STAT1;CCL2;FGFR3
216	protein phosphorylation (GO:0006468)	16/309	0.0460281	0.181963	0.17211	0.508053	4.48334	-13.802	LYN;MAP4K1;CCL11;PRKCB;LRRK2;PIK3CD;RUNX3;CDC25B;FGR;BTK;CCL2;MAP3K8;PIM3;PIM2;SGK2;JAK3
538	cellular amino acid biosynthetic process (GO:0008652)	2018-03-25	0.0462294	0.181963	0.0879414	0.343239	14.0691	-43.2503	ASPG;RIMKLA;ASPA
224	intracellular signal transduction (GO:0035556)	13/238	0.0479121	0.181963	0.157967	0.503565	4.6583	-14.1537	MAP4K1;BLK;PRKCB;NFAM1;SPHK1;CD80;LRRK2;TREM1;BTK;HCLS1;LCP2;SGK2;JAK3

## Sheet: KEGG enrichment
	Term	Overlap	P.value	Adjusted.P.value	Old.P.value	Old.Adjusted.P.value	Z.score	Combined.Score	Genes
1	Cytokine-cytokine receptor interaction_Homo sapiens_hsa04060	41/265	8.02604e-17	2.01454e-14	2.32678e-09	5.84021e-07	-1.87718	69.5707	CXCL6;CD40;CXCL9;CCL11;CSF3R;FASLG;CSF2RB;CXCL13;CXCL3;TNF;CXCL2;CXCR3;CXCR2;IL21R;TNFSF11;CCL2;CCR7;CCL19;CCR5;IL12RB1;CCR4;RELT;TNFRSF4;CCR3;CCL22;TNFSF14;CCL21;HGF;TNFRSF9;TNFRSF19;OSM;INHBA;OSMR;PRLR;IL1A;CXCL10;IFNG;IL1B;IL2RA;IL2RB;LTB
2	Cell adhesion molecules (CAMs)_Homo sapiens_hsa04514	28/142	1.29862e-14	1.62977e-12	1.04977e-08	8.78305e-07	-1.70172	54.4123	CD274;CD40;CD80;NRXN1;ITGB2;ITGAL;CLDN1;ICAM1;HLA-DMA;CDH3;CTLA4;MADCAM1;ICOS;TIGIT;HLA-DOB;SELE;CD2;SELP;PTPRC;CD6;CD8B;SELL;CD8A;CLDN8;PECAM1;PDCD1;CD22;HLA-DQB1
4	Hematopoietic cell lineage_Homo sapiens_hsa04640	20/88	5.03125e-12	3.15711e-10	1.99247e-07	1.25027e-05	-1.69921	44.2055	CSF3R;MME;CD3E;TNF;CD3D;CD2;IL1A;CD8B;CD5;CD8A;IL1B;IL2RA;CD7;CD38;CD37;ITGA5;FCGR1A;MS4A1;CD22;CD55
7	NF-kappa B signaling pathway_Homo sapiens_hsa04064	20/93	1.49518e-11	5.40685e-10	4.29575e-07	1.79706e-05	-1.62498	40.5044	LYN;CD40;CCL21;BCL2A1;TNFSF14;PRKCB;TRAF1;PTGS2;CXCL2;TNF;ICAM1;PLAU;IL1B;BTK;TNFSF11;LTB;CCL19;LAT;CARD11;BIRC3
5	Chemokine signaling pathway_Homo sapiens_hsa04062	28/187	1.50789e-11	5.40685e-10	1.65878e-06	5.20442e-05	-1.77254	44.1676	CXCL6;CXCL9;CCL11;NCF1;WAS;PIK3CD;CXCL13;RASGRP2;CXCL3;CXCL2;CXCR3;CXCR2;RAC2;CCL2;CCR7;CCL19;CCR5;CCR4;JAK3;CCR3;LYN;CCL22;CCL21;PRKCB;STAT1;VAV1;FGR;CXCL10
8	Osteoclast differentiation_Homo sapiens_hsa04380	22/132	2.81928e-10	8.4036e-09	4.90231e-06	0.000111862	-1.68298	37.0076	NCF1;NCF2;STAT1;PIK3CD;TREM2;LILRB3;TNF;LILRB4;SIRPB1;LILRA5;IL1A;SOCS3;FCGR3A;FCGR3B;SOCS1;IFNG;IL1B;CTSK;BTK;TNFSF11;LCP2;FCGR1A
11	TNF signaling pathway_Homo sapiens_hsa04668	19/110	2.49587e-09	5.22053e-08	1.40182e-05	0.000293213	-1.61848	32.0599	EDN1;MMP3;PIK3CD;TRAF1;CXCL3;PTGS2;TNF;SELE;MMP9;CXCL2;ICAM1;CXCL10;SOCS3;CREB3L3;IL1B;BCL3;CCL2;MAP3K8;BIRC3
12	B cell receptor signaling pathway_Homo sapiens_hsa04662	15/73	1.02934e-08	1.98742e-07	1.9506e-05	0.000376616	-1.5935	29.3072	LYN;IFITM1;CD72;PRKCB;PIK3CD;DAPP1;LILRB3;VAV1;CD79A;INPP5D;BTK;RAC2;PIK3AP1;CD22;CARD11
13	T cell receptor signaling pathway_Homo sapiens_hsa04660	17/104	4.04089e-08	7.24473e-07	7.33482e-05	0.00131503	-1.52136	25.8999	PIK3CD;CD3E;TNF;CD3D;VAV1;PTPRC;CD8B;IFNG;CD8A;CTLA4;MAP3K8;LCP2;PDCD1;CD247;ICOS;CARD11;LAT
21	Type I diabetes mellitus_Homo sapiens_hsa04940	10/43	8.92188e-07	1.31729e-05	0.000202348	0.00317434	-1.04304	14.5292	IL1A;HLA-DMA;IFNG;IL1B;CD80;PRF1;FASLG;TNF;HLA-DOB;HLA-DQB1
17	Leukocyte transendothelial migration_Homo sapiens_hsa04670	16/118	1.38416e-06	1.73713e-05	0.000780067	0.0081582	-1.23905	16.7153	NCF1;PRKCB;NCF2;ITGB2;RHOH;PIK3CD;THY1;ITGAL;CLDN1;MMP9;VAV1;ICAM1;RASSF5;CLDN8;PECAM1;RAC2
18	Complement and coagulation cascades_Homo sapiens_hsa04610	13/79	1.47107e-06	1.75828e-05	0.000484958	0.00608623	-1.17197	15.7389	VWF;ITGB2;C5AR1;CFI;PLAUR;F13A1;CLU;C2;C3;PLAU;ITGAX;CFB;CD55
31	Mineral absorption_Homo sapiens_hsa04978	10/51	4.70373e-06	4.91932e-05	0.00066064	0.00737588	-0.761849	9.34572	SLC11A1;MT1M;MT1F;MT1G;MT1H;MT1X;SLC26A3;CLCN2;TRPM6;MT1E
22	Natural killer cell mediated cytotoxicity_Homo sapiens_hsa04650	16/135	8.2282e-06	7.94338e-05	0.00276207	0.0256771	-1.21142	14.1833	PRKCB;ITGB2;PRF1;PIK3CD;FASLG;ITGAL;TNF;VAV1;ICAM1;FCGR3A;FCGR3B;IFNG;RAC2;LCP2;CD247;LAT
28	Fc gamma R-mediated phagocytosis_Homo sapiens_hsa04666	13/93	9.53958e-06	8.86828e-05	0.00186477	0.0187223	-1.12252	12.9764	LYN;NCF1;PRKCB;SPHK1;WAS;PIK3CD;VAV1;FCGR3A;PTPRC;INPP5D;RAC2;FCGR1A;LAT
25	Jak-STAT signaling pathway_Homo sapiens_hsa04630	17/158	1.58635e-05	0.000137301	0.00509481	0.0426266	-1.21893	13.471	CSF3R;STAT1;OSM;PIK3CD;CSF2RB;OSMR;PRLR;IL27RA;SOCS3;SOCS1;IFNG;IL2RA;IL2RB;IL21R;IL12RB1;IL13RA2;JAK3
23	PI3K-Akt signaling pathway_Homo sapiens_hsa04151	27/341	2.07153e-05	0.000167727	0.0216859	0.120959	-1.28924	13.904	PHLPP2;CSF3R;LAMA1;PIK3CD;FASLG;LAMC2;CREB3L3;FGF9;CHAD;PCK1;JAK3;VWF;HGF;OSM;OSMR;PRLR;EFNA1;COL4A1;IL2RA;IL2RB;COL6A3;COL9A2;ITGA5;PIK3AP1;SGK2;FGFR3;EPHA2
34	Toll-like receptor signaling pathway_Homo sapiens_hsa04620	12/106	0.000170022	0.00118543	0.0122876	0.081163	-0.95083	8.25281	CXCL10;CD40;CXCL9;STAT1;CD80;IL1B;CTSK;TLR9;TLR8;PIK3CD;MAP3K8;TNF
40	Antigen processing and presentation_Homo sapiens_hsa04612	10/77	0.00018921	0.00128356	0.00953495	0.0664798	-0.61542	5.27578	CD74;CIITA;HLA-DMA;IFNG;CD8B;CD8A;TAP1;TNF;HLA-DOB;HLA-DQB1
38	Fc epsilon RI signaling pathway_Homo sapiens_hsa04664	9/68	0.000340549	0.00219174	0.0122596	0.081163	-0.706633	5.64243	LYN;INPP5D;BTK;RAC2;PIK3CD;LCP2;TNF;VAV1;LAT
46	PPAR signaling pathway_Homo sapiens_hsa03320	9/69	0.00038053	0.00238782	0.0132826	0.0833482	-0.399782	3.14786	CYP27A1;FABP1;FABP2;SCD;ME1;LPL;ACSL4;ANGPTL4;PCK1
36	AGE-RAGE signaling pathway in diabetic complications_Homo sapiens_hsa04933	11/101	0.000440431	0.0026321	0.0204802	0.11683	-0.889233	6.87177	IL1A;EDN1;PRKCB;STAT1;COL4A1;IL1B;PIK3CD;CCL2;TNF;SELE;ICAM1
51	NOD-like receptor signaling pathway_Homo sapiens_hsa04621	8/57	0.000483078	0.00281983	0.0132519	0.0833482	-0.139407	1.06442	PSTPIP1;IL1B;CCL2;NLRP1;MEFV;CXCL2;TNF;BIRC3
41	Phagosome_Homo sapiens_hsa04145	14/154	0.000512103	0.00292132	0.0349934	0.182986	-0.674334	5.10942	NCF1;NCF2;ITGB2;TAP1;CORO1A;C3;FCGR3A;HLA-DMA;FCGR3B;TUBB3;ITGA5;FCGR1A;HLA-DOB;HLA-DQB1
101	Type II diabetes mellitus_Homo sapiens_hsa04930	7/48	0.000856959	0.00457653	0.0168241	0.0982055	0.232091	-1.63906	HK3;SOCS3;SOCS1;PIK3CD;CACNA1E;TNF;HK2
123	Intestinal immune network for IgA production_Homo sapiens_hsa04672	7/48	0.000856959	0.00457653	0.0168241	0.0982055	0.290466	-2.0513	CD40;HLA-DMA;CD80;MADCAM1;ICOS;HLA-DOB;HLA-DQB1
39	Ras signaling pathway_Homo sapiens_hsa04014	17/227	0.00125781	0.00657727	0.087946	0.380594	-0.7929	5.29529	PLA2G2D;PLA2G12B;PRKCB;HGF;PIK3CD;FASLG;RASAL3;RASGRP2;EFNA1;HTR7;FGF9;RASSF5;RAC2;FGFR3;LAT;EPHA2;PLA1A
191	Fat digestion and absorption_Homo sapiens_hsa04975	6/41	0.00196415	0.00986001	0.0257574	0.140546	0.835683	-5.20856	FABP1;FABP2;PNLIPRP2;PLA2G2D;PLA2G12B;APOB
43	Focal adhesion_Homo sapiens_hsa04510	15/202	0.00257417	0.0126689	0.109639	0.436814	-0.664732	3.96328	VWF;PRKCB;LAMA1;HGF;PIK3CD;LAMC2;VAV1;PARVG;COL4A1;CHAD;RAC2;COL6A3;COL9A2;ITGA5;BIRC3
103	Steroid hormone biosynthesis_Homo sapiens_hsa00140	7/58	0.00264694	0.0127766	0.038247	0.195918	0.281781	-1.67219	HSD11B1;UGT1A1;AKR1C1;HSD17B2;UGT1A3;CYP7B1;UGT2B7
243	Arginine biosynthesis_Homo sapiens_hsa00220	2018-04-20	0.00353592	0.0165874	0.0274032	0.146345	3.69516	-20.8584	NOS2;NAGS;ASS1;OTC
179	Drug metabolism - other enzymes_Homo sapiens_hsa00983	6/46	0.00356861	0.0165874	0.039921	0.200404	0.822132	-4.63319	UGT1A1;UGT1A3;XDH;UGT2B7;CES2;TYMP
45	Rap1 signaling pathway_Homo sapiens_hsa04015	15/211	0.00388504	0.0177299	0.139894	0.514768	-0.604474	3.35521	PRKCB;HGF;ITGB2;FPR1;PIK3CD;RASGRP2;ITGAL;EFNA1;FGF9;RASSF5;RAC2;LCP2;FGFR3;LAT;EPHA2
47	Neuroactive ligand-receptor interaction_Homo sapiens_hsa04080	18/277	0.004321	0.0193673	0.193953	0.608526	-0.564661	3.07417	GABRP;ADCYAP1R1;P2RY10;NPY4R;PTAFR;C5AR1;FPR1;NPY1R;FPR2;GRIK2;PRLR;MTNR1A;HTR7;HRH2;ADORA3;APLNR;S1PR1;S1PR3
55	ECM-receptor interaction_Homo sapiens_hsa04512	8/82	0.00513906	0.0226299	0.071997	0.334653	-0.0111287	0.0586581	VWF;COL4A1;LAMA1;CHAD;COL6A3;LAMC2;ITGA5;COL9A2
50	HIF-1 signaling pathway_Homo sapiens_hsa04066	9/103	0.00638056	0.0276124	0.0962316	0.402569	-0.309891	1.56635	HK3;EDN1;PFKFB3;IFNG;NOS2;PRKCB;PIK3CD;TIMP1;HK2
85	Bile secretion_Homo sapiens_hsa04976	7/71	0.00816322	0.0341495	0.0855537	0.380594	0.220388	-1.05965	ABCB1;CA2;AQP8;AQP9;SLC51A;SLC51B;SLC4A4
69	Prolactin signaling pathway_Homo sapiens_hsa04917	7/72	0.008796	0.03558	0.0901604	0.383564	0.0898269	-0.425192	SOCS3;SOCS1;STAT1;IRF1;PIK3CD;TNFSF11;PRLR
74	Protein digestion and absorption_Homo sapiens_hsa04974	8/90	0.00893043	0.03558	0.105347	0.433478	0.134019	-0.632339	COL18A1;MME;XPNPEP2;COL4A1;COL5A3;SLC1A1;COL6A3;COL9A2
65	Pancreatic secretion_Homo sapiens_hsa04972	8/96	0.0129186	0.0491298	0.135124	0.50621	0.0640917	-0.278741	PNLIPRP2;PLA2G2D;PLA2G12B;CA2;PRKCB;CD38;SLC26A3;SLC4A4
139	VEGF signaling pathway_Homo sapiens_hsa04370	6/61	0.0140761	0.0519572	0.107732	0.43614	0.557721	-2.37772	PRKCB;SPHK1;SH2D2A;RAC2;PIK3CD;PTGS2
167	Arachidonic acid metabolism_Homo sapiens_hsa00590	6/62	0.0151692	0.0551806	0.113598	0.445518	0.873425	-3.65833	GPX2;PLA2G2D;PLA2G12B;CYP4F2;PTGS2;PTGES
56	Sphingolipid signaling pathway_Homo sapiens_hsa04071	9/120	0.0164442	0.0589643	0.178731	0.582811	-0.00458155	0.01882	ACER2;PRKCB;ADORA3;SPHK1;S1PR1;RAC2;PIK3CD;S1PR3;TNF
52	MAPK signaling pathway_Homo sapiens_hsa04010	15/255	0.0200324	0.069802	0.340379	0.829466	-0.190146	0.743547	DUSP4;MAP4K1;PRKCB;FASLG;RASGRP2;TNF;CACNA1E;CDC25B;IL1A;FGF9;IL1B;RAC2;MAP3K8;PTPN7;FGFR3
153	Drug metabolism - cytochrome P450_Homo sapiens_hsa00982	6/69	0.0245023	0.082001	0.158929	0.561849	0.786401	-2.91675	ADH1C;UGT1A1;MAOA;UGT1A3;FMO5;UGT2B7
70	Insulin resistance_Homo sapiens_hsa04931	8/109	0.0257874	0.0851664	0.212131	0.641506	0.126553	-0.462913	SOCS3;CREB3L3;PPP1R3B;PRKCB;PIK3CD;PCK1;TNF;PPARGC1A
149	Thyroid hormone synthesis_Homo sapiens_hsa04918	6/71	0.027745	0.0904415	0.173146	0.582811	0.785359	-2.81527	GPX2;CREB3L3;IYD;PRKCB;DUOXA2;DUOX2
146	Metabolism of xenobiotics by cytochrome P450_Homo sapiens_hsa00980	6/73	0.031259	0.10059	0.187866	0.596892	0.762931	-2.6439	HSD11B1;ADH1C;UGT1A1;AKR1C1;UGT1A3;UGT2B7
186	Starch and sucrose metabolism_Homo sapiens_hsa00500	5/56	0.0349969	0.109803	0.176228	0.582811	1.47529	-4.94591	HK3;UGT1A1;UGT1A3;HK2;UGT2B7
234	Proximal tubule bicarbonate reclamation_Homo sapiens_hsa04964	2018-03-23	0.0373241	0.115659	0.131472	0.499992	4.58456	-15.0746	CA2;PCK1;SLC4A4
76	Insulin signaling pathway_Homo sapiens_hsa04910	9/139	0.0378463	0.115847	0.297458	0.754162	0.219649	-0.719181	HK3;SOCS3;SOCS1;PPP1R3B;FASN;PIK3CD;PCK1;PPARGC1A;HK2
71	Apoptosis_Homo sapiens_hsa04210	9/140	0.039335	0.118953	0.304236	0.756072	0.146411	-0.473734	BCL2A1;CTSK;PRF1;PIK3CD;FASLG;CSF2RB;TRAF1;TNF;BIRC3
241	Histidine metabolism_Homo sapiens_hsa00340	2018-03-24	0.0416564	0.124473	0.142858	0.514768	5.54611	-17.6272	MAOA;HDC;ASPA
63	Metabolic pathways_Homo sapiens_hsa01100	51/1239	0.0488907	0.144371	0.965103	0.999845	0.0743745	-0.224475	PNLIPRP2;AHCYL2;HK2;HK3;ME1;CD38;PLA2G12B;UGT1A1;SPHK1;ACSL4;CTPS1;KMO;CYP27A1;ALDH1A1;ASPA;UGT2B7;IDO1;PTGES;ADH1C;MAOA;HDC;PLD4;PTGS2;SRM;AGPAT4;TYMP;HSD11B1;MTHFD1L;HSD17B2;INPP5J;UGT1A3;CKB;RIMKLA;PCK1;HMGCLL1;XDH;ST3GAL1;PLA2G2D;RRM2;NOS2;CYP4F2;PRDX6;ASS1;ACER2;PSAT1;FASN;ALPL;ALPI;NAGS;LPIN1;OTC
