# Supplementary material for: Conserved transcriptomic profile between mouse and human colitis allows unsupervised patient stratification
Source: Nat Commun. 2019 Jun 28;10:2892. doi: 10.1038/s41467-019-10769-x (PMC6598981; doi:10.1038/s41467-019-10769-x)
Supplement: Supplementary file 8 — Supplementary data set 6 [file 41467_2019_10769_MOESM8_ESM.xlsx]

## Sheet: Venn diagram IBD risk genes and
Dataset S6. Venn diagram comparing the lists of IBD risk genes and DEGs identified in mouse experimental colitis.
Only in mouse_DEG	Only in IBD_risk_genes	Shared between IBD_risk_genes and mouse_DEG
Sval1	PLCH2	HES5
Mcpt2	PANK4	TNFRSF9
Mcpt1	TNFRSF14	PTPN22
Ms4a4c	FAM213B	MUC1
Ly6c1	ERRFI1	ADAM15
Slfn2	PARK7	EFNA1
Ly6g	OTUD3	LY9
1700057G04Rik	RNF186	ITLN1
Ccl8	TMCO4	FCGR2A
Slfn1	DPM3	FCGR3A
Retnlg	TRIM46	IL1RL1
Sprr2a3	EFNA4	IL18R1
Ly6a	SLC50A1	STAT4
Gm5431	DCST1	SP110
Fam26f	THBS3	SP140L
Retnlb	ZBTB7B	SP140
Ifitm6	MTX1	INPP5D
Clec2d	KRTCAP2	AQP12B
Acot5	EFNA3	BANK1
Cyp2d22	DENND1B	IRF1
B430306N03Rik	CAMSAP2	SMIM3
Wfdc17	KIF21B	IRGM
Ly6f	CACNA1S	IL12B
Clec4a3	MAPKAPK2	CDKAL1
G430049J08Rik	IL10	PRDM1
Ifi47	THADA	REV3L
Gm11361	PUS10	RSPO3
Cyp2c69	PEX13	THEMIS
Chil3	REL	TAGAP
H2-M2	SPRED2	SKAP2
2010109I03Rik	FAP	JAZF1
Nxpe5	IFIH1	IKZF1
Apol10b	ATG16L1	SLC26A3
Tlr13	SAG	IRF5
Iigp1	CAPN10	TNFSF15
F830016B08Rik	GPR35	CARD9
Ly6c2	MST1	IL2RA
E130208F15Rik	TMEM174	MAP3K8
Ms4a4b	LNPEP	NKX2-3
Tlr11	SLC22A5	CD5
Tgtp2	NDFIP1	CD6
Gm4951	DCTN4	SLC15A3
Zfp993	CPEB4	NXPE4
Igtp	BACH2	BCL9L
Ly6i	TRAF3IP2	LRRK2
Gm5150	PTPRK	IFNG
Abcg3	TNFAIP3	LACC1
Wfdc18	RSPH3	CCDC122
Cxcl3	FGFR1OP	GPR65
Sprr2a2	RNASET2	RASGRP1
Ccl9	DLD	SOCS1
Gvin1	TNPO3	NUPR1
Gm20441	KCP	SULT1A1
Gm6169	JAK2	APOBR
Gm2564	TNFSF8	ITGAL
Prl2a1	IL15RA	CCL11
Gm2897	RBM17	CCL7
Gm42416	CREM	CCL2
Apol7c	CUL2	IKZF3
Tgtp1	CCNY	STAT3
Gatsl2	IPMK	SBNO2
2700097O09Rik	CISD1	NTN5
Gm5814	UBE2D1	RASIP1
Akr1c19	PPIF	FUT2
Gm43302	ZMIZ1	MAMSTR
Sprr2h	CXCR5	FUT1
Apol11b	UBAC2	HNF4A
Clca3a2	GALC	CD40
C130050O18Rik	SMAD3	RTEL1
Gm11627	RMI2	ZGPAT
Scgb2b17	SH2B1	ZBTB46
Gm3636	CD19	STMN3
Trim12a	ATXN2L	DNMT3L
BC025446	CLN3	LIF
Ugt1a8	TUFM	SYNGR1
Gm26620	RABEP2
4931440F15Rik	ZNF771
Syna	ZNF768
Akr1c12	DCTPP1
Gm14226	SEPHS2
Rpl7a-ps5	NOD2
Cbr2	KSR1
Cyp2d26	ERBB2
Gm9733	MIEN1
Gm4070	GRB7
Gzmc	ORMDL3
2610318N02Rik	STAT5A
Klra2	PSMG2
Gm20594	PTPN2
Ccl12	CEP76
Pcna-ps2	GPX4
Gm10184	POLR2E
Pbp2	STK11
Gzmb	TYK2
Gm9992	TTPAL
Gm379	PKIG
Cd244	ADA
Clca3b	SERINC3
AW551984	NCOA5
8430408G22Rik	SLC12A5
Rpl9-ps6	ARFRP1
Gm1123	LIME1
Akr1c14	ICOSLG
Duxbl3	UBE2L3
Rpl41	CCDC116
Gm17555	PPIL2
Klra5	YDJC
Rbm8a2	SDF2L1
H2-T24	NEFH
Gm44805	THOC5
Gm20708	NIPSNAP1
Gm4631	UQCR10
Sprr2a1	ASCC2
Hist1h2ap	NF2
C330027C09Rik	MTMR3
Zfp93	ZMAT5
Clec2h	RPL3
Gm21833	PDGFB
Ang4
1810011H11Rik
Gm21962
Trim30a
Mup14
Pbld2
Fam105a
Scgb2b15
Gm42417
C330021F23Rik
Zfp758
Clec2e
Gm9747
Gm12185
Apol7e
Klra6
Gm14288
Cyp2c68
Gm12166
Amd2
Agtr1a
Gm12216
Gbp8
Zfp934
Gm7102
Gm43191
Apol7a
Gm3558
H60c
Rasl2-9
Gm20390
Mapk1ip1
A530064D06Rik
Gm19684
Gm17669
Ctla2a
A730015C16Rik
Tagap
E030030I06Rik
Gm16867
Gstm3
Ceacam10
Zfp808
Gm10197
1810032O08Rik
Tdpoz1
E130116L18Rik
Gm21411
Gm3755
Cyp2d9
Clec2i
Zfp59
Fam46b
Klra17
Gm609
2610524H06Rik
Gstm6
Ccl21c
Gm2163
Zufsp
Slc5a4b
Gm20878
Gm7879
Gm3468
9530053A07Rik
Zfp53
Gm29094
Psme2b
BC005561
Zfp708
A930004D18Rik
Gm996
Gm14410
Csprs
Dnah7a
Ccl6
5730507C01Rik
Col6a4
Gm10036
Msx3
Sult5a1
Gm5148
Zfp781
Gm4841
Gm28285
Park2
A930033H14Rik
Apol9b
BC106179
BC035044
Trim43b
Pcdhb12
Adh6a
Zfp994
AI987944
Gm933
9130213A22Rik
Gm14399
Cd59a
Cyp2d10
Gm9913
3300002I08Rik
Zfp35
Mcpt4
Gm14444
Zfp866
Gm20388
D6Ertd527e
Gm5819
Fam109a
Fcrls
Nat8f2
Hist1h2ak
Klra1
Gm38392
Xlr4a
Ifnz
Zfp972
Duxbl1
Gm11273
D630036H23Rik
Defb37
Fam212a
Pcdhb9
Tnfrsf23
Gm10642
2810403A07Rik
Gm3839
Gm5113
Unc93a
Gm10277
Gm15013
Xlr4b
3110021N24Rik
Clca3a1
F930015N05Rik
Gm14419
Ftl1-ps1
Gm28051
Duxbl2
Trim30c
Gm6525
Gm15737
Gm10031
Ppp2r3d
Gm26992
Gm6377
4930486L24Rik
B430218F22Rik
Gm16432
H2-Eb2
Gm20521
Gm20503
Aox2
Gm3336
BC025920
Gm26602
Gm15821
Gm4767
Gatsl3
Cd209g
Gm10775
Mettl21b
Gm21897
A2M
A4GALT
A4GNT
AACS
AADAC
AAK1
AAMDC
ABCA1
ABCA12
ABCA2
ABCA4
ABCA6
ABCA8
ABCA8
ABCB1
ABCB4
ABCB6
ABCB9
ABCC2
ABCC4
ABCC5
ABCC9
ABCD3
ABCG1
ABCG5
ABHD8
ABO
ACACB
ACAP1
ACAT2
ACE
ACE3P
ACER1
ACER2
ACHE
ACKR1
ACKR2
ACKR4
ACOD1
ACOT12
ACOT13
ACOT4
ACOT7
ACP6
ACPP
ACRBP
ACSF2
ACSL1
ACSL3
ACSL4
ACSL6
ACSS3
ACTA2
ACTC1
ACTG2
ACTN2
ACYP2
ADAM12
ADAM19
ADAM23
ADAM8
ADAMTS1
ADAMTS10
ADAMTS12
ADAMTS18
ADAMTS19
ADAMTS3
ADAMTS4
ADAMTS5
ADAMTS6
ADAMTS7
ADAMTS9
ADAMTSL2
ADAP2
ADARB1
ADARB2
ADAT1
ADCY1
ADCY5
ADCY7
ADCY8
ADCYAP1R1
ADGRA1
ADGRB1
ADGRB2
ADGRB3
ADGRD1
ADGRE1
ADGRE4P
ADGRF1
ADGRG2
ADGRG3
ADGRG5
ADGRG6
ADH1A
ADH1B
ADH1C
ADHFE1
ADIG
ADK
ADM
ADORA3
ADPRHL1
ADRA2A
ADRB1
ADSSL1
AEN
AFAP1L2
AFM
AGBL2
AGBL5
AGMAT
AGMO
AGPAT2
AGPAT4
AGR3
AHCYL2
AHI1
AHNAK
AHNAK2
AHRR
AHSA2P
AIF1
AIF1L
AK4
AKAP5
AKAP6
AKAP8L
AKNA
AKR1B10
AKR1B10
AKR1B15
AKR1B15
AKR1C1
AKR1C2
AKR1C3
ALAS1
ALAS2
ALDH1A1
ALDH1A1
ALDH1A3
ALDH1L1
ALDH1L2
ALDH3B2
ALDH6A1
ALK
ALOX12
ALOX15
ALOX5
ALOX5AP
ALPG
ALPG
ALPI
ALPI
ALPL
ALPP
ALPP
ALS2
AMER3
AMHR2
AMIGO2
AMIGO3
AMOTL2
AMPH
AMZ1
ANAPC15
ANGPT4
ANGPTL1
ANGPTL2
ANGPTL4
ANGPTL6
ANGPTL7
ANGPTL8
ANK1
ANK2
ANK3
ANKEF1
ANKH
ANKLE1
ANKRD1
ANKRD12
ANKRD22
ANKRD23
ANKRD37
ANKRD39
ANKRD40CL
ANKRD9
ANKS3
ANKS4B
ANLN
ANO3
ANO5
ANXA1
ANXA3
ANXA5
ANXA8
ANXA8L1
ANXA9
AOAH
AOX1
AP1S3
AP3S1
APAF1
APBA1
APC2
APLN
APLNR
APOA1
APOA2
APOA4
APOA5
APOB
APOBEC2
APOBEC3B
APOC3
APOD
APOE
APOL6
APOO
AQP1
AQP12A
AQP4
AQP8
AQP9
ARG2
ARHGAP15
ARHGAP20
ARHGAP22
ARHGAP25
ARHGAP27
ARHGAP30
ARHGAP36
ARHGAP4
ARHGAP40
ARHGAP44
ARHGAP8
ARHGAP9
ARHGDIB
ARHGDIG
ARHGEF10
ARHGEF19
ARHGEF26
ARHGEF37
ARID3A
ARID4B
ARL11
ARL13B
ARL4C
ARL4D
ARL5C
ARMCX1
ARMCX2
ARMCX4
ARMCX6
ARMT1
ARNTL
ARRB1
ARRB2
ARRDC2
ARSG
ARSI
ART2BP
ART3
ARV1
ASAP3
ASB11
ASB16
ASB2
ASB4
ASCC3
ASCL2
ASF1B
ASIC2
ASIC4
ASIC5
ASNS
ASPA
ASPG
ASPM
ASPN
ASPRV1
ASS1
ASTN1
ATAT1
ATCAY
ATF3
ATF4
ATF5
ATG16L2
ATG9B
ATL1
ATL3
ATOH1
ATP12A
ATP1A1
ATP1A3
ATP1B2
ATP2B1
ATP2B2
ATP2B3
ATP2B4
ATP6V0A4
ATP8B4
ATRIP
AUNIP
AURKA
AURKB
AVPI1
AWAT2
AXIN2
AZGP1
AZIN1
AZIN2
B3GALT2
B3GALT5
B3GNT5
B3GNT7
B3GNTL1
B4GALNT2
B4GALNT4
B4GALT2
B4GALT4
BAG2
BAIAP2L2
BAMBI
BANP
BARD1
BARX2
BATF
BATF2
BATF3
BAZ1B
BBS1
BBS10
BCAM
BCAN
BCAT1
BCHE
BCL2A1
BCL2A1
BCL2A1
BCL2L15
BCL3
BCO2
BDKRB1
BDP1
BEAN1
BEND5
BEND6
BEND7
BEST1
BEST2
BEX2
BEX4
BGLAP
BGN
BHLHA15
BHLHE22
BHLHE41
BHMT
BICC1
BICD1
BIK
BIN2
BIRC3
BIRC5
BLK
BLM
BLNK
BMF
BMP1
BMP3
BMP8A
BMP8B
BMPER
BMPR1B
BMX
BNC1
BNIP3
BNIPL
BOC
BORA
BORCS7
BRCA1
BRINP3
BRIP1
BST1
BTBD16
BTG1
BTK
BTLA
BUB1
BUB1B
BVES
C10orf99
C11orf86
C11orf96
C12orf56
C14orf180
C15orf39
C15orf62
C16orf54
C16orf74
C16orf96
C17orf53
C17orf97
C19orf38
C19orf48
C19orf71
C1orf162
C1orf54
C1QA
C1QB
C1QC
C1QL1
C1QL3
C1QTNF2
C1QTNF3
C1QTNF4
C1QTNF5
C1QTNF7
C1R
C1RL
C1S
C2
C21orf62
C2CD4A
C2CD4B
C2orf50
C3
C3AR1
C3orf33
C4A
C4B
C4orf33
C4orf46
C4orf48
C5
C5AR1
C5AR2
C6
C6orf132
C6orf141
C6orf203
C6orf222
C7
C9
C9orf50
CA1
CA11
CA14
CA2
CACNA1A
CACNA1B
CACNA1C
CACNA1E
CACNA1H
CACNA2D3
CACNB1
CACNB4
CACNG7
CACYBP
CAD
CADM1
CADM3
CADPS
CALB2
CALCB
CALD1
CALY
CAMK2N2
CAMK4
CAPG
CAPN11
CAPN15
CAPSL
CARD11
CARD14
CARTPT
CASKIN2
CASP12
CASP4
CASQ2
CASR
CASZ1
CATSPER2
CAV3
CBLN4
CBR3
CBS
CBSL
CBX4
CBX8
CCDC102A
CCDC125
CCDC130
CCDC137
CCDC15
CCDC166
CCDC18
CCDC3
CCDC59
CCDC60
CCDC65
CCDC7
CCDC74A
CCDC74B
CCDC85B
CCDC85C
CCDC86
CCDC88B
CCK
CCKAR
CCL13
CCL17
CCL19
CCL21
CCL21
CCL21
CCL22
CCL28
CCL3
CCL3L3
CCL4
CCL5
CCM2L
CCNA1
CCNA2
CCNB1
CCNB2
CCNE1
CCNF
CCNG2
CCNJ
CCNO
CCP110
CCR1
CCR2
CCR3
CCR4
CCR5
CCR7
CCRL2
CCS
CCSER2
CD101
CD109
CD14
CD160
CD163
CD177
CD180
CD2
CD200R1
CD200R1
CD200R1L
CD200R1L
CD209
CD209
CD209
CD22
CD226
CD24
CD247
CD27
CD274
CD300A
CD300C
CD300E
CD300LB
CD300LD
CD300LD
CD300LF
CD302
CD37
CD38
CD3D
CD3E
CD4
CD48
CD52
CD53
CD55
CD59
CD5L
CD68
CD7
CD72
CD74
CD79A
CD80
CD83
CD84
CD86
CD8A
CD8B
CD93
CDC14A
CDC20
CDC25B
CDC25C
CDC42EP1
CDC42EP3
CDC6
CDC7
CDCA2
CDCA3
CDCA7
CDCA8
CDCP1
CDH19
CDH2
CDH3
CDK1
CDK15
CDK5R2
CDK5RAP2
CDK6
CDKL1
CDKL5
CDKN1C
CDKN2C
CDKN3
CDO1
CDR2L
CDYL2
CEACAM20
CEBPB
CEBPD
CEBPE
CELF3
CELF4
CELSR2
CEMIP
CENPA
CENPE
CENPF
CENPI
CENPM
CENPW
CEP126
CEP55
CEP72
CEP78
CERCAM
CERS3
CES1
CES1
CES1
CES2
CES2
CFAP57
CFB
CFI
CFP
CFTR
CGRRF1
CH25H
CHAC1
CHAD
CHADL
CHAF1B
CHCHD4
CHD5
CHGA
CHGB
CHI3L1
CHIT1
CHL1
CHN1
CHODL
CHORDC1
CHP2
CHPF2
CHPT1
CHRD
CHRDL2
CHRM2
CHRNA10
CHRNA3
CHRNA4
CHRNA6
CHRNB4
CHST10
CHST11
CHST13
CHST14
CHST3
CHST5
CHST6
CHST8
CIART
CIB2
CIDEA
CIDEC
CIITA
CILP
CIPC
CIRBP
CKAP2
CKAP2L
CKB
CKM
CKMT2
CKS1B
CKS2
CLCA1
CLCA4
CLCA4
CLCN1
CLCN2
CLCN6
CLCNKA
CLCNKB
CLDN1
CLDN10
CLDN14
CLDN15
CLDN22
CLDN8
CLEC10A
CLEC10A
CLEC11A
CLEC12A
CLEC3B
CLEC4A
CLEC4D
CLEC4E
CLEC4M
CLEC4M
CLEC4M
CLEC5A
CLEC6A
CLEC9A
CLGN
CLIP2
CLMP
CLNK
CLPS
CLRN3
CLSPN
CLSTN3
CLU
CMA1
CMAHP
CMC4
CMKLR1
CMPK2
CMSS1
CMTM3
CMTM5
CMTM8
CNGA3
CNGB1
CNIH2
CNN1
CNN2
CNNM1
CNR1
CNRIP1
CNTLN
CNTN1
CNTNAP2
CNTNAP4
CNTNAP5
COA4
COBL
COL11A1
COL12A1
COL13A1
COL16A1
COL17A1
COL18A1
COL20A1
COL23A1
COL25A1
COL27A1
COL3A1
COL4A1
COL4A2
COL4A5
COL5A2
COL5A3
COL6A3
COL6A5
COL8A1
COL8A2
COL9A2
COLEC10
COMP
COPZ2
COQ10A
COQ10B
CORO1A
CORO2B
CORO6
COX11
COX6C
COX7A1
COX8BP
CP
CPA2
CPB2
CPEB3
CPLX1
CPM
CPN1
CPN2
CPS1
CPT1C
CPVL
CPXM1
CPZ
CRACR2A
CRB2
CREB3L3
CREG2
CRISPLD2
CRLF1
CRLF2
CRMP1
CROCC2
CRP
CRTAC1
CRY1
CRY2
CRYAB
CRYBA4
CRYBB1
CSF1R
CSF2RB
CSF2RB
CSF3
CSF3R
CSGALNACT1
CSMD1
CSPG5
CSRNP1
CSRP1
CST6
CST7
CSTA
CSTA
CTH
CTLA4
CTNND2
CTPS1
CTSC
CTSE
CTSF
CTSK
CTSW
CTTNBP2NL
CTXN1
CTXN3
CUBN
CWH43
CX3CR1
CXCL10
CXCL13
CXCL16
CXCL2
CXCL3
CXCL6
CXCL9
CXCR2
CXCR3
CXCR4
CXCR6
CXorf57
CYB5R2
CYBA
CYBB
CYBRD1
CYP1B1
CYP26B1
CYP27A1
CYP2C18
CYP2C9
CYP2E1
CYP2U1
CYP2W1
CYP3A7
CYP4B1
CYP4F12
CYP4F2
CYP4F8
CYP51A1
CYP7B1
CYS1
CYSLTR1
CYTH4
CYTIP
CYTL1
DAB1
DAB2
DACT3
DAPP1
DBH
DBNDD2
DBP
DCAF15
DCBLD1
DCBLD2
DCDC2
DCHS2
DCK
DCLK1
DCLRE1C
DCP2
DDIT4
DDO
DDX17
DEDD2
DEF6
DENND4B
DENND5B
DEPDC1B
DEPDC7
DES
DGAT2
DGKQ
DGUOK
DHCR24
DHDH
DHODH
DHRS11
DHRS3
DHRS9
DIAPH3
DIO1
DIO2
DIO3
DIRAS1
DIRAS2
DIRC2
DISP2
DIXDC1
DKK2
DKKL1
DLEU7
DLGAP1
DLGAP2
DLGAP3
DLGAP5
DLX3
DMBT1
DMGDH
DMKN
DMP1
DNA2
DNAAF3
DNAH17
DNAH5
DNAH6
DNAH7
DNAI1
DNAJA1
DNAJA4
DNAJB2
DNAJB5
DNAJB9
DNAJC27
DNAJC6
DNASE1L2
DNASE1L3
DNER
DNHD1
DNM1
DNM3
DNMT3B
DNPH1
DNTTIP2
DOC2B
DOCK2
DOK2
DOK3
DOK7
DPP10
DPP6
DPYSL5
DRAXIN
DRC1
DRD3
DSE
DSN1
DTX3
DTX3L
DTX4
DUOX2
DUOXA1
DUOXA2
DUSP14
DUSP26
DUSP4
DUSP9
DUT
DYNC1I1
DYNC2LI1
DYNLL2
DYRK1B
DZIP1
DZIP1L
DZIP3
E2F2
E2F7
EBI3
ECM2
ECSCR
EDAR
EDARADD
EDN1
EDN2
EDNRA
EDRF1
EEF1A2
EFCAB1
EFCC1
EFEMP2
EFHD1
EFNB3
EFR3B
EGFL7
EGR2
EHD3
EHF
EID2
EIF4EBP1
EIF4EBP3
ELAC1
ELAVL3
ELAVL4
ELF3
ELK3
ELN
ELOVL6
EMB
EME1
EME2
EMID1
EMILIN1
EMP1
EMP3
ENAH
ENKD1
ENKUR
ENO2
ENO3
ENOX1
ENPP2
ENTPD1
ENTPD3
ENTPD5
ENTPD7
EPB41L1
EPC1
EPGN
EPHA1
EPHA2
EPHA5
EPHX1
EPHX4
EPS8L2
EPS8L3
ERCC6
ERCC6L
EREG
ERF
ERH
ERICH5
ERLIN1
ERO1B
ESCO1
ESM1
ESPL1
ESRRB
ESRRG
ETHE1
ETNPPL
ETV4
ETV5
EVA1C
EVI2A
EVI2B
EVL
EXO1
EXOC3L4
EYA2
F10
F13A1
F2RL3
F5
FA2H
FABP1
FABP2
FABP3
FABP6
FABP7
FADS3
FADS6
FAH
FAIM2
FAM102A
FAM102B
FAM107A
FAM107B
FAM110D
FAM111A
FAM114A1
FAM117B
FAM124A
FAM129A
FAM131C
FAM13A
FAM149A
FAM155B
FAM160B2
FAM161B
FAM162A
FAM163A
FAM167B
FAM171B
FAM189A2
FAM198A
FAM199X
FAM19A5
FAM205A
FAM20A
FAM213A
FAM217B
FAM222A
FAM234B
FAM3D
FAM43A
FAM50A
FAM57B
FAM69C
FAM83B
FAM83C
FAM83F
FAM84A
FAN1
FANCA
FANCB
FAR2
FAS
FASLG
FASN
FASTKD1
FAT1
FAT2
FAT3
FAT4
FAU
FAXC
FBL
FBLN7
FBN2
FBP1
FBXL2
FBXL22
FBXO2
FBXO31
FBXO41
FBXW9
FCER1G
FCGBP
FCGR1A
FCGR2B
FCGR3B
FCRLA
FDFT1
FDPS
FER1L4
FERMT3
FES
FETUB
FEV
FFAR1
FGF10
FGF23
FGF9
FGFBP3
FGFR3
FGR
FHIT
FHL1
FHL2
FHL3
FHOD3
FIBCD1
FIBIN
FIGNL1
FILIP1L
FITM2
FJX1
FKBP10
FKBP11
FKBP4
FKBP5
FLI1
FLNA
FLNC
FLOT1
FLOT2
FLRT1
FLRT2
FLRT3
FLT3
FMNL1
FMO1
FMO2
FMO5
FN3K
FNBP4
FNDC5
FOLR2
FOS
FOSL1
FOXA1
FOXC1
FOXD1
FOXD3
FOXF1
FOXL1
FOXM1
FOXN1
FOXN3
FOXO6
FOXP2
FOXP3
FOXRED2
FOXS1
FPGT
FPR1
FPR2
FRAS1
FRAT1
FREM1
FRMD3
FRMPD4
FRRS1L
FRS3
FRY
FRZB
FSCN1
FST
FSTL1
FSTL3
FSTL4
FSTL5
FUT4
FUT8
FXYD5
FXYD6
FXYD7
FZD10
FZD4
FZD9
GABARAPL1
GABBR1
GABRB3
GABRG3
GABRP
GAD2
GADD45A
GADD45G
GAL
GALM
GALNT15
GALNT16
GALNT18
GALNT2
GALNTL6
GALR1
GALR2
GAMT
GAP43
GAPT
GAREM2
GAS1
GAS2L3
GATA3
GATM
GBE1
GBP2
GBP3
GBP4
GBP5
GBP6
GBP6
GBP6
GBP7
GCC2
GCG
GCH1
GCHFR
GCNT3
GCSAM
GDE1
GDF15
GDF3
GDF5
GDF7
GDPD2
GEM
GEN1
GFAP
GFI1B
GFM2
GFRA2
GFRA3
GFRA4
GGT1
GGT5
GGT7
GGTA1P
GHRL
GIMAP1-GIMAP5
GIMAP4
GIMAP6
GIMAP7
GINS1
GIPC3
GJA4
GJA5
GJB2
GJB4
GJB5
GJE1
GLDC
GLI1
GLI3
GLIPR2
GLIS1
GLOD5
GLT8D2
GLYCTK
GM2A
GML
GMPPB
GNA14
GNA15
GNAI1
GNAO1
GNAT1
GNAT3
GNAZ
GNG11
GNG13
GNG3
GNG7
GNG8
GNS
GOLGA7B
GOLPH3L
GORAB
GORASP1
GP1BB
GPATCH4
GPD1
GPIHBP1
GPM6A
GPM6B
GPNMB
GPR132
GPR137C
GPR141
GPR146
GPR149
GPR15
GPR162
GPR17
GPR171
GPR176
GPR182
GPR20
GPR34
GPR55
GPR68
GPR84
GPR88
GPRC5A
GPRC5B
GPRIN3
GPSM3
GPT
GPX2
GPX3
GRAMD1A
GRAMD1C
GRAMD2A
GRAMD2B
GRAMD4
GREB1
GREM1
GRHL3
GRIA1
GRID1
GRIK2
GRP
GSAP
GSDMA
GSDMC
GSDMC
GSDMC
GSDMC
GSE1
GSN
GSR
GSTA5
GSTK1
GSTM1
GSTP1
GSTT1
GTF3C2
GTSE1
GUCA2A
GUCA2B
GUSB
GZMA
H1FX
H2AFX
H6PD
HACD4
HAGHL
HAND1
HAND2
HAP1
HAPLN4
HAS1
HAS2
HAS3
HAUS5
HAUS6
HAVCR2
HBA1
HBA1
HBA2
HBA2
HBB
HBB
HCAR2
HCAR3
HCCS
HCLS1
HCN2
HCRTR1
HDC
HDX
HELLS
HELQ
HEPHL1
HERC2
HERC3
HERC6
HES7
HESX1
HEXIM1
HEYL
HGF
HHATL
HHIP
HHIPL1
HID1
HIF3A
HIGD1A
HIPK2
HIST1H1C
HIST1H1E
HIST1H2AC
HIST1H2AD
HIST1H2AE
HIST1H2AG
HIST1H2AH
HIST1H2AK
HIST1H2AM
HIST1H2BF
HIST1H2BH
HIST1H2BJ
HIST1H2BK
HIST1H2BL
HIST1H2BM
HIST1H3A
HIST1H3C
HIST1H3D
HIST1H3F
HIST1H3H
HIST1H3J
HIST1H4I
HIST1H4K
HIST1H4L
HIST2H2AA3
HIST2H2AA4
HIST2H3A
HIST2H3D
HIST2H4B
HIVEP2
HK2
HK3
HKDC1
HLA-A
HLA-A
HLA-A
HLA-A
HLA-A
HLA-DMA
HLA-DMB
HLA-DMB
HLA-DOA
HLA-DOB
HLA-DQA1
HLA-DQB1
HLA-DRB5
HLA-E
HLF
HMBOX1
HMCN2
HMGCLL1
HMGCR
HMGCS1
HMGN3
HMMR
HMOX1
HMX3
HNF4G
HNRNPH3
HOGA1
HOXA13
HOXA4
HOXA5
HOXA9
HOXB3
HOXB4
HOXB5
HOXB8
HOXB9
HOXC10
HOXC11
HOXC4
HOXD3
HOXD8
HP
HPCAL4
HPD
HPDL
HPGD
HPGDS
HPN
HRC
HRH1
HRH2
HS3ST2
HS3ST4
HS3ST5
HS6ST1
HS6ST3
HSD11B1
HSD11B2
HSD17B14
HSD17B2
HSD17B7
HSD3B1
HSD3B2
HSDL2
HSF2BP
HSP90AA1
HSPA12A
HSPA1B
HSPA2
HSPA4L
HSPA8
HSPB11
HSPB2
HSPB6
HSPG2
HSPH1
HTR1D
HTR2B
HTR3A
HTR7
HTRA3
HVCN1
HYOU1
IAPP
ICAM1
ICAM2
ICOS
ID1
ID3
ID4
IDH3A
IDI1
IDO1
IER3
IER5L
IFI16
IFI16
IFI16
IFI16
IFI16
IFI16
IFI16
IFI27
IFI27
IFI27
IFI27L1
IFI27L1
IFI27L1
IFI27L2
IFI27L2
IFI27L2
IFI44
IFIT1
IFIT1
IFIT1
IFIT1B
IFIT1B
IFIT1B
IFIT2
IFIT3
IFIT3
IFITM1
IFITM3
IFNAR2
IGF1
IGF1R
IGF2
IGF2BP3
IGFALS
IGFBP2
IGFBP3
IGFBP4
IGFBP5
IGFBP6
IGFBP7
IGFLR1
IGLON5
IGSF10
IGSF21
IGSF6
IGSF9B
IHH
IKZF2
IL10RA
IL11
IL12RB1
IL13RA2
IL15
IL16
IL17D
IL17RC
IL18
IL18BP
IL1A
IL1B
IL1R1
IL1R2
IL1RL2
IL1RN
IL20RB
IL21R
IL22
IL22RA1
IL27RA
IL2RB
IL2RG
IL33
IL34
IL3RA
IL4R
IL5RA
IL6
IL6ST
IL7R
IMPDH1
INA
INF2
ING3
INHBA
INHBB
INMT
INO80C
INPP5J
INSIG1
INSL5
INSM1
INSR
INSRR
INTS2
INTS8
IPCEF1
IQANK1
IQCG
IQGAP3
IQSEC3
IRF2BP1
IRF2BPL
IRF7
IRF8
IRGC
IRGQ
ISG15
ISLR2
ISM1
ISOC2
ISPD
ITGA11
ITGA2
ITGA5
ITGAE
ITGAM
ITGAX
ITGB2
ITGB6
ITGB7
[truncated: 2,016 more rows]
