# Supplementary material for: Conserved transcriptomic profile between mouse and human colitis allows unsupervised patient stratification
Source: Nat Commun. 2019 Jun 28;10:2892. doi: 10.1038/s41467-019-10769-x (PMC6598981; doi:10.1038/s41467-019-10769-x)
Supplement: Supplementary file 11 — Supplementary data set 9 [file 41467_2019_10769_MOESM11_ESM.xlsx]

## Sheet: Venn diagram for CD and UC risk
Dataset S9. Venn diagram comparing the lists of DEGs identified in the microarray and RNA-seq ulcerative colitis datasets.
Only_in_microarray_dataset	Shared between microarray and RNAseq datasets	Only_in_RNAseq_dataset
PARM1	HSD11B2	VIPR1
GCA	CDX2	MOGAT2
KCNJ15	STC1	TMEM72
RGS2	FPR2	IHH
NFIL3	BCL6	PDCD4
HCK	AQP9	ACSL4
CD14	CWH43	CEMIP
JAML	EPB41L4B	TNFRSF10C
TNFRSF1B	CSF3	CCDC71L
CYP4F3	WISP1	SOWAHA
FAM129A	FAM20C	HNF1B
ZFP36	CXCR1	TMEM236
MYO1F	CXCR2	CHP2
S100A4	CSF3R	RP11-405A12.2
SNX10	TNFAIP6	GPRIN2
CYP26B1	MCEMP1	SATB2-AS1
TMEM71	PROK2	APOBEC3A
TMEM154	SELE	AIFM3
SLC22A4	IL1RN	HOXA11-AS
LRRK2	SATB2	PDPN
TYROBP	WNT5A	KIFC3
GRAMD1A	VNN2	EPN3
DENND5A	IL1R1	MAOA
TMEM45A	ANGPTL2	C2orf88
PANK1	TNFRSF11B	FPR1
ATP10B	PLAU	HEPACAM2
ELOVL6	HGF	ADH1C
GADD45B	G0S2	OSMR
SAMSN1	THBD	XXbac-B135H6.15
CLMP	NXPE4	MFSD4
CREB5	CMTM2	FMO5
LDLRAD3	CXCL6	REP15
IL1R2	ACSL1	LRRC31
NOX1	TREM1	PHLDA1
SELPLG	SRPX2	SLC11A1
TNFAIP3	LILRB3	BDH1
RNF149	ADGRE2	STEAP4
CAV1	SCNN1A	CKB
ZFP36L1	ARHGAP44	EPHX2
FCER1G	TNC	SGIP1
ARRB2	SPHK1	TCEA3
ALOX5AP	HSPA6	SELENBP1
RAI14	ATP2C2	OSM
MX2	DYSF	SAMD13
HLX	HCAR3	SLC22A23
P2RY13	PLEK	TUBB3
TLR1	SLC2A3	VAV3
MGAM	ITGA5	FGF7
GK3P	ICAM1	KRT17
VCAN	S100A12	GJA1
ATP9A	WNK4	DHRS11
GPR84	CCR1	GATA6-AS1
SERPINH1	LCP2	ATOH1
CHN1	NR3C2	ADGRG3
THEMIS2	NRARP	RAPGEFL1
COL15A1	SOD2	ADAMTS4
GFPT2	BCL2A1	LILRA5
CHST15	CEBPB	PTPRO
CHSY1	MNDA	ILDR1
CLMN	S100A8	FGFR3
FAM65B	SOCS3	HCAR2
DCN	PDE4B	ALOX5
COL4A2	COL7A1	PRR16
CSGALNACT2	NCF2	VASN
AKR1B1	CTSL	NNMT
BSPRY	TGFBI	HAPLN3
ZYX	CSF2RB	STAP2
COL5A2	MMP3	ZBTB7C
SLC7A7	FGR	SYTL2
COL3A1	PIGZ	RGS16
MSRB1	TLR2	FGFR2
IGSF6	C5AR1	ACSS2
ACPP	FAP	PPARGC1A
NINJ1	NXPE1	TMEM98
LGALS1	TMEM158	SEMA4G
MSN	S100A9	SMPD3
TFPI	BASP1	TRPM6
GPR137B	TIMP1	CAPN13
NFKBIA	PTGS2	VIPR1-AS1
NCF4	CXCL8	AC009014.3
RBMS1	NAMPT	MDFI
ASAP1	MMP1	INHBA
LY96	IL11	SULT1A2
ATG16L2	IL18RAP	HTN3
RNF144B	FFAR2	PTGES
THBS2	LILRA6	NEU4
OLFML2B	CHST2	SLC4A4
GNAI2	CTHRC1	C1orf210
TWIST1	PTP4A3	AP000439.3
DUSP1	LILRB2	C9orf152
RAB31	COL12A1	FIBIN
SLA	IL6	HOXB13
MME	IFITM2	UGT2A3
CD44	MAP2K6	TTLL6
GLIS3	PXDN	B3GALT5-AS1
LUM	FAM3D	GJB1
CCL28	IL1B	ACSF2
GPR65	IL7R	INPP5J
BICC1	GZMB	CDH3
ICAM3	NUPR1	TNS4
PPP1R14C	COL6A3	MYO1A
CD93	C10orf99	PPP1R1B
AIM2	SELL	SLC9A2
NPL	GBP5	PRR15
MR1	PYY	LYPD8
EVI2B	IL24	SLC39A5
RILPL2	COL4A1	HOXA11-AS1
GNLY		KYNU
GMFG		RP11-486O13.2
LRRC25		NRG1
TMEM54		FCGR2A
C10orf54		ISX
LRP4		SH3BGRL2
GLIPR1		ENTPD5
BST2		MB
KLF7		USP2
TFPI2		SLC26A3
FAM49A		ALPL
ARSE		FCGR3B
FFAR4		NHSL1
C3AR1		RP11-77K12.5
HECW2		TNFRSF12A
IFI16		SRGN
PREX1		CHST5
STS		TRPA1
C4orf19		AC114730.3
SPARC		BCAS1
ENTPD1		CCDC3
DGAT2		CDHR1
GPD1L		LGALS4
EMP3		SHD
P2RY6		CDKN2B-AS1
FGF2		CA2
PECAM1		B3GNT7
RAB15		RP11-77K12.7
KCNJ2		HOTTIP
TNFSF13B		ARNTL2
KIAA1551		RP11-740N7.3
FRZB		GALNT12
COL1A1		ST6GALNAC6
LST1		FOSL1
		PTGDR
		CES3
		WNK2
		CAMK2N1
		VSIG2
		MNX1
		CA1
		KRT6B
		STARD10
		ESPN
		GPT
		NEURL1
		LRRC19
		RAB17
		PCK1
		SLC13A2
		RP1-193H18.2
		TRABD2A
		PKIB
		CLDN8
		ENTPD8
		CYP2J2
		RP11-164P12.5
		CAPN5
		NEDD4L
		ST6GALNAC1
		F3
		TLE2
		RP11-33O4.1
		ANO7
		C2orf72
		TRPM4
		PXMP2
		MIR4435-2HG
		LINC00992
		HNF1A-AS1
		GGT6
		PLEKHG6
		BEST2
		RP11-395B7.2
		CLDN1
		SERPINB5
		TMIGD1
		SMOX
		RP11-1060J15.4
		TCN1
		CST7
		ANXA13
		RP5-881L22.5
		TRIB2
		WARS
		IGFBP5
		PLA2G10
		FAM20A
		TMEM37
		SCGB2A1
		KLK1
		SLC26A2
		LDHD
		TFCP2L1
		HES2
		SLC17A4
		CLCN2
		TAGAP
		SOSTDC1
		TST
		ZG16
		SEPP1
		CLEC4E
		CES2
		TMEM132A
		RP11-234B24.2
		ANXA1
		CHI3L1
		MXI1
		MYEOV
		CFTR
		C11orf96
		NPY4R
		TSPAN7
		EDN3
		PRRX1
		CXCL11
		CD177
		YBX2
		KLF4
		IGSF9
		CHRDL2
		FAM101A
		GLDN
		SERPINE1
		KRT7
		CD274
		GAL
		CDKN2B
		PHGR1
		CLDN23
		SGK2
		GPA33
		LUCAT1
		RAP1GAP
		PADI2
		ACSM3
		FAM134B
		SELP
		RP13-497K6.1
		PI15
		SERPINE2
		HK3
		GUCA2A
		LEFTY1
		PBLD
		ETHE1
		KLK10
		PMEPA1
		MMP25
		GCG
		PFKFB3
		FRMD1
		IL2RA
		STRIP2
		HTRA3
		LRRC26
		TDO2
		CXCL1
		TMEM171
		PRAC2
		MMP12
		BOLA3P3
		CLDN2
		GEM
		MS4A12
		AOC1
		LGALS2
		LINC01272
		TM4SF1
		CYP4F12
		SERPINA3
		SLC7A5
		CAPN9
		PDZD3
		RP11-203J24.9
		CTD-3214H19.16
		CD55
		KIAA1324
		CLCA1
		GUCA2B
		CEACAM7
		ITGAX
		C15orf48
		FSIP1
		SULT1A1
		TMEM253
		LINC00152
		RGMB-AS1
		ASPG
		TGM2
		APOL1
		WFDC2
		RP11-719K4.3
		LLNLF-173C4.2
		PCSK1N
		IL13RA2
		SCIN
		PIM2
		CR1
		RETNLB
		MGP
		F2RL2
		LINC00483
		CCL4
		SCNN1B
		LLNLF-173C4.1
		THY1
		PRAC1
		RGS5
		GAL3ST2
		CTD-2377D24.4
		COX6B2
		GBP1
		FXYD3
		STOM
		CRYM
		B3GALT5
		FER1L4
		RP11-349K16.1
		MMP10
		MEP1A
		SMIM24
		SIRPB1
		HOXB-AS4
		BGN
		CDKN2B-AS
		B4GALNT2
		KLK4
		CCL3
		OTOP2
		CCL2
		LOXL2
		BTNL8
		SLC51B
		IDO1
		TPSG1
		CA4
		ANGPTL4
		IL23A
		UGT1A10
		AGT
		SERPINB3
		AC103563.4
		GREM1
		CYR61
		FCN1
		MASP1
		MMP7
		ITLN1
		GALNT8
		CXCL10
		VSIG1
		EGR3
		CHI3L2
		MIR3131
		LAMA3
		OR2I1P
		RP11-34P13.16
		SERPINB4
		MIR200A
		ITGA2
		HMGCS2
		MIR3936
		ABO
		AQP8
		SOCS1
